# Supplementary material for: Subthalamic, not striatal, activity correlates with basal ganglia downstream activity in normal and parkinsonian monkeys
Source: eLife. 2016 Aug 23;5:e16443. doi: 10.7554/eLife.16443 (PMC5030093; doi:10.7554/eLife.16443)
Supplement: Figure 5—source data 1. — DOI: http://dx.doi.org/10.7554/eLife.16443.009 [file elife-16443-fig5-data1.xlsx]

## Sheet: Sheet1
Figure 5 - Source data 1. Fraction of responsive neurons during the different task periods
- Immediate condition
Cue Period
MSN
14.2222	16.4444	15.3333	16.8889	17.7778	20	22.2222	21.3333	22.2222	22.4444	21.5556	20.2222	19.7778	17.7778	19.5556	20.2222	20	18.8889	20.6667	20.8889	20.6667	19.5556	19.5556	18	19.7778	18.4444	18.8889	17.1111	18.8889	19.5556	20	19.5556	19.5556	20.2222	19.3333	20.6667	21.3333	22.2222	23.5556	23.5556	21.7778	23.5556	21.3333	21.7778	20.6667	20.4444	20	19.3333	19.5556	19.5556
STN
12.2977	15.534	17.7994	18.7702	25.89	30.7443	30.0971	32.0388	28.479	30.0971	28.8026	31.3916	32.6861	32.3625	31.7152	33.657	32.6861	33.657	33.9806	32.0388	32.3625	32.0388	33.0097	33.3333	33.3333	34.6278	35.5987	34.3042	29.4498	26.2136	29.1262	29.7735	28.1553	28.8026	28.1553	28.8026	29.1262	30.4207	29.7735	30.4207	31.3916	33.0097	34.3042	29.1262	31.7152	30.4207	29.7735	28.8026	30.4207	30.7443
GPe
14.4689	17.9487	19.2308	21.2454	28.022	34.0659	38.4615	40.4762	41.3919	41.7582	42.1245	42.1245	43.7729	41.7582	41.7582	43.5897	42.674	42.8571	42.8571	44.8718	43.7729	42.674	41.3919	41.2088	40.4762	39.3773	40.1099	39.3773	41.0256	41.0256	40.8425	41.0256	39.7436	42.3077	41.0256	40.8425	42.4908	41.0256	40.1099	37.7289	37.7289	37.9121	39.7436	38.2784	36.9963	36.63	37.7289	37.5458	35.1648	35.1648
GPi
12.3249	14.5658	15.6863	18.2073	19.888	22.9692	28.5714	32.2129	31.9328	31.6527	29.6919	31.6527	30.2521	31.3725	29.972	32.493	33.0532	33.3333	35.2941	33.6134	32.7731	32.7731	31.0924	32.493	31.9328	34.4538	33.3333	31.6527	31.0924	30.2521	28.5714	29.6919	29.1317	29.6919	31.3725	32.493	31.6527	29.4118	28.0112	27.7311	26.6106	29.972	31.3725	31.3725	31.0924	32.7731	31.9328	28.0112	28.0112	30.2521
SNr
10.6061	13.9394	16.0606	26.6667	39.3939	59.3939	66.6667	68.4848	66.3636	63.0303	60.303	56.9697	53.6364	52.1212	50.303	50.6061	50.9091	48.7879	48.4848	50	50	48.7879	49.697	52.1212	49.3939	52.4242	51.5152	51.8182	51.2121	47.2727	44.2424	43.0303	41.8182	40.303	42.1212	44.2424	43.6364	42.4242	40.303	39.697	40	40.6061	39.0909	39.3939	37.8788	36.9697	36.9697	38.1818	34.5455	35.7576
data is given in 20 ms bin starting at cue onset
[truncated: 450 more columns]
