# Supplementary material for: Subthalamic, not striatal, activity correlates with basal ganglia downstream activity in normal and parkinsonian monkeys
Source: eLife. 2016 Aug 23;5:e16443. doi: 10.7554/eLife.16443 (PMC5030093; doi:10.7554/eLife.16443)
Supplement: Figure 6—source data 1. — DOI: http://dx.doi.org/10.7554/eLife.16443.011 [file elife-16443-fig6-data1.xlsx]

## Sheet: Sheet1
Figure 6 - Source data 1. Increase/decrease balance of activity during the different task periods
- Immediate condition
Cue Period
MSN
0.635515	0.638265	0.583188	0.49723	0.578901	0.635045	0.53685	0.585424	0.580183	0.518971	0.562171	0.538697	0.46405	0.487017	0.423586	0.413768	0.48747	0.56297	0.452696	0.463532	0.370106	0.400545	0.480605	0.450504	0.487184	0.524824	0.574536	0.442742	0.42566	0.435789	0.46608	0.442727	0.443733	0.30716	0.348272	0.380176	0.483063	0.393512	0.352122	0.410669	0.432328	0.407608	0.31823	0.212721	0.300478	0.375484	0.469799	0.366074	0.430107	0.512967
STN
0.0968685	0.355225	0.619092	0.542705	0.68529	0.72913	0.693592	0.572517	0.55338	0.436068	0.322823	0.169215	0.293475	0.260225	0.398261	0.329637	0.405141	0.351768	0.364581	0.393796	0.379167	0.387539	0.402763	0.329969	0.333512	0.295563	0.356723	0.264666	0.15132	0.0792461	0.164534	0.208505	0.209724	0.276986	0.298549	0.288812	0.278992	0.306414	0.351419	0.372893	0.290501	0.271498	0.363492	0.37927	0.394416	0.354329	0.195592	0.172936	0.102249	0.0344174
GPe
0.0668925	0.0594658	0.121332	0.204464	0.277245	0.33397	0.418691	0.430265	0.485245	0.44592	0.395267	0.343761	0.315873	0.277087	0.202293	0.226724	0.273735	0.232222	0.179572	0.196964	0.250974	0.210343	0.234024	0.166452	0.152115	0.151057	0.171076	0.231978	0.205436	0.205546	0.207622	0.174725	0.231968	0.26062	0.304248	0.294221	0.265674	0.280477	0.326308	0.291067	0.277877	0.318069	0.280031	0.292802	0.291483	0.314727	0.299875	0.272124	0.308084	0.320665
GPi
0.0666858	0.0256353	-0.080358	-0.0752992	0.0162968	0.151571	0.369503	0.371878	0.365662	0.306814	0.213974	0.140791	0.0884723	0.0454485	-0.0178443	0.137897	0.0816787	0.123248	0.126783	0.183536	0.148176	0.151649	0.18793	0.129728	0.135626	0.179501	0.0998461	0.138615	0.11121	0.103311	0.0348677	0.0255202	-0.0547113	0.0032013	0.105391	0.117034	0.084123	0.0687384	0.10919	0.0997147	0.0182875	0.0464739	0.0672019	0.0517958	0.0394686	0.0729788	0.132182	0.100157	0.0826644	0.18233
SNr
0.281808	0.334569	0.430917	0.741722	0.739323	0.736125	0.7731	0.775136	0.710024	0.643982	0.571303	0.624421	0.658435	0.65733	0.665657	0.672229	0.688436	0.645166	0.622558	0.668878	0.612367	0.585959	0.63198	0.635184	0.61712	0.603027	0.599686	0.618236	0.575802	0.597827	0.58745	0.576196	0.591013	0.600279	0.547108	0.55731	0.521455	0.529274	0.505558	0.479756	0.511536	0.486297	0.451935	0.42429	0.397518	0.454207	0.379005	0.357506	0.42236	0.442641
data is given in 20 ms bin starting at cue onset
[truncated: 450 more columns]
