# Supplementary material for: Subthalamic, not striatal, activity correlates with basal ganglia downstream activity in normal and parkinsonian monkeys
Source: eLife. 2016 Aug 23;5:e16443. doi: 10.7554/eLife.16443 (PMC5030093; doi:10.7554/eLife.16443)
Supplement: Figure 10—source data 1. — DOI: http://dx.doi.org/10.7554/eLife.16443.018 [file elife-16443-fig10-data1.xlsx]

## Sheet: Sheet1
Figure 10 - Source data 1. Power spectral densities of the multi-unit activity before and after MPTP
Before MPTP
MSN
0.00173399	0.00166732	0.00164183	0.0015686	0.00145045	0.00129306	0.00121045	0.00123091	0.00121154	0.00113442	0.00112942	0.00104861	0.001035	0.000985903	0.000940536	0.000881617	0.000931406	0.00095708	0.000986571	0.000891235	0.000845511	0.000848201	0.000837692	0.000846342	0.000817506	0.000777544	0.000698048	0.000685298	0.000736091	0.000708223	0.000701794	0.000689639	0.000682493	0.000698399	0.000683211	0.000654851	0.000630482	0.000644285	0.000640532	0.000602561	0.00061053	0.00062593	0.000608476	0.000586613	0.000580454	0.00057229	0.000569402	0.000516359	0.000572692	0.000586128
0.00623645	0.00483545	0.00531157	0.00855539	0.0068729	0.00430751	0.00493719	0.00585896	0.00498388	0.00284868	0.00333858	0.00459448	0.00396107	0.00314742	0.00367548	0.00407476	0.00395263	0.00378778	0.00367056	0.00387634	0.00438088	0.00459963	0.00352744	0.00308218	0.00409173	0.00370067	0.00311635	0.00228492	0.00283474	0.00336183	0.00236583	0.0027701	0.0023172	0.00260308	0.00210808	0.00208657	0.00283667	0.00273533	0.0034378	0.00242601	0.00270061	0.00309213	0.00258755	0.00232759	0.00223561	0.00227467	0.00250243	0.00203417	0.00142591	0.00133395
0.00342217	0.00328598	0.00341588	0.00342196	0.00336677	0.00342291	0.00327022	0.00301333	0.0032183	0.00293321	0.00289532	0.00298962	0.0030416	0.00310659	0.00313541	0.00290533	0.00303695	0.00304629	0.00253815	0.00248897	0.00262086	0.00256653	0.00251012	0.00276166	0.00270107	0.00232852	0.00223474	0.00217959	0.00229358	0.00217157	0.00207607	0.00216863	0.00200804	0.00227923	0.00199184	0.00193926	0.00188685	0.00192504	0.0018674	0.00201532	0.00202814	0.00183577	0.00172415	0.00166095	0.00159829	0.00153942	0.00158119	0.00165544	0.00171055	0.00160364
0.00211077	0.00192449	0.00194006	0.00194905	0.00189799	0.00183732	0.00168593	0.00157864	0.0015226	0.00154971	0.00146667	0.00140116	0.00133743	0.00136647	0.00133111	0.00117678	0.00113494	0.00113067	0.00107113	0.00101151	0.00102699	0.000992641	0.000910555	0.00093139	0.000959157	0.000917809	0.000884736	0.000880202	0.000866401	0.000875135	0.000866245	0.000922191	0.000887164	0.000876804	0.000817553	0.000828108	0.000841062	0.000877007	0.000856052	0.000828996	0.000824883	0.00081437	0.000823012	0.000766046	0.00078752	0.000822205	0.000812478	0.000804072	0.000842092	0.000830819
0.0010837	0.00109449	0.00111312	0.000959652	0.0011234	0.00113978	0.00114489	0.00117003	0.00116173	0.00107783	0.00111527	0.00105853	0.00111918	0.00104791	0.00120268	0.00122337	0.00113535	0.0012092	0.00106947	0.0010292	0.00100462	0.000896822	0.000992937	0.00104932	0.000879152	0.000873273	0.000852128	0.000972317	0.000912948	0.000831428	0.000781046	0.000756536	0.000827987	0.000891653	0.000817031	0.000770043	0.000922688	0.000855491	0.000749568	0.000838719	0.000759691	0.000677101	0.000782031	0.000873314	0.000808225	0.000749608	0.000691784	0.000673584	0.000716436	0.000680317
0.000279026	0.000271045	0.00026422	0.000233745	0.000242336	0.000222825	0.000195314	0.000196753	0.000213647	0.000206437	0.000202119	0.000199833	0.000194089	0.000215579	0.000198335	0.000165283	0.000187973	0.000211682	0.000212696	0.000190959	0.000187526	0.000188501	0.000200764	0.000210218	0.000191032	0.000193773	0.000204356	0.000197565	0.00018928	0.000165571	0.000163267	0.000168676	0.000166762	0.000162242	0.000167377	0.000165336	0.000158333	0.000173867	0.000169412	0.000173127	0.000178248	0.000166665	0.000167025	0.000180425	0.0001792	0.000169117	0.000180697	0.000176496	0.000180645	0.000183659
0.000312997	0.000279279	0.000314174	0.000347355	0.000321399	0.000303995	0.000326112	0.000285986	0.000252757	0.00025588	0.000360268	0.000381854	0.00033388	0.000262768	0.000258401	0.000271787	0.000238873	0.000226072	0.000304973	0.000311446	0.00027329	0.00024853	0.000228139	0.000243778	0.000234496	0.00025713	0.000281743	0.00024255	0.000194064	0.00020381	0.000216013	0.000206921	0.000201111	0.000225631	0.000275575	0.000261947	0.000228223	0.000224685	0.000255823	0.000250335	0.000233619	0.000229645	0.000255941	0.000245791	0.000227205	0.000216201	0.000223254	0.000226439	0.000244288	0.000219301
0.00266178	0.00287	0.00279682	0.0030308	0.00284309	0.00153645	0.00253563	0.00267059	0.00156293	0.00192722	0.00300468	0.00304655	0.00202216	0.00237902	0.00338258	0.00414882	0.00391344	0.002524	0.00238566	0.00482346	0.00420518	0.00331371	0.00275322	0.00246683	0.00295593	0.00264488	0.00161568	0.00141773	0.00208205	0.00272245	0.00281276	0.00223379	0.00219795	0.00234175	0.00262633	0.00174674	0.00129691	0.00140825	0.00319077	0.00419869	0.00249445	0.00192776	0.00241057	0.0023617	0.00280672	0.00230705	0.00173496	0.00177672	0.00188133	0.00216457
0.000270679	0.000243141	0.000246853	0.000238851	0.000256676	0.000250998	0.000255814	0.000244145	0.000232178	0.000227848	0.000213456	0.000216303	0.000221815	0.000226876	0.000233116	0.00022744	0.000206114	0.000219954	0.000229097	0.000210153	0.000230409	0.000233967	0.000218899	0.000206617	0.000189186	0.000195879	0.000195855	0.000205098	0.000208271	0.000208008	0.000213384	0.000204823	0.000195015	0.000192347	0.000189719	0.000192448	0.000182541	0.000176234	0.000175674	0.000178341	0.000183038	0.000192897	0.00018086	0.000187769	0.000192927	0.000185348	0.000177966	0.000178528	0.000183248	0.000187476
0.000474838	0.0004971	0.000464122	0.000416914	0.000408046	0.000412774	0.000431497	0.000404907	0.000384719	0.000407732	0.000376547	0.000425134	0.000399766	0.0003748	0.00037137	0.000365048	0.000369836	0.000374788	0.000393533	0.000387381	0.000371665	0.000365875	0.000395603	0.000376896	0.000337267	0.000354411	0.000356579	0.000391401	0.000396622	0.000371282	0.0003632	0.00035401	0.000384398	0.000402641	0.000395815	0.000374834	0.000361894	0.000382286	0.00039158	0.000373632	0.000343899	0.000349395	0.000371412	0.000381361	0.000384238	0.000335646	0.000354041	0.000375076	0.000374256	0.000330324
0.000616676	0.000487354	0.000581305	0.000647004	0.000443066	0.000466196	0.000507119	0.000575559	0.000542741	0.000454108	0.00052865	0.000533815	0.000587226	0.000523491	0.000553169	0.000564247	0.000516387	0.000510434	0.000484178	0.0004736	0.000448605	0.000499587	0.000513124	0.000527004	0.000526391	0.0005025	0.000482681	0.000503693	0.000512727	0.000405457	0.000379615	0.000475555	0.000507654	0.000437961	0.000381998	0.000439089	0.000393429	0.000382581	0.000354851	0.000360682	0.000327362	0.000362407	0.000361042	0.000367158	0.000337436	0.000309238	0.000307262	0.000337608	0.000342424	0.000360645
0.00178869	0.00191551	0.00175734	0.00176139	0.00166946	0.00184673	0.00167056	0.00161558	0.00164714	0.00169595	0.00179529	0.00182651	0.00180448	0.00167564	0.00170633	0.00176056	0.00163488	0.00159048	0.00160795	0.00167712	0.00165337	0.00146462	0.00163735	0.00172121	0.00160358	0.00174266	0.00161049	0.00155552	0.00163456	0.00164957	0.00159245	0.00149678	0.00151393	0.00162821	0.00162655	0.00165876	0.00161934	0.00171548	0.00150984	0.00153819	0.00154436	0.00131447	0.00147466	0.00145225	0.00143807	0.00142294	0.0015485	0.0016486	0.00152818	0.00142633
0.000408546	0.000407404	0.000417441	0.000444903	0.000419527	0.000407552	0.00037159	0.000406873	0.000386004	0.000385685	0.000386858	0.000381466	0.000375314	0.000417454	0.000428142	0.000381807	0.000361372	0.000366065	0.000382847	0.000375263	0.000379396	0.000367952	0.000364247	0.000368326	0.000373306	0.000379852	0.000386008	0.000378399	0.000363437	0.000343437	0.000360899	0.00037795	0.000374123	0.000376309	0.000342081	0.000344018	0.00035726	0.000356787	0.000349233	0.000330883	0.000341674	0.000349313	0.000348551	0.000360741	0.000373206	0.000360202	0.00033816	0.000331021	0.000345969	0.000332828
0.000259625	0.000235335	0.000235404	0.000237161	0.000223256	0.000237346	0.000228572	0.000211477	0.000198208	0.000209604	0.000220043	0.000214117	0.000209793	0.000228855	0.0002389	0.00022565	0.000214613	0.000199122	0.0002198	0.00020373	0.000189155	0.000209494	0.000222192	0.00020386	0.000187282	0.000193885	0.000196702	0.000206071	0.000206462	0.000217643	0.000200339	0.000207024	0.000219375	0.000196202	0.000188551	0.00019204	0.00020365	0.000201483	0.000210205	0.000202585	0.00020201	0.000205797	0.000209013	0.000196031	0.00019169	0.000189706	0.000194683	0.000196477	0.000180625	0.000188664
0.000291843	0.000281704	0.000291493	0.000284533	0.000270796	0.00026719	0.000262467	0.000273104	0.000269008	0.000265236	0.00025606	0.000250154	0.000255973	0.00024958	0.000235886	0.000234647	0.000239746	0.000228173	0.000236443	0.000235409	0.000243808	0.00023238	0.000228081	0.000232602	0.00022142	0.000228472	0.000230472	0.000233694	0.000227305	0.000233462	0.000230289	0.000229823	0.000221256	0.000218632	0.000225349	0.000231089	0.000236725	0.000229957	0.000230681	0.000222031	0.000222345	0.000222015	0.000222045	0.000216006	0.000215994	0.000221895	0.000233293	0.000217971	0.000213849	0.000219845
0.000397172	0.000371819	0.000352737	0.000350868	0.000335914	0.000353565	0.000329536	0.000343291	0.000370179	0.000360775	0.000345183	0.000358748	0.000350511	0.000358256	0.000378988	0.000372701	0.00035953	0.000376666	0.000384033	0.000387785	0.000390335	0.000384598	0.000422005	0.000445156	0.000430654	0.000444244	0.000461674	0.000485053	0.000546395	0.000509144	0.000483864	0.000536303	0.000574819	0.000632285	0.0006625	0.000599788	0.000648059	0.000692775	0.000751326	0.000762856	0.000776541	0.000734879	0.00073942	0.000776405	0.000832224	0.000733837	0.000764199	0.000891055	0.000872317	0.000932061
0.000276609	0.000278759	0.000292309	0.000266388	0.000240685	0.000249546	0.000255302	0.000225829	0.000236728	0.000235803	0.000243576	0.000252155	0.000240849	0.000230627	0.000251581	0.000243932	0.000259695	0.000243253	0.000222528	0.000236311	0.000229805	0.000252963	0.000266216	0.000246125	0.000242095	0.00023533	0.000230127	0.000233101	0.000247733	0.000260836	0.000254744	0.000250156	0.00023919	0.000228242	0.000231467	0.000234847	0.000242731	0.000263281	0.000270929	0.000264729	0.000254697	0.000260266	0.000252247	0.000264656	0.000253836	0.000257589	0.000240107	0.000267445	0.000282363	0.000272841
0.000217942	0.000219713	0.0002076	0.00021047	0.000215097	0.000215559	0.000207751	0.000192036	0.000198597	0.000197351	0.000181525	0.000182868	0.000175385	0.00018422	0.000184515	0.000192693	0.000195009	0.000185322	0.000185719	0.000169034	0.000183547	0.00019979	0.000173865	0.000184294	0.000192404	0.000179466	0.000175285	0.000188791	0.000181156	0.000184413	0.000178648	0.000165587	0.000177137	0.000172308	0.00018222	0.000190736	0.00017909	0.000182532	0.000182745	0.000181082	0.000184156	0.000199957	0.000185051	0.000180609	0.000198298	0.000194502	0.000189874	0.000186015	0.000191597	0.000180821
0.000308581	0.000281642	0.000268955	0.000262572	0.000265993	0.000251648	0.000246644	0.00024479	0.000235137	0.000233988	0.000222822	0.000216192	0.000225589	0.000225695	0.000216786	0.000228609	0.000230517	0.000219182	0.000225333	0.000222296	0.000220374	0.000225288	0.000219909	0.000213525	0.000212432	0.000216934	0.000220185	0.000213219	0.00021037	0.000206275	0.000200548	0.000196761	0.000213582	0.000214223	0.000214052	0.000206459	0.000201586	0.000213211	0.000213569	0.000207971	0.000208584	0.000211102	0.000223841	0.000218522	0.000211928	0.000220339	0.000215492	0.000210496	0.00020929	0.000204574
0.000185755	0.000202638	0.000179867	0.000170338	0.000176117	0.000167441	0.000178041	0.000196939	0.00018245	0.000174896	0.000189061	0.000176954	0.000179369	0.000177847	0.00017957	0.000181207	0.000180406	0.000197519	0.000194942	0.000191116	0.00018878	0.00018135	0.000181069	0.000188738	0.000191737	0.000198576	0.000190049	0.000183448	0.000180991	0.000175553	0.000173619	0.000184748	0.000185013	0.000175517	0.000184907	0.000172855	0.000180911	0.000176429	0.000171493	0.000177006	0.000172793	0.00017268	0.000176329	0.00017836	0.000181004	0.000192356	0.000196054	0.000181029	0.000179738	0.000172562
0.000782272	0.000725814	0.000848175	0.000780511	0.000777015	0.000612628	0.000519241	0.000641652	0.000752111	0.000677254	0.00052846	0.000520216	0.000706053	0.000667632	0.000638002	0.000589388	0.000555368	0.000527254	0.000523992	0.000615982	0.000616608	0.000522232	0.000498389	0.000500154	0.000593386	0.000635503	0.000550126	0.000498288	0.000526248	0.000515278	0.000522733	0.000612453	0.000569517	0.000540528	0.000524538	0.000539382	0.000520464	0.000619805	0.00055021	0.000512033	0.000513066	0.000562228	0.000571806	0.000560166	0.00053303	0.000541857	0.00055031	0.000528496	0.000505422	0.000485842
0.000451954	0.000433914	0.000397842	0.000347609	0.000327498	0.000319643	0.000315301	0.000331477	0.000332692	0.000325177	0.000309884	0.000299389	0.000320164	0.000304748	0.000320636	0.000316094	0.000293725	0.000284663	0.000299059	0.000287127	0.000266513	0.000271047	0.00026798	0.000270215	0.000292534	0.000290011	0.000275559	0.000264341	0.000272592	0.000279167	0.000282667	0.000278684	0.000263741	0.000247511	0.000264335	0.000269375	0.000276858	0.000276667	0.000263995	0.000268885	0.000270487	0.000268326	0.00026717	0.00025036	0.000273924	0.0002923	0.000253094	0.000252017	0.000241745	0.000255378
0.00060745	0.000632191	0.000530003	0.000580533	0.000560045	0.000494365	0.000508503	0.000474279	0.000435766	0.00046713	0.000462903	0.000433138	0.000438066	0.000430678	0.000362781	0.00036516	0.000414863	0.000421844	0.000371039	0.000366264	0.000365294	0.000341877	0.000386282	0.000418288	0.000367064	0.000331489	0.000360698	0.000364701	0.000377234	0.000376773	0.000359518	0.000336714	0.000321906	0.000312432	0.000348369	0.000343793	0.000320804	0.000306845	0.000346247	0.00030861	0.000291981	0.000296684	0.000287637	0.000292767	0.000297464	0.00027812	0.00031346	0.000300039	0.000279956	0.000296965
0.000689168	0.000632805	0.000541833	0.000622199	0.000537287	0.000529802	0.00059232	0.000571589	0.000548814	0.000567291	0.000567349	0.000531045	0.000553953	0.000536807	0.000575747	0.000587824	0.000554712	0.000536513	0.000501061	0.000496727	0.000506974	0.000490851	0.000487792	0.000538839	0.000512693	0.000585085	0.000524774	0.000502111	0.000573674	0.000587892	0.000523988	0.000506458	0.000524844	0.000522002	0.000531835	0.000607476	0.00053782	0.00057477	0.000603935	0.000537518	0.000591464	0.00057111	0.000555793	0.000556577	0.000528369	0.000564182	0.000623983	0.000547843	0.000512077	0.000520577
0.000795191	0.000745016	0.000755847	0.000772009	0.000754446	0.000752503	0.000708152	0.000667667	0.000682781	0.000760325	0.00073098	0.000729755	0.000711982	0.000640785	0.000615195	0.000672074	0.000747808	0.000731943	0.000715286	0.000790178	0.000792854	0.000711703	0.00070156	0.000715819	0.000717676	0.000712228	0.000681219	0.000666597	0.000726871	0.000698659	0.000661212	0.000655118	0.000669851	0.000689423	0.000654405	0.000618554	0.000596319	0.000623532	0.000658656	0.0006465	0.000641772	0.000635239	0.000674705	0.000692012	0.000719807	0.000668506	0.000627099	0.00060413	0.000625167	0.000611358
0.000848905	0.000981586	0.000931248	0.000763571	0.000734181	0.000719614	0.000816603	0.000754288	0.000571921	0.000622348	0.000750614	0.000763712	0.00066986	0.000637865	0.000629498	0.000598997	0.000592494	0.000538901	0.000521186	0.000508176	0.000572818	0.000590742	0.000510365	0.000456315	0.000511704	0.000550902	0.0005505	0.000454913	0.000411323	0.000449599	0.000485853	0.000428646	0.000433342	0.000406232	0.000414782	0.000411934	0.000426575	0.000400953	0.000382275	0.000375472	0.000403681	0.000398133	0.000400798	0.000352106	0.00034982	0.000353521	0.0003921	0.000376527	0.0003439	0.000325751
0.00109244	0.000846924	0.000750572	0.000889046	0.000931864	0.000814967	0.000688535	0.000705903	0.000634328	0.000597796	0.000608024	0.000581112	0.000537592	0.000591273	0.000612562	0.000540032	0.000499869	0.000488375	0.000447157	0.000441051	0.000503774	0.000472786	0.000441864	0.000451495	0.000390009	0.000402003	0.000437131	0.000431095	0.000412547	0.000370603	0.000370668	0.000376064	0.000332466	0.000330726	0.000338452	0.00036621	0.000307659	0.000289857	0.000295052	0.000297885	0.000285706	0.000294457	0.000304252	0.000301429	0.000268774	0.00026057	0.000266653	0.000248895	0.000249509	0.000247678
0.00036825	0.000326049	0.000322966	0.000332261	0.000348417	0.000333454	0.000297568	0.00029877	0.000275669	0.000267889	0.000279469	0.000286649	0.000275714	0.000272129	0.000261206	0.000251494	0.000260703	0.000246217	0.000235627	0.000244212	0.000254333	0.000249127	0.000220325	0.000225043	0.000224208	0.000214606	0.000213159	0.000227805	0.000228417	0.000198994	0.000200589	0.000207355	0.000204814	0.000202345	0.000203392	0.000207908	0.00021362	0.0002123	0.000204732	0.000199197	0.000205841	0.000190813	0.000191523	0.0001997	0.000204059	0.000196591	0.000202108	0.000193512	0.000198769	0.000195188
0.000479809	0.000491719	0.000510693	0.000730677	0.000704983	0.000607332	0.000535265	0.000520886	0.000546312	0.000676752	0.000730073	0.000656158	0.000677366	0.000725448	0.000740913	0.000864487	0.000913596	0.000980793	0.000971284	0.000985694	0.000976495	0.000960032	0.000951428	0.000977779	0.000954233	0.000879482	0.000846247	0.00088145	0.000828953	0.000847814	0.00087148	0.000887052	0.000847078	0.000817495	0.000874265	0.000769861	0.000765041	0.000820665	0.000866986	0.000885746	0.000808455	0.000812707	0.000845471	0.000812588	0.000744213	0.000849392	0.000878236	0.000828547	0.00077607	0.0007755
0.00133617	0.00137134	0.00138501	0.00113779	0.00112382	0.00141678	0.00129386	0.00114482	0.00114463	0.0012312	0.00151492	0.00114174	0.000960393	0.000962327	0.000962204	0.000867207	0.000861392	0.00082916	0.000944125	0.000943777	0.00108476	0.00114276	0.000966614	0.00095372	0.000837436	0.00101688	0.00111362	0.000971918	0.00103844	0.00103705	0.00113069	0.000853636	0.00083606	0.000871842	0.0006715	0.00071748	0.00068282	0.000727757	0.000717748	0.000792303	0.000726094	0.000631649	0.00082844	0.000762845	0.00073579	0.000777022	0.000711326	0.000690904	0.00074867	0.000688606
0.000420423	0.00039359	0.000373208	0.000337912	0.000301522	0.000305441	0.000299532	0.000293724	0.000263921	0.00025735	0.000268907	0.000268752	0.000270279	0.00027204	0.000275167	0.000260475	0.000257588	0.000254691	0.000267253	0.000273556	0.000266375	0.000269017	0.000250293	0.000250847	0.000253153	0.000250676	0.00024821	0.000253247	0.000253735	0.000254322	0.000254394	0.000226497	0.00021573	0.000220557	0.000222096	0.00023581	0.000207662	0.000208761	0.000208828	0.000210851	0.000204185	0.000209363	0.000207903	0.000196722	0.000206231	0.000213936	0.000208596	0.000205659	0.000203682	0.000206453
0.000506381	0.000489434	0.00043368	0.000390371	0.0003909	0.000411613	0.000439928	0.000407976	0.000381705	0.000424023	0.000443297	0.000390193	0.000397897	0.000415178	0.000432597	0.000393872	0.000438439	0.000451051	0.000442896	0.000423556	0.000410932	0.000372912	0.000394272	0.000397798	0.000405654	0.000402424	0.000405042	0.000407568	0.000424417	0.000414744	0.000426651	0.000438241	0.000406107	0.0003834	0.000449545	0.000425414	0.000392426	0.000409785	0.000395245	0.00038042	0.000383021	0.000385494	0.000408772	0.000400291	0.000395602	0.000375026	0.0003421	0.000349255	0.000366402	0.000355678
0.000524788	0.000586709	0.000636848	0.000620161	0.000548748	0.000480438	0.000485845	0.000487241	0.000509906	0.000461386	0.000454544	0.000458878	0.000516749	0.000487039	0.000453623	0.000435279	0.000462355	0.000460438	0.000469317	0.000496498	0.000459029	0.0004676	0.00046128	0.000508214	0.000526057	0.000480276	0.000459997	0.000462066	0.000485322	0.000490967	0.000494828	0.000471947	0.000477517	0.000479044	0.000467983	0.000474167	0.000485065	0.000480516	0.000473038	0.00047797	0.000480563	0.000490193	0.00049957	0.000488321	0.000495796	0.000485754	0.000493943	0.000475833	0.000511353	0.000483428
0.000416432	0.000412231	0.000415619	0.000394027	0.000383429	0.000373056	0.000360722	0.000356681	0.000357215	0.000343046	0.000347296	0.000376945	0.000358423	0.000364253	0.000354998	0.000362399	0.000363071	0.000361704	0.000391046	0.00041026	0.000406665	0.000384561	0.000381767	0.000383172	0.000369127	0.000344557	0.000336797	0.000347762	0.000340154	0.000331811	0.000341237	0.000359643	0.000328373	0.000321039	0.000325131	0.000322123	0.000323229	0.000317918	0.000299747	0.000309715	0.000306887	0.000287547	0.000300223	0.00031296	0.000310524	0.000319164	0.000304823	0.000294032	0.000310295	0.000297643
0.000482417	0.000495339	0.000453135	0.000421796	0.000411495	0.000423449	0.0003741	0.000359778	0.00039844	0.00042236	0.000373364	0.000351808	0.000344145	0.00037508	0.00038339	0.0003824	0.00036838	0.000341001	0.000375445	0.000384005	0.000400187	0.000379485	0.000370539	0.000399282	0.000387094	0.000347227	0.000341541	0.000321773	0.000340857	0.000353153	0.000337643	0.000343649	0.000347807	0.000328425	0.000326934	0.000322479	0.000313487	0.000344419	0.000353293	0.000356939	0.000369937	0.000357767	0.000345808	0.000339876	0.000375126	0.000350453	0.000302332	0.000325712	0.000319179	0.000295939
0.000377045	0.000393588	0.000385607	0.000371371	0.00035842	0.00033011	0.000315501	0.000333294	0.000349972	0.00036003	0.000313712	0.000321454	0.000322074	0.000353935	0.000336744	0.000323293	0.000321505	0.000323769	0.000320116	0.000334575	0.000320304	0.000326685	0.000344163	0.000352085	0.000344884	0.000329425	0.000326796	0.000317017	0.000298173	0.000310127	0.000316651	0.000340927	0.000316729	0.000300434	0.000308284	0.000324016	0.000343917	0.000344304	0.000335741	0.00035487	0.000371826	0.000333038	0.000336678	0.000348823	0.000341883	0.000332131	0.000324893	0.000319067	0.000333067	0.000334978
0.00253818	0.00209909	0.00209223	0.00190465	0.00165981	0.00160924	0.0014611	0.00138102	0.00163541	0.00150837	0.00160133	0.00155146	0.00140819	0.00141849	0.00132186	0.00127072	0.00136266	0.00139119	0.00143611	0.00136664	0.00143631	0.00152638	0.0014845	0.00133656	0.00122868	0.00121159	0.00115056	0.00111964	0.00113758	0.00111808	0.0011348	0.00114159	0.00112105	0.00109723	0.00109833	0.000956697	0.000891333	0.000901778	0.000910349	0.000871368	0.000886786	0.00101815	0.00104399	0.000998946	0.00103388	0.000965217	0.000980275	0.00103006	0.000970258	0.00102894
0.000543483	0.000541078	0.000529797	0.000541169	0.000534524	0.000543661	0.00054117	0.00055499	0.000542451	0.000553459	0.000581681	0.00060505	0.00064481	0.000659724	0.000691004	0.000733277	0.000739464	0.000759704	0.000720351	0.000731329	0.000724908	0.000696205	0.000645954	0.000635364	0.000658914	0.000662706	0.000634399	0.000629667	0.000599739	0.000644496	0.000621823	0.000616658	0.000647407	0.000659183	0.000619592	0.000586959	0.000588851	0.000580536	0.000602756	0.000642876	0.000662322	0.000643591	0.000593676	0.000586803	0.000610032	0.000619378	0.000612858	0.000590396	0.000564804	0.000580838
0.000585455	0.000571098	0.000537454	0.000566797	0.000556858	0.000557751	0.000539134	0.00054872	0.000548861	0.00056477	0.000586603	0.000597275	0.000625025	0.00063173	0.000676332	0.000733559	0.000756151	0.000769311	0.000747975	0.000753259	0.000729663	0.000699418	0.000647937	0.000638963	0.000664439	0.000673165	0.000652642	0.000656741	0.000612439	0.000644674	0.000629629	0.000632447	0.000654852	0.000659867	0.000636617	0.000595781	0.000596752	0.000592496	0.00060646	0.000640725	0.000658852	0.00064308	0.000592226	0.000578477	0.00060311	0.000609314	0.000611047	0.000603317	0.000563798	0.000570375
0.00059483	0.000567919	0.000532908	0.000509483	0.000559836	0.000503376	0.000529074	0.000475408	0.000454083	0.000480671	0.000464475	0.000482383	0.00048411	0.000436435	0.00039009	0.000398986	0.000428096	0.000425323	0.000428235	0.000419378	0.000401495	0.000415447	0.000394256	0.000382023	0.000398827	0.000353829	0.000386794	0.000385631	0.000380161	0.000333673	0.000349787	0.000344695	0.000374293	0.000404912	0.000340094	0.000307707	0.000325585	0.000324396	0.000341331	0.000415458	0.000404803	0.000341949	0.000323485	0.000315978	0.000325954	0.000357033	0.000364667	0.000335146	0.000321086	0.000318344
0.000472237	0.000492236	0.000484312	0.000504244	0.000421772	0.000377258	0.00038828	0.000412809	0.000405591	0.000398148	0.000366112	0.000381745	0.000367532	0.000334636	0.000361023	0.000352505	0.000356148	0.000357201	0.000357765	0.000343793	0.000323395	0.00031566	0.000312708	0.000319334	0.000347419	0.000324266	0.000307058	0.0003098	0.000330546	0.000328136	0.00033086	0.00033535	0.000319708	0.000316983	0.000316659	0.000327251	0.000326124	0.000303202	0.000311537	0.000338115	0.000349273	0.000329496	0.000319471	0.000307029	0.000306932	0.000323155	0.000311158	0.000325778	0.000329287	0.000338352
0.000347851	0.000325829	0.000306864	0.000263993	0.000269707	0.000295742	0.000285931	0.000285218	0.000268719	0.000278192	0.000289629	0.000289126	0.000275455	0.000264118	0.000258589	0.000283253	0.000277655	0.000264257	0.000263908	0.00026629	0.000268136	0.000275864	0.00027647	0.000291123	0.000302418	0.000283994	0.00027287	0.000268208	0.000265063	0.000277323	0.000267631	0.000274729	0.000277993	0.000289529	0.000276491	0.000268321	0.000251884	0.000260936	0.0002889	0.000280075	0.000266916	0.000262863	0.000251041	0.00024315	0.000262518	0.00026332	0.000262632	0.000256192	0.000249172	0.000248434
0.000487387	0.000422664	0.000512418	0.000521309	0.000368658	0.000582131	0.000499531	0.000433522	0.000433998	0.000411977	0.000402606	0.000405167	0.000495765	0.00042523	0.000385135	0.000342465	0.000324496	0.000363324	0.000373257	0.000432986	0.000389335	0.000321206	0.000354474	0.000363698	0.00034832	0.000298699	0.000330883	0.000351224	0.00036227	0.000372883	0.00035896	0.000306735	0.000285076	0.000326765	0.000330105	0.0003302	0.00030754	0.000316474	0.000307551	0.000313112	0.000318429	0.000295323	0.00028329	0.000300321	0.000300061	0.000305948	0.000302238	0.00029126	0.000290324	0.000297589
0.000594799	0.000561265	0.000558879	0.000531815	0.000516317	0.00049158	0.000467334	0.000476411	0.000487425	0.00046083	0.000447135	0.000456704	0.000483146	0.0005053	0.000474621	0.000440945	0.000443268	0.00044789	0.00045378	0.000452496	0.000467869	0.000477305	0.000470054	0.000454038	0.000454398	0.000432132	0.000420521	0.00043663	0.000445395	0.00041281	0.000420735	0.000415085	0.000412233	0.000406532	0.000423789	0.000444411	0.000428252	0.000420948	0.000398104	0.000392108	0.00040367	0.000387647	0.000395028	0.000403289	0.000409314	0.000412784	0.000436776	0.000443656	0.000427915	0.000409007
0.000594799	0.000561265	0.000558879	0.000531815	0.000516317	0.00049158	0.000467334	0.000476411	0.000487425	0.00046083	0.000447135	0.000456704	0.000483146	0.0005053	0.000474621	0.000440945	0.000443268	0.00044789	0.00045378	0.000452496	0.000467869	0.000477305	0.000470054	0.000454038	0.000454398	0.000432132	0.000420521	0.00043663	0.000445395	0.00041281	0.000420735	0.000415085	0.000412233	0.000406532	0.000423789	0.000444411	0.000428252	0.000420948	0.000398104	0.000392108	0.00040367	0.000387647	0.000395028	0.000403289	0.000409314	0.000412784	0.000436776	0.000443656	0.000427915	0.000409007
0.000385016	0.000359801	0.00037088	0.000365077	0.000351167	0.000333121	0.000323378	0.000322943	0.00031708	0.000311308	0.000285158	0.00030622	0.000293162	0.000295036	0.000295268	0.000297904	0.000294361	0.000298353	0.00029782	0.000285964	0.000264116	0.000255325	0.000263063	0.000258993	0.00026428	0.000270986	0.000270639	0.000268424	0.000274731	0.000279512	0.000278375	0.000267724	0.000257088	0.000269602	0.000263221	0.000251313	0.000235762	0.000257856	0.000263901	0.000258265	0.000257625	0.000269184	0.000268039	0.000249786	0.000244307	0.000259192	0.00025477	0.000267653	0.000261088	0.000248841
0.000260373	0.000261493	0.000275299	0.000250117	0.000260146	0.000248389	0.000246585	0.000247624	0.000239365	0.000234713	0.000254959	0.000256681	0.000243642	0.00024044	0.000243928	0.00023129	0.000240969	0.000236786	0.000238784	0.000243391	0.000249768	0.000246583	0.000251027	0.00024982	0.000250284	0.000245994	0.000231363	0.000234731	0.000243488	0.000231374	0.000230572	0.00025149	0.000249912	0.000260126	0.000244869	0.000242625	0.000246551	0.000246538	0.000250114	0.000237009	0.000235133	0.000236652	0.000250298	0.000256101	0.000239142	0.000248088	0.000257085	0.000263151	0.000247997	0.000243125
0.000482827	0.000437865	0.000413337	0.000413127	0.000413409	0.000423886	0.000415288	0.000394382	0.00039884	0.000408348	0.000410222	0.000394124	0.000410748	0.000408128	0.000401754	0.000410266	0.000415672	0.000402796	0.000404198	0.000395025	0.000384468	0.000396672	0.000396767	0.000403353	0.000397095	0.00038867	0.000380203	0.000386656	0.000379909	0.000373787	0.000383479	0.00039739	0.000384091	0.000385644	0.000365522	0.000380535	0.000380952	0.000379613	0.000379608	0.000384984	0.000386237	0.000388849	0.000371009	0.000377869	0.000377186	0.000361503	0.000370855	0.00037453	0.0003635	0.000366491
0.00054046	0.000499135	0.000482167	0.000451299	0.000453556	0.000463537	0.000438504	0.000415187	0.000413498	0.000427514	0.000416572	0.000391837	0.000414796	0.00042463	0.000406231	0.000413186	0.000420792	0.00040117	0.000405296	0.000403046	0.000378341	0.000390466	0.000405417	0.000413075	0.000397813	0.00038332	0.00038039	0.000400116	0.000392808	0.000383826	0.000389914	0.00038995	0.00038214	0.000386008	0.000376084	0.000393469	0.000377123	0.000373617	0.000378219	0.000389601	0.000394907	0.000383465	0.000370025	0.000384375	0.000378044	0.000354635	0.000368145	0.000370085	0.000351087	0.000370889
0.000452695	0.000438129	0.000396287	0.000397901	0.000372476	0.000372937	0.000395905	0.000387505	0.000361913	0.000334647	0.000338586	0.000333571	0.00032539	0.000334788	0.000333571	0.000343908	0.000341814	0.000333124	0.000333269	0.000335866	0.00033775	0.00033613	0.000321499	0.000329744	0.000340102	0.000338568	0.000378852	0.000371049	0.000332558	0.000319007	0.000330881	0.000343509	0.000340733	0.000342739	0.000362735	0.0003518	0.000338072	0.000357584	0.000361226	0.000352648	0.000336982	0.000356128	0.000348072	0.000330532	0.00035076	0.000345078	0.000359655	0.000378619	0.000388272	0.000372255
0.000458388	0.00055422	0.000656473	0.000600477	0.000509224	0.000436489	0.000380989	0.000376129	0.000385966	0.000377375	0.000376019	0.000321957	0.000328434	0.00030186	0.000265351	0.000277132	0.000291311	0.000266226	0.000292155	0.000308695	0.000258921	0.000243987	0.000262043	0.000262199	0.000278466	0.000265161	0.000230724	0.000217861	0.000226343	0.0002287	0.000246387	0.000220477	0.000205985	0.000231137	0.0002318	0.000235659	0.000231888	0.000217868	0.00021837	0.000227288	0.000211063	0.000197007	0.000212829	0.000216892	0.000214431	0.000218302	0.000214576	0.000205743	0.000211866	0.000207297
0.000536961	0.00049293	0.000510708	0.000530671	0.000494563	0.000459868	0.000460272	0.000457827	0.000435226	0.000433753	0.000416677	0.000427516	0.000421305	0.000398117	0.000407981	0.000411876	0.000367837	0.000376693	0.000399286	0.000372574	0.000360519	0.000345501	0.000341878	0.000349536	0.000356415	0.000360577	0.000360615	0.000335188	0.00030276	0.000330272	0.000333909	0.000326002	0.000317032	0.000326359	0.000310514	0.000287883	0.000301106	0.000306315	0.000289562	0.000283569	0.000291418	0.000301299	0.000317807	0.000310765	0.000313965	0.00033286	0.000289254	0.000304217	0.000301914	0.000283483
0.000724408	0.00062428	0.000777885	0.000937058	0.000785076	0.000675953	0.000660011	0.000574826	0.000553432	0.00057349	0.000603861	0.000629241	0.000564396	0.000608813	0.000566638	0.000516432	0.000560398	0.000526353	0.000509367	0.000477594	0.000445112	0.000447556	0.000449075	0.00044071	0.000412032	0.000476139	0.000443896	0.000424752	0.000417265	0.000380408	0.000364538	0.000375702	0.000391801	0.000388945	0.000402962	0.000386586	0.000439149	0.00045089	0.000425231	0.000411061	0.000440142	0.000396514	0.000388119	0.000399772	0.000385641	0.000383674	0.000352509	0.000389749	0.000366914	0.000383083
0.000662262	0.000558116	0.000560298	0.000509429	0.000531541	0.000474619	0.000466399	0.000455573	0.000480321	0.000495091	0.000465068	0.000419984	0.000410562	0.000415608	0.000408712	0.000413424	0.000376063	0.000371613	0.000381737	0.000348338	0.000367968	0.000383989	0.00033702	0.00032333	0.000338758	0.000331783	0.000329606	0.000277756	0.000281995	0.000308158	0.000309248	0.000288691	0.000303709	0.000315179	0.000301082	0.000300497	0.000305263	0.000301449	0.000293936	0.000283396	0.000297388	0.000278455	0.00027333	0.000281736	0.000277682	0.000296146	0.000282755	0.000276201	0.00026301	0.000265191
0.000688932	0.000592963	0.000582023	0.000538788	0.000564208	0.000562408	0.000432724	0.000433733	0.000469756	0.000455684	0.000457095	0.000435209	0.000410044	0.000464721	0.000470409	0.00043672	0.000407541	0.00042272	0.000412953	0.000394678	0.00034681	0.000378808	0.000401923	0.00037945	0.000385242	0.000352876	0.000350155	0.000399687	0.00037147	0.000316265	0.000301978	0.000318585	0.000322912	0.000334357	0.000312959	0.000321513	0.000329176	0.000296627	0.000299709	0.000300663	0.000297361	0.000302226	0.000325386	0.000290552	0.000283721	0.000271965	0.00028493	0.000284388	0.000288794	0.000265178
0.000510664	0.000510492	0.000431572	0.000396649	0.000380461	0.000335598	0.000324656	0.000332052	0.000333167	0.000317791	0.000309354	0.000287172	0.000283617	0.000265164	0.00029471	0.000295944	0.000307319	0.000297905	0.00026408	0.000271936	0.000290081	0.000286931	0.000276845	0.000266233	0.000257282	0.000246061	0.000253314	0.000254034	0.000251154	0.000244787	0.000246627	0.000261128	0.000250095	0.000244161	0.000244408	0.000235978	0.000247663	0.000239549	0.000242625	0.000249685	0.000242182	0.000241479	0.000240024	0.000237648	0.000259335	0.000240057	0.000226544	0.000238103	0.000224664	0.000227689
0.000702155	0.00065885	0.000642969	0.000678202	0.000698548	0.000651494	0.000599747	0.000650286	0.000563375	0.000474667	0.000491114	0.000529087	0.000493054	0.000539876	0.000590277	0.000530523	0.000530764	0.000508128	0.000454774	0.000523192	0.000525302	0.000466519	0.000480134	0.000468886	0.00046197	0.000478241	0.000457501	0.000467826	0.000473186	0.000447412	0.000449803	0.000475211	0.000453518	0.000479445	0.00051948	0.000503185	0.000513091	0.000478348	0.000523101	0.000513482	0.000490259	0.00047616	0.000454007	0.000448866	0.000456163	0.000464249	0.000494695	0.000461689	0.000449297	0.000444135
0.00149626	0.00121887	0.00114309	0.00111688	0.00101299	0.000955318	0.000884324	0.000841417	0.000855594	0.00080111	0.000797366	0.000713931	0.000690101	0.000733666	0.000687803	0.000666453	0.000665277	0.000654502	0.000690373	0.00064637	0.000644563	0.000621422	0.000604701	0.00059872	0.000643612	0.000660763	0.000626826	0.000619582	0.000601158	0.000593945	0.000590544	0.000577663	0.000605293	0.00062348	0.000593823	0.000595518	0.000598373	0.000626306	0.000604115	0.00058993	0.000613088	0.000598874	0.00057343	0.000547611	0.00056192	0.000555042	0.000579935	0.000614316	0.000626375	0.000601364
0.00173655	0.00139503	0.00132027	0.00128995	0.00123806	0.0012608	0.00123181	0.00133455	0.0012466	0.00116967	0.00112869	0.00100213	0.000984396	0.00102751	0.000953806	0.000935543	0.00092081	0.000854316	0.000819622	0.000816832	0.000785005	0.000814045	0.000777442	0.000779959	0.000814444	0.000758456	0.000754102	0.00072778	0.000748066	0.000729347	0.000696928	0.000717019	0.000735568	0.000691257	0.000700015	0.00064431	0.000658573	0.000714243	0.000733031	0.00071041	0.000713137	0.00069304	0.000692018	0.000706325	0.000710846	0.000682387	0.000695894	0.000698144	0.000649436	0.000647716
0.000899549	0.000894191	0.000862289	0.000817131	0.00076811	0.000718979	0.000639017	0.000661374	0.000636551	0.000602849	0.000623886	0.000604506	0.000657642	0.000605703	0.000616502	0.000621981	0.000602334	0.000576934	0.000569724	0.000593065	0.000554421	0.000584005	0.000587657	0.000620762	0.000666348	0.000627225	0.00061473	0.000611663	0.000611893	0.000599037	0.000609895	0.000592189	0.000627926	0.000618072	0.000616343	0.000588169	0.000598742	0.000598867	0.000612896	0.000641385	0.000647418	0.000686453	0.000689432	0.000654268	0.000693	0.000635059	0.000592137	0.000642581	0.000645005	0.000684678
0.00195669	0.00167207	0.00149419	0.00141747	0.00142937	0.00126302	0.00111224	0.00105374	0.00106085	0.00108614	0.00103367	0.00101344	0.000962495	0.000942337	0.000866119	0.000855199	0.00085321	0.000841092	0.000856087	0.000855019	0.000817592	0.000803272	0.000806444	0.000762389	0.000778887	0.000778987	0.000801045	0.000761516	0.000716801	0.000816323	0.000790146	0.000706107	0.000748329	0.00074569	0.000729207	0.000727573	0.000722019	0.000739118	0.000708197	0.00072721	0.000684533	0.000724108	0.000687348	0.000741137	0.000802241	0.000815304	0.000803475	0.000679677	0.000647295	0.000661534
0.000485951	0.000463174	0.000430978	0.000399148	0.000381733	0.00036097	0.000339528	0.000337889	0.000356743	0.0003728	0.000406509	0.000378922	0.000352532	0.000373078	0.000370465	0.000329985	0.000316359	0.000325	0.000314687	0.000303509	0.000313525	0.000324189	0.000322071	0.000289093	0.000317859	0.000318351	0.000268744	0.000295899	0.000313731	0.00029881	0.000291081	0.000283488	0.000304151	0.000297572	0.000290167	0.000304587	0.000286198	0.000299734	0.000308278	0.000304986	0.000309486	0.00037215	0.000359185	0.000370997	0.0003631	0.000327345	0.00035536	0.000337058	0.000311817	0.000287701
0.000326895	0.00032724	0.000362402	0.000339794	0.00029871	0.000330185	0.000304005	0.000310902	0.00032245	0.000322006	0.000335219	0.000314297	0.000298798	0.000295529	0.000284437	0.000282288	0.000295426	0.000286232	0.000285108	0.000297131	0.000299985	0.000300297	0.000273248	0.00028306	0.000310125	0.000286527	0.000256765	0.000254983	0.000260347	0.000283349	0.000271399	0.00027816	0.000292154	0.00026979	0.000256578	0.000240974	0.00024459	0.000252829	0.000246888	0.000245452	0.000256738	0.000256888	0.000243001	0.000246824	0.00025138	0.000248907	0.000251942	0.000241075	0.000235737	0.000230003
0.000624213	0.000650908	0.000606659	0.000505681	0.000465861	0.000492992	0.00056994	0.00056156	0.000544971	0.000550545	0.000477491	0.000408256	0.000457586	0.000470148	0.000434991	0.000452231	0.000467834	0.00045835	0.000444836	0.000434379	0.000422025	0.000409534	0.000403409	0.000407742	0.00039148	0.000381889	0.000390837	0.00038864	0.000374025	0.000374314	0.000398104	0.000417062	0.000415047	0.000421829	0.000384879	0.000339128	0.000368454	0.000413	0.000421635	0.000384832	0.000379116	0.000412324	0.000433036	0.000424519	0.000396145	0.000412542	0.000426282	0.000401424	0.000389714	0.000367965
0.000575125	0.000570606	0.000528778	0.000528625	0.000504413	0.00049589	0.000494493	0.000490676	0.000476911	0.000501142	0.000483555	0.00048332	0.000494018	0.000494488	0.000500666	0.00051007	0.00050014	0.000488173	0.000509846	0.000480189	0.000473379	0.000512903	0.000520204	0.000506779	0.000522377	0.00051295	0.00052925	0.000484199	0.000468107	0.000536138	0.000559836	0.000532771	0.000508551	0.000527436	0.00051821	0.000490247	0.000467809	0.000473178	0.000480541	0.000475302	0.000470312	0.000486401	0.000496286	0.000491355	0.000483098	0.000462943	0.000493748	0.000469928	0.000467124	0.000482903
0.00043235	0.000408263	0.000387733	0.000392814	0.000394922	0.000388917	0.000364161	0.000342378	0.000351383	0.000362644	0.000346737	0.000352373	0.000374562	0.000330594	0.000346934	0.000370003	0.00041858	0.000347666	0.000309985	0.000322001	0.000320927	0.000320428	0.000324095	0.000310399	0.000327794	0.000371608	0.000363347	0.000301222	0.00030864	0.000321538	0.000336588	0.000325193	0.00033989	0.000342814	0.000329803	0.000315584	0.000326688	0.000327523	0.000303483	0.000295274	0.000310682	0.000288086	0.000291968	0.000289266	0.000335982	0.000314988	0.000304839	0.000333813	0.000356032	0.000333806
0.000469832	0.000442323	0.000471451	0.000485057	0.000424159	0.00044129	0.000433277	0.000423593	0.000434845	0.000430902	0.000407876	0.000432225	0.000400056	0.000411675	0.00041642	0.000412684	0.000410162	0.000425316	0.000381738	0.00038635	0.000397469	0.000388628	0.000396757	0.000396099	0.000402538	0.000410787	0.000402093	0.00041762	0.000391618	0.00040185	0.000395136	0.000395716	0.000417785	0.000417293	0.000404988	0.000392111	0.000381235	0.000374094	0.000400312	0.000403075	0.000406915	0.000433501	0.000414379	0.000424156	0.000446981	0.000416544	0.000407679	0.000413538	0.000443818	0.000456042
0.00105811	0.00103938	0.000997827	0.000954027	0.000882909	0.00088921	0.000901117	0.000846654	0.000829872	0.000884272	0.000800045	0.000856504	0.000817787	0.000781086	0.000808997	0.000880413	0.000865266	0.00091773	0.000934551	0.000831705	0.000753828	0.000795926	0.000860487	0.000936733	0.000957081	0.000887348	0.000899346	0.000950963	0.000884352	0.000826877	0.00088897	0.000927857	0.000808611	0.000808633	0.000793454	0.000832553	0.000897131	0.000851071	0.000817706	0.000831676	0.000823551	0.000831779	0.000790188	0.000706529	0.000705716	0.000739395	0.000762709	0.000788603	0.000776862	0.000750778
0.000985684	0.000944328	0.000929034	0.000889485	0.000861805	0.000818871	0.000844591	0.000875349	0.000845354	0.000816125	0.000805569	0.000815049	0.000809127	0.00080531	0.000836455	0.000834367	0.000813426	0.000810533	0.0008247	0.000854269	0.000820841	0.000845619	0.000838085	0.000830702	0.000825372	0.00079323	0.000803554	0.000816806	0.000824594	0.000812888	0.000804503	0.00082318	0.000812577	0.000793645	0.000798557	0.000819703	0.000841646	0.000823101	0.000782182	0.000818202	0.000791543	0.000764814	0.00076259	0.000727476	0.000751567	0.000760764	0.000728386	0.00073984	0.000742875	0.000723181
0.00047399	0.000466534	0.000552144	0.000620658	0.000516063	0.000479147	0.000505577	0.000507696	0.000474356	0.000460018	0.000466523	0.00050315	0.000564461	0.000464465	0.000465565	0.000434984	0.00040343	0.000382045	0.000398143	0.000454103	0.000459457	0.00041305	0.000450503	0.000433762	0.000441402	0.000458586	0.000444532	0.000464123	0.000461777	0.000420746	0.000443666	0.000462885	0.000404271	0.000434165	0.000409902	0.00041026	0.000418961	0.000461403	0.000449151	0.000416879	0.000409909	0.000440749	0.000443908	0.000417272	0.000377674	0.00036523	0.000397494	0.0004131	0.000467606	0.000454686
0.000260601	0.000264679	0.000264839	0.000269855	0.0002559	0.000242777	0.000230565	0.00023149	0.000233515	0.00023465	0.000231801	0.000233824	0.000226774	0.000217464	0.000224382	0.000219479	0.000230479	0.00023587	0.00023109	0.000231935	0.000234691	0.000231449	0.000227058	0.000227065	0.000237248	0.000232179	0.000221248	0.000235875	0.000234693	0.00022495	0.000223622	0.000216264	0.000219167	0.000228947	0.000222251	0.000215436	0.000221331	0.000228946	0.000237418	0.000227681	0.000222369	0.000219843	0.000226422	0.000221776	0.000216019	0.000236887	0.00022864	0.000215918	0.000218268	0.00023174
0.00102325	0.00093469	0.000856048	0.000806255	0.000774749	0.000702663	0.000657675	0.000666566	0.000636085	0.00060168	0.000582037	0.000595188	0.000586205	0.000560779	0.000559947	0.000534111	0.000511808	0.000498041	0.000510775	0.000520749	0.000503946	0.000486151	0.000458499	0.000456166	0.000459413	0.000471484	0.000466584	0.000462842	0.000464848	0.000453432	0.000455155	0.000435538	0.000437009	0.000455914	0.000462693	0.000463874	0.00045444	0.000452699	0.00047906	0.000484692	0.000488486	0.000465991	0.000449898	0.000462051	0.00048324	0.00048563	0.000471999	0.000484865	0.000490483	0.000488404
0.000685937	0.000707428	0.000706892	0.000655116	0.00068817	0.000596748	0.000591402	0.000615723	0.000521817	0.000495801	0.000426536	0.000426673	0.000437004	0.000458342	0.000469617	0.000499238	0.000450855	0.000429567	0.000440866	0.000469338	0.000442947	0.000422752	0.000421495	0.000423667	0.000428783	0.000395067	0.00038351	0.000413377	0.00041194	0.000394553	0.00037976	0.000396853	0.000391263	0.000402032	0.000379434	0.000375107	0.00037075	0.000394436	0.000399689	0.000411391	0.000404735	0.000410357	0.000468624	0.000443608	0.000406307	0.000380511	0.000369899	0.000411834	0.000429715	0.000401866
0.000403424	0.00040054	0.000432012	0.000452929	0.000442525	0.000414442	0.00043872	0.000407286	0.000385306	0.00039481	0.000429132	0.000422653	0.0004609	0.000385949	0.000358548	0.000328842	0.00035686	0.000331384	0.000334481	0.000387626	0.000384763	0.00038108	0.000356041	0.000389124	0.000412312	0.000386239	0.000367162	0.000424431	0.000415743	0.000377701	0.000420431	0.000397516	0.00041335	0.000457366	0.00040151	0.000397177	0.000406664	0.000401353	0.000368238	0.000359861	0.000401813	0.000448786	0.00041214	0.000444944	0.000401136	0.00041931	0.000403513	0.000424993	0.000440402	0.000450929
0.000581051	0.00053211	0.000529695	0.000539796	0.000536102	0.00053606	0.000558984	0.000577738	0.000600642	0.000613809	0.000605282	0.00058334	0.00058929	0.00057422	0.00060437	0.000635151	0.000616416	0.000606206	0.000629161	0.00063141	0.00061044	0.000579259	0.000606449	0.000601597	0.000589621	0.000606267	0.000553746	0.000559733	0.000585851	0.000571457	0.00055845	0.00056528	0.000550591	0.00056321	0.000597635	0.000606533	0.000597746	0.000589888	0.00059901	0.000586998	0.00054657	0.00060854	0.00059799	0.000558462	0.000565664	0.000582824	0.000588175	0.000568212	0.000577884	0.000521165
0.000844993	0.000903604	0.000918849	0.000945483	0.000965632	0.000977787	0.000851288	0.000920622	0.000955918	0.000919827	0.000803689	0.000823485	0.000827225	0.000983833	0.000936037	0.000914057	0.000911802	0.000874636	0.000916279	0.000939452	0.000876203	0.000872666	0.000905196	0.000879847	0.000804204	0.00082794	0.000879936	0.000967423	0.000958749	0.00095363	0.000928885	0.000827054	0.000809942	0.000841474	0.000802069	0.000780682	0.000769104	0.000771541	0.000729422	0.000719169	0.000849911	0.000839913	0.000847291	0.00077816	0.000742408	0.000734663	0.000714184	0.000749944	0.000809585	0.000751694
0.000551161	0.00059887	0.000596604	0.000532862	0.00049837	0.000476806	0.00049415	0.000517677	0.000504429	0.000537994	0.000518069	0.000489897	0.000474111	0.000468904	0.000490003	0.000452128	0.000453149	0.000466443	0.000470475	0.000492099	0.000485522	0.000464016	0.000471727	0.000520948	0.000471462	0.000482686	0.000465885	0.000500937	0.000518546	0.000521365	0.000492672	0.000502472	0.00050654	0.000523914	0.000535106	0.000488234	0.000467645	0.000481738	0.000486749	0.000501338	0.000508387	0.000486484	0.000482823	0.000477278	0.000477288	0.000501015	0.000490302	0.000490488	0.000483922	0.000479914
0.000292697	0.000269549	0.000255704	0.000248474	0.000227315	0.000224199	0.000205165	0.000205052	0.000201516	0.000189727	0.000201593	0.000199642	0.000179439	0.000177604	0.000170192	0.000171787	0.000163135	0.000168508	0.000173991	0.000169746	0.000170113	0.000162653	0.000166362	0.000170013	0.000174611	0.000172492	0.0001747	0.00017625	0.000157699	0.00015005	0.000161378	0.000166784	0.0001546	0.000155593	0.000166192	0.000153563	0.000151945	0.000158523	0.000153249	0.000162676	0.000154698	0.000159232	0.000156336	0.000156069	0.000163378	0.000164763	0.000159049	0.000143963	0.000137547	0.000145297
0.00116136	0.00111304	0.00106718	0.00108275	0.000856928	0.000754752	0.000755829	0.000751146	0.000722812	0.000724687	0.000793353	0.000812638	0.000818151	0.000759513	0.000701918	0.000671576	0.000661211	0.000615418	0.000632079	0.000614508	0.000608191	0.000588089	0.000576559	0.000514874	0.000537014	0.000588473	0.000558051	0.000559404	0.000559267	0.00053721	0.000493982	0.000480741	0.000496223	0.000504376	0.000480011	0.000544196	0.000572975	0.000560257	0.000579904	0.000590761	0.000622196	0.000600821	0.000617027	0.000610867	0.000589785	0.000609394	0.000635137	0.000612896	0.000613005	0.000598557
0.00431772	0.00410299	0.004027	0.00417833	0.00395922	0.00374134	0.00355396	0.00366538	0.00385725	0.00358453	0.00333943	0.00333634	0.00330262	0.003222	0.00288009	0.00276272	0.00262316	0.00264959	0.00271772	0.00254689	0.00261837	0.00252257	0.00264207	0.00249681	0.00228875	0.00237427	0.0022738	0.00222118	0.0021161	0.00214887	0.00235602	0.00226378	0.00209307	0.00199059	0.00192061	0.00202789	0.00206345	0.0019499	0.00192024	0.00199117	0.00201464	0.00191794	0.00206704	0.00198943	0.0017927	0.00176717	0.00172289	0.00165313	0.00162709	0.00166011
0.000973964	0.00107285	0.000966355	0.000755088	0.000536579	0.000607154	0.000629375	0.00060299	0.000442039	0.000368104	0.00038641	0.000475535	0.000422175	0.000344088	0.000369466	0.000371155	0.000345846	0.000362238	0.000333487	0.000342514	0.000351401	0.000390764	0.000437419	0.000355009	0.000347004	0.000397977	0.000417801	0.000360903	0.000390819	0.000456813	0.000453578	0.00045155	0.000459726	0.000432943	0.000430978	0.000474899	0.000492757	0.000487568	0.000430886	0.00037978	0.000533564	0.000527901	0.00040239	0.000373752	0.00040907	0.000399609	0.000522872	0.000427145	0.000359376	0.000354444
0.000856696	0.000695485	0.000598171	0.000561372	0.000599778	0.000559143	0.000514832	0.000477587	0.000492694	0.000529848	0.000524798	0.00048007	0.000468931	0.000510612	0.00050838	0.000495319	0.000456836	0.00048919	0.00047762	0.000476803	0.000445381	0.000529159	0.000523971	0.000537028	0.000526027	0.000591043	0.00061519	0.00060983	0.000576287	0.000611241	0.000660265	0.000704814	0.000716753	0.000664386	0.000562181	0.000519429	0.00059823	0.000699231	0.000630307	0.000557783	0.000569244	0.000631024	0.000549196	0.00049214	0.000477795	0.000486824	0.000499824	0.000502717	0.000534286	0.000551374
0.000562832	0.000598305	0.000732995	0.000650477	0.00047558	0.000439969	0.000402772	0.00039925	0.000364403	0.000345789	0.000348546	0.000354611	0.000371672	0.000313229	0.000306302	0.000297653	0.000298038	0.00029829	0.000289834	0.000256626	0.000252889	0.000277353	0.000275335	0.000264383	0.00027942	0.000258898	0.000258054	0.00026024	0.0002814	0.000304439	0.000277526	0.000255931	0.000278126	0.000288283	0.000293251	0.000323663	0.000290974	0.000283765	0.000282766	0.000273547	0.000350712	0.000324484	0.00026456	0.00025162	0.000275431	0.000291165	0.00036383	0.00030392	0.000265127	0.000252608
0.000430473	0.000375007	0.000407307	0.000445251	0.000382856	0.000389943	0.000405639	0.00039339	0.000346229	0.000362698	0.000398268	0.000404993	0.000434474	0.000434829	0.000401436	0.000423945	0.000388384	0.000348467	0.000335741	0.000376176	0.000398272	0.000386338	0.000375259	0.000388767	0.000392378	0.000377193	0.000352702	0.000388746	0.000436548	0.000400517	0.000379396	0.00038928	0.000388492	0.000394408	0.000372323	0.000366997	0.000391611	0.00037928	0.000368412	0.000346287	0.000345712	0.000378081	0.000407946	0.000393731	0.000382465	0.000350304	0.000400984	0.000376039	0.000366699	0.000373527
0.00110745	0.00110666	0.00120194	0.0011443	0.000976498	0.000919371	0.000886897	0.00089089	0.000885467	0.000806218	0.000770229	0.000726636	0.000771072	0.000824797	0.000809281	0.000804807	0.000729296	0.00069593	0.000663232	0.000645903	0.000633801	0.000636032	0.00067507	0.000668499	0.000599317	0.000608399	0.000661438	0.000609259	0.000551728	0.000601638	0.000619712	0.000615804	0.000576452	0.000578127	0.000569139	0.000570304	0.000636535	0.000664541	0.000667676	0.000659778	0.000644545	0.000643561	0.000652723	0.000620876	0.000570593	0.000547911	0.000518673	0.000560762	0.000591995	0.000595005
0.000518988	0.000538786	0.00042521	0.000552843	0.000441804	0.000401136	0.000421571	0.000459574	0.000462655	0.000459701	0.000426751	0.000406256	0.000397297	0.000454529	0.000376945	0.000340213	0.000396617	0.000339789	0.000346046	0.00032402	0.000396457	0.000410322	0.000352408	0.000338417	0.00036553	0.000390921	0.000363824	0.000324609	0.000325644	0.000283387	0.000261985	0.000303413	0.000286914	0.000284862	0.000288866	0.000282282	0.000255704	0.000242905	0.000238561	0.00030179	0.000297999	0.000263802	0.000259087	0.000259651	0.000267672	0.000280089	0.000274933	0.00027594	0.000260522	0.000307508
0.00439893	0.00356051	0.0038446	0.00356994	0.00333822	0.00336585	0.00330728	0.00333719	0.00308881	0.00279042	0.00302173	0.0028335	0.0027494	0.00277156	0.00266784	0.00232369	0.0022966	0.00223469	0.00217106	0.00193129	0.00190759	0.0019122	0.00186702	0.00192328	0.00173341	0.00165351	0.00166366	0.0018312	0.00162954	0.00169758	0.00183529	0.00171251	0.00162607	0.00165982	0.0016395	0.00163637	0.00143888	0.0014047	0.00158045	0.00165628	0.00157261	0.00141407	0.00144383	0.00144154	0.00135909	0.00136318	0.00130825	0.00126233	0.0014066	0.00138137
0.000331632	0.000273698	0.00028302	0.00029613	0.000234745	0.000248628	0.000293782	0.000234765	0.000197951	0.000204604	0.00020433	0.00020955	0.000255451	0.000240221	0.000224831	0.000294852	0.000364435	0.000312048	0.000302842	0.000319784	0.000326173	0.000305613	0.000280399	0.00025773	0.000255619	0.000245477	0.000226079	0.000210066	0.00023083	0.000256875	0.00021212	0.000181727	0.000241392	0.000251461	0.000191636	0.000201015	0.00021061	0.000231849	0.00021951	0.000179924	0.000175958	0.00019941	0.00019514	0.000170863	0.000169359	0.000176914	0.000179742	0.000179789	0.000193507	0.000192374
0.00025272	0.000246349	0.000238432	0.000237997	0.000225638	0.000222929	0.000221869	0.000224054	0.000210994	0.000211459	0.000209093	0.000204534	0.00020353	0.00021695	0.000219662	0.000207405	0.000198475	0.000197009	0.000208128	0.0002049	0.000189244	0.00017935	0.000192471	0.000198002	0.000201552	0.000194613	0.00018517	0.000181103	0.000187957	0.000188926	0.000191321	0.000187073	0.000187419	0.0002013	0.000197881	0.00017657	0.000182986	0.000188297	0.000189681	0.000179763	0.000183343	0.000188847	0.000202364	0.000206371	0.000199562	0.000184317	0.000182309	0.000189712	0.000186205	0.000185883
0.000337664	0.000339863	0.000341838	0.000291886	0.000322752	0.000319636	0.000305152	0.000316792	0.000315773	0.000265336	0.000288969	0.000297108	0.000311606	0.00029018	0.000271484	0.000289062	0.000269994	0.000271942	0.00027787	0.00027944	0.000282462	0.000286846	0.000290331	0.00028293	0.000300678	0.000316513	0.000307216	0.000318804	0.000321069	0.00031494	0.000291031	0.000324168	0.000372158	0.000365448	0.000320146	0.000322084	0.000355239	0.000383834	0.000356221	0.000315301	0.000402117	0.000384945	0.000411657	0.000411806	0.000391699	0.00037628	0.000419823	0.000430751	0.000445824	0.000442323
0.000181374	0.000189671	0.000192807	0.000189603	0.000185012	0.000179215	0.000183334	0.000173691	0.000196217	0.000186378	0.000191473	0.00018333	0.00016714	0.000172566	0.000183448	0.000179859	0.000186202	0.00017949	0.000184034	0.000180519	0.000182327	0.000185577	0.000174684	0.000181422	0.000179756	0.000183529	0.000174096	0.000174359	0.000172268	0.000175919	0.000181074	0.000178363	0.000176493	0.000182117	0.000179875	0.000176063	0.000172701	0.000183074	0.000186034	0.000182522	0.000170225	0.000166766	0.000171505	0.000177769	0.00017237	0.000170632	0.00018098	0.000185919	0.00017525	0.000180852
0.00061457	0.000575421	0.000602652	0.000579898	0.000593064	0.000580876	0.00056594	0.000565003	0.0005626	0.0005675	0.00051402	0.000520172	0.000561062	0.000535725	0.000483193	0.000473574	0.000437551	0.000474783	0.000481554	0.000485432	0.000475392	0.000449665	0.000455701	0.000463109	0.000424857	0.000437739	0.000440029	0.000440948	0.000461551	0.000418565	0.000408755	0.000428354	0.000420824	0.000378412	0.000376383	0.000371201	0.000378158	0.000390202	0.000370442	0.000347681	0.000349248	0.00038069	0.000370606	0.000380578	0.000353816	0.000311485	0.000337744	0.000351199	0.000339177	0.000325027
0.00034406	0.000358347	0.000371916	0.000356557	0.000355673	0.000345745	0.000364565	0.000381484	0.000383624	0.000368309	0.000371659	0.000372477	0.000372536	0.000383111	0.000365885	0.000362681	0.000368213	0.000370398	0.000370181	0.000370867	0.000372468	0.000368719	0.000352018	0.000359237	0.000372965	0.00036913	0.000369525	0.000376226	0.000359288	0.000370553	0.000377101	0.000365997	0.000383505	0.0003679	0.0003699	0.000384715	0.000370754	0.000360765	0.000359413	0.000371176	0.000386312	0.000370554	0.00037036	0.000379173	0.000380131	0.000370753	0.000394259	0.000404622	0.00041271	0.00040166
0.000627955	0.000632839	0.000575156	0.000577071	0.000542226	0.000509788	0.000489487	0.00043886	0.000438536	0.000448193	0.000420902	0.00042515	0.000409481	0.00039752	0.000416289	0.000439139	0.000416655	0.000399948	0.000402142	0.000422009	0.000406344	0.000406919	0.000398848	0.000381817	0.000387051	0.000383264	0.000370456	0.000381913	0.000403576	0.000380168	0.000375232	0.000371049	0.000372369	0.000371685	0.00036174	0.000379293	0.000373611	0.000370743	0.00037714	0.00038621	0.000375254	0.000371306	0.000370306	0.000386977	0.000384576	0.000371439	0.000382202	0.000347216	0.000375962	0.000399237
0.000386277	0.000383662	0.0003915	0.000410126	0.000367178	0.000377402	0.000370643	0.000368127	0.000363961	0.00036569	0.000359301	0.000375231	0.000366554	0.000350674	0.000352971	0.000319899	0.000307551	0.000323274	0.000324223	0.000321041	0.000320957	0.000305388	0.000331811	0.000340607	0.000345188	0.000337662	0.000357789	0.000381151	0.000354185	0.000333031	0.000300257	0.000285613	0.000307608	0.000330517	0.000337714	0.00031889	0.0003224	0.000344513	0.000334785	0.000353857	0.000343483	0.000351564	0.000308772	0.000290912	0.000324445	0.000353039	0.000331767	0.000310601	0.000323305	0.000310568
0.00153943	0.00129104	0.00121813	0.00116969	0.000954182	0.000952131	0.000940277	0.000868077	0.000837068	0.000783867	0.00073634	0.000719213	0.000713578	0.000660575	0.000635965	0.000641376	0.000629388	0.000615453	0.000585047	0.000607866	0.000607967	0.000588835	0.000594843	0.00061912	0.00058583	0.000613478	0.000663678	0.000675583	0.000618971	0.000657062	0.000658922	0.000630232	0.000649261	0.000601029	0.00059771	0.000635486	0.000612634	0.000586361	0.000633382	0.000593135	0.000606244	0.000622473	0.000614113	0.000632274	0.000627039	0.000607685	0.000626931	0.000616909	0.000578468	0.000636698
0.000695408	0.000650122	0.000648277	0.000599478	0.000577228	0.000581709	0.000555043	0.000509714	0.000505841	0.000522593	0.000528279	0.000529998	0.000509174	0.00051154	0.000481167	0.000463784	0.000480336	0.000503081	0.000510171	0.000523546	0.000500243	0.0005161	0.000543257	0.000533419	0.00049276	0.000533034	0.000533327	0.000538257	0.00054293	0.000542716	0.000571167	0.000558793	0.000550164	0.000538193	0.000564093	0.000576597	0.000557585	0.000569872	0.000561485	0.000556292	0.000559649	0.000582188	0.000567921	0.000502921	0.000482263	0.000530036	0.000524616	0.000506517	0.00053919	0.000535713
0.000191168	0.000190165	0.000194516	0.000186604	0.000187931	0.000187233	0.000190094	0.000189318	0.000186681	0.000182687	0.000185931	0.000194651	0.000187738	0.000187142	0.000183124	0.000193984	0.00019141	0.000188506	0.000177791	0.000190481	0.000182836	0.000187616	0.000185681	0.000181091	0.000188044	0.00018908	0.000193395	0.000194244	0.000186425	0.000186102	0.000188574	0.000188319	0.000190607	0.000187928	0.00018718	0.000188535	0.000186284	0.000185661	0.000195242	0.000202497	0.000186288	0.00018242	0.000191664	0.000191476	0.000185043	0.000188594	0.000200283	0.000207202	0.000196246	0.000194639
0.000465282	0.000449766	0.000451976	0.00042517	0.000439091	0.000421993	0.000404436	0.000392079	0.000401018	0.000379375	0.000395983	0.000416683	0.000410375	0.000389147	0.00035591	0.000338432	0.000355794	0.000370152	0.000391386	0.000385575	0.000385286	0.000341564	0.000356905	0.000384758	0.000369847	0.000369519	0.000358414	0.000358392	0.000370006	0.000387315	0.00038191	0.000354629	0.00034809	0.000374831	0.000373674	0.000379413	0.000365944	0.000369149	0.000390778	0.000392956	0.000390056	0.000367733	0.000351243	0.000357824	0.000362464	0.000361269	0.000341545	0.000342406	0.000346735	0.00038313
0.000662804	0.000661201	0.000714742	0.000660389	0.00060326	0.000610582	0.000590461	0.000596011	0.000602317	0.000572289	0.000592435	0.000570132	0.000545926	0.000522729	0.000572954	0.000555069	0.000510765	0.000521592	0.000516669	0.000528027	0.000527748	0.000536136	0.000523566	0.000507516	0.000512426	0.000498604	0.000478831	0.000506902	0.000517234	0.000517792	0.000507543	0.000512257	0.000510989	0.000493287	0.000501173	0.000492301	0.000462835	0.000482843	0.000549002	0.000520172	0.000500736	0.00048864	0.000471847	0.000457465	0.000474277	0.000493762	0.000492194	0.000469219	0.000516605	0.000481682
0.000778878	0.000826592	0.00080966	0.00076011	0.000678762	0.000565201	0.000538989	0.000584651	0.00055488	0.00054405	0.000552616	0.000562825	0.000560722	0.000547317	0.000542213	0.000545965	0.000613901	0.000581272	0.000559256	0.00054771	0.000575683	0.000553086	0.000503921	0.000511262	0.000540163	0.000535354	0.00050706	0.000478765	0.000470185	0.00048801	0.000520613	0.000521209	0.000468253	0.000503038	0.000460986	0.000504665	0.000521359	0.000482319	0.000487532	0.000515226	0.000531771	0.000555314	0.000519644	0.000485106	0.000449349	0.000465146	0.000451012	0.000451129	0.000474678	0.000482378
0.000337042	0.000322564	0.000302171	0.000306946	0.000297952	0.000283932	0.000270755	0.000269303	0.000288227	0.000272004	0.000276322	0.000250871	0.000262016	0.000273905	0.000271662	0.000278493	0.000272204	0.000261558	0.00027085	0.00026607	0.00026785	0.000249203	0.000245798	0.000235656	0.000251448	0.000277922	0.000287974	0.000280925	0.000278443	0.000265523	0.000274014	0.000274242	0.000264985	0.000252279	0.000258939	0.000285065	0.000270983	0.000269403	0.00027838	0.000267147	0.000275437	0.000281288	0.000289638	0.000288203	0.000259866	0.000249376	0.000257863	0.000275826	0.000278697	0.000291123
0.000953739	0.000940042	0.000926973	0.000901238	0.000908124	0.000815953	0.000835704	0.000808795	0.000777828	0.000880394	0.000855428	0.000778184	0.000770416	0.000756097	0.000803004	0.00083945	0.000773268	0.000713816	0.000784728	0.000729215	0.000725893	0.000733323	0.000725857	0.000838866	0.00082172	0.000777941	0.000848087	0.000842954	0.000877322	0.000782503	0.000869908	0.000888548	0.000837684	0.000870012	0.000928038	0.000871738	0.00083614	0.00080073	0.000825341	0.000846414	0.000890925	0.000855444	0.000860172	0.000910728	0.000932522	0.000877183	0.000875953	0.000905255	0.000873937	0.000926791
0.00536845	0.00755224	0.0100623	0.0109764	0.00976653	0.00809059	0.00728665	0.00623915	0.00514479	0.0047738	0.00430283	0.00386848	0.00366323	0.00342332	0.00347751	0.00330508	0.00322578	0.00338136	0.00333675	0.0031376	0.00302314	0.00313133	0.00320824	0.00299142	0.00278795	0.00276671	0.00256708	0.00238947	0.00231652	0.00236935	0.0023216	0.00223419	0.00204449	0.00202943	0.00222525	0.00213835	0.0018703	0.00194504	0.00217215	0.00197269	0.00182819	0.00188691	0.00177908	0.00183299	0.00186335	0.00185776	0.00173452	0.0018096	0.00176196	0.00153276
0.000683855	0.000623054	0.000569249	0.000484415	0.000427791	0.000436547	0.00048638	0.000405478	0.000405819	0.000363515	0.000396291	0.000437564	0.000382154	0.000362404	0.000327025	0.000321969	0.000369951	0.000362403	0.000345742	0.000352186	0.000352663	0.000373633	0.000343374	0.000377409	0.000357949	0.000344001	0.000328746	0.000342712	0.000338982	0.000328405	0.000307838	0.000301681	0.00031165	0.000320259	0.000338248	0.000355969	0.000331578	0.000330332	0.000311612	0.000305763	0.000294661	0.000286383	0.000273807	0.000306912	0.000300619	0.000314788	0.000302198	0.000274426	0.000310123	0.000357767
0.000175699	0.000174957	0.000175214	0.000189905	0.000200072	0.000189551	0.000193392	0.000187983	0.000172738	0.000179544	0.000196244	0.0002139	0.000213407	0.000202277	0.000200033	0.000187121	0.000209426	0.000200231	0.000196014	0.000198459	0.000174386	0.000191314	0.000201678	0.000181008	0.000183705	0.000182617	0.000169803	0.000185465	0.000221198	0.000199016	0.000191034	0.000172301	0.000172371	0.000169011	0.000168814	0.000200423	0.000185608	0.000188585	0.000167015	0.000174586	0.000165642	0.000164731	0.000168471	0.00016434	0.000186616	0.000198243	0.000179285	0.000179401	0.000179021	0.000175688
0.000531463	0.000579222	0.000507545	0.000468314	0.000486225	0.000445347	0.000423644	0.00039463	0.000450454	0.000447755	0.000477215	0.000456487	0.000445707	0.000457966	0.000404535	0.000419548	0.000413412	0.000446793	0.00046625	0.000450038	0.000472119	0.00043969	0.000449886	0.000416396	0.000397922	0.000383365	0.000386267	0.000419651	0.000419453	0.00038023	0.000401179	0.000436316	0.000436356	0.000424156	0.000411083	0.000399292	0.00041834	0.000409136	0.000415708	0.000399672	0.000359857	0.000368111	0.000413326	0.000434986	0.000451529	0.000441019	0.000411266	0.000386319	0.000404439	0.000378599
0.00126821	0.00115575	0.0011775	0.00101633	0.000846599	0.000890942	0.000885663	0.000879164	0.000845391	0.000807634	0.000760116	0.000749027	0.000725212	0.000732831	0.000711287	0.000641317	0.000630318	0.000657527	0.000614414	0.000693318	0.000662213	0.000644592	0.000664043	0.000702839	0.000705327	0.000648748	0.000619103	0.000663028	0.000740524	0.000740807	0.000705127	0.000689014	0.00071807	0.000629711	0.000590587	0.000656218	0.000661816	0.000778117	0.000674122	0.000660026	0.000699039	0.000647536	0.000642135	0.000683743	0.000649621	0.000719204	0.0007183	0.000703513	0.000665581	0.000708994
0.000523246	0.0005226	0.000518287	0.000460298	0.00045897	0.000430349	0.000403456	0.000398364	0.000416367	0.000403473	0.000381922	0.000415119	0.000435911	0.000416695	0.000399111	0.000436189	0.000387311	0.000408678	0.000407542	0.000348826	0.000369265	0.00040009	0.00039493	0.000361794	0.00037725	0.000374295	0.000387469	0.000361881	0.000358026	0.000352559	0.000374903	0.000390181	0.000383242	0.000358977	0.000359918	0.000338657	0.000374117	0.000353337	0.000350971	0.000354896	0.000343088	0.000347472	0.00033756	0.000363528	0.000358655	0.000381442	0.000357824	0.000363006	0.000337949	0.000342783
0.000724205	0.000688961	0.000660892	0.000616075	0.000611079	0.000623028	0.000574656	0.00057263	0.000571433	0.000555096	0.000539945	0.000550099	0.000565455	0.000529977	0.000557566	0.000567747	0.000561746	0.000533361	0.000557522	0.000526091	0.000545695	0.000537818	0.00050196	0.000515889	0.000526124	0.000530738	0.000506231	0.00051016	0.000499585	0.000496025	0.000509305	0.000511017	0.000518137	0.000518117	0.000503954	0.00051186	0.000465284	0.000461182	0.000473706	0.000489306	0.000463827	0.000439651	0.000440908	0.000444171	0.000452796	0.000443405	0.000436865	0.000437514	0.000466646	0.000455603
0.00041916	0.000421812	0.000420299	0.000405697	0.000403237	0.000392159	0.000380022	0.000407154	0.000379655	0.000355021	0.000369646	0.000407806	0.00037373	0.000335261	0.000346237	0.000342342	0.000339872	0.000332109	0.000322934	0.000309013	0.000296386	0.000307701	0.0003131	0.000331431	0.000312854	0.000289681	0.000304952	0.000290416	0.000295582	0.000296834	0.000284403	0.000302729	0.000333735	0.00031359	0.000318213	0.000306627	0.000299513	0.00030202	0.00028583	0.000298061	0.000286382	0.000289157	0.000287367	0.000282099	0.000299958	0.000286768	0.000273503	0.000289804	0.000295127	0.000307232
0.000173146	0.000174606	0.00017904	0.000185426	0.00016795	0.000177172	0.000172139	0.000134086	0.000145262	0.000131109	0.000120699	0.00012516	0.000121701	0.000125695	0.000129277	0.00012356	0.000125847	0.000116665	0.000113525	0.000115482	0.000123139	0.000116656	0.000116746	0.000120778	0.000113171	0.0001093	0.000106156	0.000112226	0.00012569	0.000120019	0.000113077	0.000116797	0.000115799	0.000117832	0.000120397	0.000114799	0.000120535	0.000122515	0.000122367	0.000120135	0.000123769	0.000124793	0.000122378	0.000115538	0.000116651	0.000116393	0.00012257	0.000119186	0.000128825	0.000136714
0.000274533	0.000269727	0.00027613	0.000261859	0.000273235	0.000263066	0.000276963	0.000263666	0.000279472	0.000303134	0.000286461	0.000276124	0.000302098	0.000281547	0.000256779	0.000246215	0.000273069	0.000266161	0.00025875	0.000254926	0.000253091	0.00023639	0.000239185	0.000231699	0.000241059	0.000256177	0.000246173	0.000246619	0.000256812	0.000265204	0.000257139	0.00025777	0.000256141	0.000260302	0.000246207	0.000253203	0.000242636	0.000233026	0.000238162	0.000263543	0.000258294	0.000261629	0.000263347	0.000238747	0.000237673	0.000227811	0.000228055	0.000227697	0.000226295	0.000216848
0.000413197	0.000385761	0.000403666	0.000420062	0.000366444	0.000346721	0.000385823	0.00039114	0.000340697	0.000371791	0.000385221	0.000362327	0.000369041	0.000343889	0.000354366	0.000361455	0.00037155	0.00037566	0.000360076	0.000331515	0.000343939	0.000354071	0.000351147	0.000362026	0.000344723	0.000312935	0.000315074	0.00033142	0.000334867	0.000328029	0.000321651	0.000295529	0.000295598	0.000315379	0.000319673	0.000304978	0.000309237	0.000312339	0.00032295	0.000332585	0.000338743	0.000297792	0.000317829	0.00031372	0.000288826	0.000313557	0.000314242	0.000302883	0.000295178	0.000282413
0.000319029	0.000342925	0.000316368	0.000297545	0.000324441	0.000317109	0.000304388	0.000322539	0.000299442	0.000279808	0.000295812	0.000283899	0.000292145	0.000285806	0.000305088	0.000318388	0.000294512	0.000285391	0.000271258	0.00028812	0.000272756	0.000266637	0.000258925	0.000277958	0.000265647	0.000264075	0.000263447	0.000252225	0.000278141	0.000272316	0.000298662	0.000296345	0.00028455	0.000263632	0.000259255	0.000249885	0.000254036	0.000257446	0.000241795	0.000244384	0.000263315	0.000251565	0.000254685	0.000254165	0.000262369	0.000242261	0.00025423	0.000279941	0.0002739	0.000256039
0.000191394	0.000185844	0.000200763	0.000196755	0.000203379	0.000217553	0.000195526	0.000179712	0.000179694	0.000172627	0.000164201	0.0001753	0.000173681	0.000172777	0.000186747	0.000187444	0.00018231	0.000176374	0.00018299	0.000194522	0.000180288	0.000189409	0.000176244	0.000177334	0.000194477	0.000189108	0.000191219	0.000199204	0.000184792	0.000178982	0.000190796	0.000189642	0.000194664	0.000194697	0.000190065	0.000183071	0.000185	0.000189163	0.000179779	0.000218953	0.000209558	0.000200154	0.000194779	0.000206995	0.000204412	0.000187105	0.000193833	0.000199169	0.000173471	0.000168543
0.000624662	0.00062978	0.000607741	0.000577142	0.00058196	0.000598929	0.000613362	0.000609881	0.000603276	0.000565383	0.000576216	0.000592338	0.000565146	0.000557789	0.000525971	0.000532424	0.000560277	0.000511217	0.00046273	0.000478296	0.000447594	0.000469796	0.000449897	0.000503582	0.0004981	0.000462807	0.000507051	0.000487548	0.000489578	0.000480959	0.000467319	0.000475997	0.000437642	0.000442954	0.000487097	0.000466433	0.000453649	0.000458266	0.000458503	0.000481489	0.000469196	0.000441557	0.00046424	0.000427667	0.000417031	0.000419683	0.000430243	0.000413816	0.000409315	0.000449895
0.001194	0.00118173	0.00121652	0.00124367	0.00108386	0.00106097	0.000994149	0.000898341	0.000970295	0.000890885	0.000941048	0.000875721	0.000893337	0.000938725	0.00095295	0.000872286	0.000871562	0.000822733	0.00083749	0.000906514	0.000890938	0.000886495	0.000843937	0.000871658	0.000806397	0.000814952	0.000864176	0.000857615	0.000814563	0.00080266	0.000823843	0.000832812	0.000799542	0.000814619	0.000814299	0.000801418	0.00073065	0.000718272	0.00065257	0.000702493	0.000688953	0.000707547	0.000655248	0.000685389	0.000678158	0.000672496	0.000628007	0.000678302	0.000636612	0.000693107
0.000941784	0.000897376	0.000909718	0.000863625	0.000733141	0.000661106	0.0007084	0.00066956	0.00069666	0.000810364	0.000785663	0.000700126	0.000694336	0.000729875	0.000722407	0.000555286	0.000549589	0.000609596	0.000649164	0.000672077	0.000738912	0.000718991	0.000644001	0.000657984	0.000637038	0.000612323	0.000687624	0.000663012	0.000605428	0.000559862	0.000558751	0.000597871	0.00061899	0.000531517	0.000495935	0.000551389	0.000556088	0.000533455	0.000481142	0.000463273	0.000498515	0.000517272	0.000477279	0.000489033	0.000494669	0.000488668	0.000496223	0.000503113	0.000485795	0.00049818
0.000774958	0.000724635	0.000691291	0.000648982	0.000582965	0.000514435	0.000518259	0.000546562	0.000550991	0.000641591	0.000628113	0.000559348	0.000571139	0.000531878	0.000513419	0.000481361	0.000478282	0.00053286	0.000555512	0.000593967	0.000587439	0.000521274	0.000532406	0.000513896	0.000496597	0.00053119	0.000551273	0.000576981	0.000532191	0.000484915	0.000520245	0.000547223	0.000562074	0.000465244	0.00043055	0.000451544	0.000487764	0.000473128	0.000429784	0.000395939	0.000409813	0.000450722	0.000436287	0.000444575	0.000413849	0.00040411	0.000428379	0.000431333	0.000439205	0.000449829
0.000384025	0.000362174	0.000363153	0.000354887	0.000343917	0.000298521	0.000301519	0.000321384	0.000330781	0.00032053	0.00030708	0.000341838	0.000309522	0.000296761	0.000279876	0.000271965	0.000308779	0.000279135	0.000252903	0.000274642	0.000285519	0.000297684	0.000287678	0.000314581	0.000326752	0.000302483	0.000296882	0.000295117	0.000298979	0.000277025	0.000301583	0.000303487	0.00031656	0.000298071	0.00030489	0.000308832	0.000309936	0.000283436	0.000240097	0.000231985	0.000270775	0.000271491	0.000267136	0.000251941	0.000268328	0.000262971	0.000275717	0.000251382	0.000232148	0.00024298
0.000351831	0.000378811	0.000353521	0.000351932	0.000364935	0.000316393	0.000317753	0.00032075	0.000318431	0.000301733	0.000325631	0.000292109	0.000263072	0.000270252	0.00027131	0.000272772	0.000293244	0.000293915	0.000267053	0.000250902	0.000274082	0.000265675	0.000262892	0.000247418	0.00024731	0.000276778	0.000289818	0.000259242	0.000281223	0.00029104	0.000288009	0.0002699	0.000266409	0.000263064	0.00023763	0.000238592	0.000217712	0.000215486	0.000221283	0.000225266	0.000217609	0.000232525	0.000257134	0.000257467	0.00023335	0.000257043	0.000252666	0.000242985	0.000241796	0.000243279
0.00029912	0.000282115	0.000270963	0.000260037	0.000276652	0.000271672	0.000255725	0.000249554	0.000260845	0.000264206	0.000239611	0.000224022	0.000237111	0.000254612	0.000246966	0.000233523	0.000239787	0.000247889	0.000240062	0.000233343	0.000227054	0.000217988	0.000213405	0.000224224	0.000218556	0.000220478	0.000221491	0.000233529	0.000217347	0.000207245	0.000210387	0.000232722	0.000211759	0.000193256	0.000212793	0.000209822	0.000210482	0.000212054	0.000205623	0.000204485	0.000202024	0.000209882	0.000215912	0.000221648	0.00021362	0.000197993	0.000205597	0.000206733	0.000205883	0.000204573
0.00092714	0.000828352	0.000759781	0.000683035	0.000621288	0.000617662	0.000602703	0.000605042	0.00058462	0.000522821	0.00047594	0.000498618	0.000433065	0.000414666	0.000439258	0.000458846	0.000426892	0.000439145	0.000437386	0.000405689	0.000400626	0.000397452	0.000430742	0.000419677	0.000355406	0.00041366	0.000436459	0.000412336	0.000390872	0.000425922	0.000384008	0.000356426	0.000381058	0.000331532	0.000331253	0.000382185	0.000396005	0.000375859	0.000340442	0.000352133	0.000371327	0.000399163	0.000414889	0.000356099	0.000341063	0.000361072	0.000364875	0.000393708	0.000412454	0.000380376
0.00118779	0.00134319	0.00144519	0.00135101	0.00143701	0.00147769	0.00136557	0.00125039	0.00127543	0.00129567	0.00121525	0.00123405	0.00109135	0.00107407	0.00101588	0.00102151	0.001137	0.00100091	0.000863133	0.000910648	0.000935802	0.000851828	0.000839919	0.000848207	0.000808576	0.000878208	0.000898635	0.000859439	0.000863113	0.000770959	0.000744723	0.000707048	0.000657734	0.000710456	0.000779189	0.000691514	0.000739198	0.00063361	0.000719173	0.000765225	0.000725742	0.000663981	0.000662561	0.000833578	0.000691377	0.000614968	0.000689828	0.000741068	0.000669202	0.000553989
0.00034177	0.000285072	0.000276449	0.000272229	0.000277971	0.000286586	0.000281075	0.000288318	0.000275582	0.000280469	0.000277899	0.000272314	0.000272399	0.000259975	0.000256227	0.000254332	0.000254543	0.000251244	0.000250778	0.000261492	0.000257951	0.000235945	0.000250363	0.000248437	0.000263775	0.000253314	0.00022258	0.000222822	0.000246343	0.000238704	0.000239249	0.000231683	0.000237702	0.000217901	0.000236386	0.000240773	0.000198678	0.000224398	0.000239955	0.000235282	0.000238434	0.000217439	0.000203324	0.000206282	0.0002064	0.000205588	0.000202549	0.000243342	0.000241861	0.000220193
0.000815132	0.000772842	0.00073344	0.00072267	0.000688091	0.000655058	0.000597657	0.000531873	0.000574392	0.000529832	0.00048854	0.000567246	0.000626731	0.00062441	0.000564619	0.000608331	0.000586486	0.000488467	0.000503448	0.000514569	0.000510582	0.000468903	0.000434219	0.000447736	0.00052638	0.000502907	0.000452903	0.000464259	0.000426116	0.000435451	0.000411815	0.00039606	0.000396981	0.000410649	0.000449113	0.000441127	0.000433739	0.000452102	0.000420869	0.000432412	0.000401791	0.000441402	0.000357705	0.000345759	0.000387189	0.000398026	0.000396306	0.000395702	0.000391925	0.000375747
0.000353515	0.000343098	0.00032999	0.00031938	0.000313446	0.00031733	0.000312555	0.000308926	0.000314554	0.000298877	0.000292452	0.000310473	0.000306009	0.000303224	0.000310895	0.00031701	0.000307068	0.000318105	0.000315015	0.000311466	0.000299025	0.000295108	0.00031648	0.000309712	0.000300197	0.000301025	0.000298171	0.000300948	0.000285701	0.000306845	0.000319234	0.000319721	0.000317709	0.000299383	0.000304478	0.000303597	0.000303301	0.000308295	0.00030743	0.000290537	0.000295865	0.000295694	0.000292424	0.000292849	0.000285707	0.000279874	0.000286838	0.000270195	0.000294026	0.000298125
0.000367603	0.000360552	0.000356581	0.000332503	0.000337073	0.000347099	0.000316326	0.000327218	0.000314876	0.000322426	0.00032308	0.000325024	0.000315482	0.000319067	0.000298386	0.000288418	0.000297422	0.000302324	0.000283827	0.000290162	0.000308173	0.00029182	0.000300971	0.000310301	0.000313431	0.00032267	0.000295836	0.00030444	0.000307188	0.000298458	0.000288932	0.000315545	0.000300429	0.000280988	0.00029073	0.000303784	0.00030187	0.000294854	0.000293835	0.000302849	0.000305779	0.000295548	0.000302083	0.000301242	0.000316397	0.000322909	0.000323479	0.000304053	0.000292299	0.000306534
0.000369969	0.000398175	0.000361878	0.000354193	0.000390616	0.000395917	0.000361657	0.000358337	0.000393754	0.000359585	0.000380197	0.000384105	0.000340315	0.00035049	0.000356553	0.000366984	0.000404171	0.000392218	0.000373779	0.000377231	0.0003617	0.000343235	0.000401369	0.000378897	0.000383046	0.000401441	0.000354613	0.000343269	0.000364475	0.000342743	0.00039847	0.000389829	0.000368312	0.000356077	0.000343762	0.000416844	0.000352248	0.000336404	0.000377133	0.000370351	0.000366436	0.000373219	0.000358217	0.000375681	0.00041628	0.00035543	0.000348907	0.000400346	0.000392884	0.000386564
0.000458872	0.00046651	0.000460656	0.000465431	0.000445392	0.000436117	0.000420714	0.000434999	0.000439044	0.000426922	0.000409468	0.000418937	0.000416015	0.000443084	0.000469063	0.000456515	0.000407257	0.000402705	0.000419724	0.000422167	0.000404721	0.00041215	0.000432706	0.000428971	0.000428094	0.000429857	0.000407432	0.000439918	0.000419396	0.000427641	0.000423247	0.00045332	0.000479282	0.000476642	0.000456995	0.000443082	0.000453103	0.000445675	0.000469137	0.000454197	0.000457123	0.000489007	0.000500715	0.000476447	0.000478537	0.000461789	0.000428677	0.000449859	0.000451454	0.000430853
0.000599837	0.000556799	0.000563046	0.000581015	0.000551417	0.000589107	0.000559505	0.000520863	0.000507812	0.000532391	0.000557684	0.000543647	0.000552062	0.000540063	0.000573799	0.000590627	0.000527669	0.000544778	0.000592925	0.000548589	0.000551794	0.000584412	0.000543544	0.000578626	0.00061894	0.000572165	0.000559699	0.000640379	0.000583795	0.000618716	0.000609099	0.000586139	0.000641568	0.000656497	0.000586634	0.000567278	0.000584055	0.000565313	0.000524531	0.000566413	0.000592092	0.000556074	0.000547815	0.000532101	0.000572165	0.000566304	0.000533291	0.000530445	0.000560709	0.000482489
0.000674436	0.000686798	0.000650059	0.000626696	0.000651512	0.000690467	0.000651091	0.000671462	0.000686071	0.000657689	0.000696779	0.00065993	0.000618768	0.000608652	0.00056798	0.000602948	0.000652568	0.000633867	0.000629557	0.0006212	0.000650807	0.000639287	0.00062	0.000629166	0.000638718	0.000664302	0.000658069	0.000629775	0.000636043	0.000664362	0.000616034	0.000630644	0.000647985	0.000637644	0.000636349	0.000599931	0.000626907	0.000627332	0.000602269	0.00060106	0.000612728	0.000635151	0.000606446	0.000595507	0.00059941	0.000586978	0.000564837	0.000527678	0.000533637	0.000540435
0.000544121	0.000467846	0.000422861	0.000422439	0.000417437	0.000381413	0.00037523	0.000363913	0.000351182	0.000369864	0.000365834	0.000365229	0.000370027	0.0004057	0.000432777	0.000405573	0.000353875	0.000380244	0.000402207	0.000376457	0.000347764	0.000328459	0.000353899	0.000388322	0.000357297	0.000332094	0.00034586	0.000339036	0.000351061	0.000365805	0.000377042	0.000352401	0.000357295	0.000363579	0.000346438	0.000358393	0.000351935	0.000348232	0.000383474	0.00036899	0.000353766	0.000363518	0.000366687	0.000369058	0.000345886	0.000356326	0.000342282	0.000378999	0.000360082	0.000358624
0.000313935	0.000362562	0.000368417	0.000353246	0.000353027	0.000335641	0.000310755	0.000308145	0.000295726	0.000320141	0.000313868	0.000332176	0.000324357	0.000313991	0.000309433	0.000275942	0.000305288	0.000320419	0.000303376	0.000274262	0.00028232	0.000303103	0.000321633	0.000276254	0.000286191	0.000300653	0.000297685	0.000297543	0.000271876	0.000304046	0.00029946	0.000294859	0.000295686	0.000310123	0.000307211	0.000284594	0.000301738	0.000298557	0.000281362	0.000278309	0.000281715	0.000273002	0.000272172	0.000289553	0.000287123	0.00029418	0.000296943	0.000291182	0.000274499	0.00027366
0.00024968	0.00024257	0.000242996	0.000241151	0.000245823	0.000222919	0.000215451	0.000195727	0.000210739	0.000220563	0.000225048	0.000234069	0.000212156	0.000204291	0.00020392	0.000208296	0.000212149	0.000226066	0.000226029	0.000222819	0.000222489	0.000232041	0.000213116	0.000216615	0.000216902	0.000227379	0.000226197	0.000220037	0.000223421	0.000227536	0.000211385	0.000215021	0.000219151	0.000220655	0.000222926	0.000215346	0.000214081	0.000222906	0.000223431	0.000222537	0.000233718	0.00023034	0.000218385	0.000227128	0.000240745	0.000228972	0.000202357	0.000206597	0.000224248	0.000222847
0.000788405	0.000705077	0.000695122	0.000650207	0.000704529	0.000712458	0.000704472	0.00068714	0.000673779	0.000691031	0.000648383	0.000631094	0.000625118	0.000588714	0.000562246	0.00054265	0.000509218	0.000462336	0.000429743	0.000442336	0.000463262	0.000471678	0.000442506	0.000449128	0.000457097	0.000463012	0.000432016	0.000451901	0.000415838	0.000435658	0.000429627	0.000413646	0.000447213	0.00044749	0.000427389	0.000439384	0.000426425	0.000408146	0.000409967	0.00038691	0.000393168	0.000395857	0.000399467	0.000389482	0.000410021	0.000421747	0.000430329	0.000418933	0.000419719	0.000435887
0.000393905	0.000369001	0.000368469	0.000385475	0.000387909	0.00040482	0.000432597	0.000432088	0.000433209	0.000440616	0.000428258	0.000453422	0.000422702	0.000415263	0.000371463	0.000346336	0.000324857	0.00032366	0.000320139	0.000301264	0.000290675	0.000303748	0.000325317	0.000340044	0.000362248	0.000352561	0.000354663	0.000354381	0.000358126	0.000346439	0.000339352	0.000347816	0.000359235	0.000358816	0.000341054	0.00034065	0.000319986	0.000312153	0.000335101	0.000324958	0.000330998	0.000330772	0.000320212	0.000314513	0.000346116	0.00032776	0.000315402	0.000315885	0.000302444	0.000322118
0.000347982	0.000307715	0.000354503	0.000332837	0.000298016	0.000293067	0.00027988	0.000306695	0.000358339	0.000325533	0.000299913	0.000320671	0.000283346	0.000275001	0.000299838	0.000274847	0.0002903	0.00030737	0.00026951	0.000269401	0.000284094	0.000247983	0.000295706	0.000287425	0.000273154	0.000292004	0.000283867	0.000252716	0.000272877	0.000254731	0.000254381	0.00027235	0.000283826	0.000277888	0.000266318	0.000260484	0.00028745	0.000274725	0.000268285	0.000278644	0.000266509	0.000262935	0.000267018	0.00027998	0.000272707	0.000248186	0.000243002	0.000258815	0.000262483	0.000256062
0.000421078	0.000375049	0.00037606	0.000410645	0.000396374	0.00039128	0.00038779	0.000371695	0.000390925	0.000401625	0.000375438	0.000366639	0.000368846	0.00037113	0.00037194	0.000368319	0.000355788	0.0003685	0.000367663	0.000363338	0.000353855	0.000338571	0.000340462	0.000323819	0.000321821	0.000295665	0.000284543	0.000289197	0.000317435	0.000333715	0.000327599	0.000344003	0.000326777	0.000341197	0.000322499	0.000313854	0.000328714	0.000363449	0.000342182	0.000328111	0.000321998	0.000335555	0.000325599	0.00030165	0.000306425	0.000319332	0.000310171	0.000300205	0.000313834	0.000321884
0.000460269	0.000446587	0.000428318	0.000393919	0.000370357	0.000383918	0.000367364	0.000334961	0.000328008	0.000332533	0.000354619	0.000346542	0.000333064	0.000313974	0.000303415	0.00031908	0.000338906	0.000319169	0.000322246	0.000314382	0.000288947	0.00030938	0.000331852	0.000314168	0.00031759	0.000326211	0.000306926	0.000300414	0.000316398	0.000290447	0.000293896	0.000306259	0.000296827	0.000305623	0.000290932	0.000289354	0.000284402	0.000294242	0.000305191	0.000301025	0.000308315	0.000303407	0.000315467	0.000309587	0.000309859	0.000297131	0.000297092	0.000293123	0.000296055	0.00030082
0.000991734	0.00104108	0.0009653	0.000806014	0.00087083	0.000898547	0.000950393	0.00095735	0.000942609	0.000887079	0.000765771	0.000707876	0.00072795	0.000767092	0.000781203	0.000869641	0.000716373	0.000660845	0.000728089	0.000734126	0.000778619	0.000637918	0.000616224	0.000625557	0.000641343	0.000734039	0.000618208	0.000535968	0.000525649	0.000541212	0.000599196	0.000565167	0.000563918	0.000587124	0.000590638	0.000551061	0.000550725	0.000525609	0.000443152	0.000540765	0.000602825	0.000505059	0.000540162	0.000547176	0.000561291	0.000505507	0.000472138	0.000439584	0.000444084	0.000490376
0.000721022	0.000705594	0.000752023	0.000676864	0.000581203	0.000583264	0.000617843	0.000641364	0.000592527	0.000565391	0.000567885	0.000523151	0.000544607	0.000537839	0.00049171	0.000470997	0.000458853	0.000474771	0.000461078	0.000490227	0.000509162	0.000555232	0.000514627	0.000486403	0.000486283	0.000531258	0.000521	0.000480735	0.00054934	0.000548366	0.000521785	0.000476138	0.000465605	0.000440169	0.000417616	0.000438286	0.000480394	0.000487377	0.000458337	0.000455689	0.000493878	0.000473238	0.000466997	0.000452949	0.000479519	0.000469859	0.000471229	0.000511575	0.000483443	0.000406038
0.000220442	0.000229949	0.000227572	0.000207596	0.000207839	0.000196165	0.000194553	0.000199706	0.000207445	0.000193282	0.000188767	0.000197027	0.000194757	0.000186881	0.000187629	0.000192455	0.000188421	0.000178951	0.000182929	0.000203183	0.000201417	0.000183042	0.000186788	0.00019975	0.000198037	0.000203243	0.000194321	0.000192769	0.000186694	0.000188944	0.000179901	0.000179427	0.000191707	0.000197171	0.000183172	0.000176371	0.000194775	0.000201963	0.000186523	0.000188501	0.000195807	0.000195328	0.000196881	0.000192563	0.000186602	0.000176707	0.000187485	0.000180248	0.000174941	0.000170882
0.000514706	0.000492548	0.000418291	0.000435774	0.000430109	0.00039445	0.000363794	0.000331143	0.000309251	0.000302848	0.000311201	0.00027508	0.000291869	0.000297412	0.000304241	0.000298063	0.000294429	0.000253779	0.000228596	0.000244975	0.000242694	0.00024688	0.000254766	0.000253667	0.00025466	0.000245257	0.000242162	0.000238113	0.000225845	0.000214381	0.000219914	0.000215866	0.000208441	0.000235421	0.000223158	0.000226983	0.000236149	0.000226346	0.000230482	0.000223927	0.000214188	0.000220109	0.000209002	0.000232564	0.00022651	0.000241152	0.000241816	0.0002336	0.000210848	0.000209483
0.000238197	0.000240631	0.000236024	0.000228199	0.000221903	0.000217273	0.000216564	0.000219058	0.000222898	0.000224226	0.000235535	0.000241817	0.000228249	0.000229611	0.00022895	0.000220008	0.000234164	0.000233968	0.000241127	0.000235666	0.000243903	0.000233073	0.000237433	0.000258612	0.000244722	0.000245323	0.000241161	0.000257952	0.000264094	0.000252355	0.000244312	0.000266229	0.000257742	0.00025538	0.000275045	0.000271774	0.000271059	0.000263758	0.000269741	0.000293402	0.000276579	0.00027056	0.000267962	0.000274973	0.000272849	0.000272615	0.000269246	0.000257324	0.000277528	0.000280357
0.000408165	0.000418062	0.00039257	0.000346087	0.000365769	0.00036543	0.000346561	0.00034293	0.000334515	0.000330076	0.000315562	0.000310263	0.000312052	0.000327498	0.000318829	0.000308996	0.000302391	0.000302474	0.000290672	0.000283192	0.000302898	0.000307912	0.000313324	0.000296478	0.000287842	0.000280878	0.000278261	0.000280372	0.000296052	0.000297633	0.000287409	0.000278961	0.000288825	0.000288313	0.000301255	0.000296143	0.000276137	0.000263365	0.000273304	0.000276718	0.000280211	0.00026726	0.000276381	0.000278562	0.000263761	0.000270997	0.000269323	0.000267351	0.000269545	0.000278148
0.0011644	0.00124225	0.00122653	0.00111906	0.00105213	0.00105802	0.00099772	0.00104689	0.00108915	0.00108453	0.000982758	0.000904577	0.000862596	0.000860938	0.000844807	0.000835632	0.000815873	0.00075061	0.000708203	0.000729392	0.000733992	0.000756767	0.000728877	0.000719843	0.000685751	0.000689992	0.000697649	0.000680401	0.000683177	0.000682625	0.00065096	0.000639194	0.00065034	0.000661761	0.00066233	0.000610918	0.000628849	0.000599355	0.000602957	0.000593484	0.000616675	0.000594912	0.000578987	0.000569621	0.000545003	0.000549148	0.000567323	0.000552611	0.000539024	0.000554226
0.000470097	0.000449784	0.000393478	0.000375677	0.0003476	0.000394365	0.000391397	0.000351139	0.000343231	0.000330844	0.000340031	0.000332068	0.000316465	0.000321322	0.000325965	0.000344147	0.00032471	0.00029877	0.000293635	0.000281626	0.00032168	0.000303585	0.000280425	0.000287379	0.000272859	0.000293519	0.000308471	0.000294998	0.000308946	0.000318591	0.000338732	0.000319049	0.000301176	0.000299104	0.000341634	0.000320173	0.000283114	0.000260302	0.000273641	0.000279516	0.00026879	0.000315041	0.000297188	0.000298751	0.000320842	0.000314838	0.000285968	0.000272882	0.000276493	0.000309008
0.000621083	0.000621833	0.000512744	0.000464758	0.000495097	0.000503783	0.000468779	0.000456199	0.000441082	0.000444735	0.000478287	0.000471207	0.000469981	0.000479989	0.000465305	0.00046032	0.000480882	0.000480358	0.000469299	0.000460237	0.000472677	0.000464077	0.000460118	0.000471029	0.000458092	0.000451517	0.000432784	0.000412714	0.000425732	0.000402212	0.00040955	0.000422512	0.000416635	0.000383522	0.000382155	0.000416718	0.000419041	0.000413717	0.000406166	0.000390003	0.000405969	0.000400795	0.000405056	0.000407883	0.000399391	0.000395942	0.000413953	0.000392632	0.000396906	0.000381037
TAN
0.000326746	0.000293714	0.000270365	0.000258239	0.000252142	0.000259946	0.000248164	0.000248553	0.000236678	0.000250229	0.000246781	0.000246698	0.000243784	0.000247881	0.000239239	0.000249332	0.000255642	0.000243393	0.000245288	0.000246123	0.000259751	0.000265583	0.000255503	0.000280467	0.000283547	0.000314534	0.000322466	0.000308165	0.000312066	0.000304272	0.000331587	0.000338828	0.000326884	0.000316711	0.000319824	0.000300163	0.00029791	0.000314644	0.000318274	0.000320868	0.000337281	0.000340866	0.000338437	0.000342169	0.000364528	0.000357478	0.000353031	0.000351912	0.000345104	0.000348887
0.00035073	0.000384182	0.000387308	0.000395341	0.000395863	0.0004026	0.000405983	0.000421062	0.000410233	0.00042114	0.000427819	0.000444013	0.000436085	0.000454669	0.000465335	0.000472894	0.000481944	0.000498646	0.000523144	0.000516926	0.000522126	0.000558403	0.000571684	0.000570493	0.000578378	0.000574917	0.000596936	0.000632289	0.000686619	0.000686243	0.000666904	0.000627663	0.000619325	0.000611216	0.000588672	0.000557442	0.000548946	0.000569245	0.000555663	0.000559909	0.000577127	0.000543155	0.000535032	0.000526057	0.00054385	0.000549866	0.000534219	0.000543081	0.000544032	0.000538738
0.000356635	0.000327077	0.000309101	0.000319309	0.000338851	0.00034359	0.000327093	0.000331798	0.00033341	0.000300034	0.000295748	0.00030238	0.00030553	0.000367472	0.000384092	0.000314004	0.000299489	0.000317871	0.000289609	0.00028151	0.000271628	0.000279276	0.000278391	0.00028181	0.000288311	0.000280718	0.000268854	0.00028891	0.000275894	0.000281117	0.000277139	0.000257694	0.000246022	0.000245411	0.000248213	0.00028098	0.000260257	0.000254939	0.000232258	0.000250277	0.000271951	0.000244173	0.00023766	0.000233932	0.000255662	0.00026373	0.000256829	0.000243055	0.000228926	0.000232507
0.00136483	0.00130909	0.00122352	0.00108661	0.00100053	0.000920467	0.000836143	0.000822701	0.000767051	0.000709967	0.000712783	0.000655639	0.000609134	0.000624024	0.00061432	0.000598899	0.000572078	0.000551604	0.000566369	0.000567403	0.00053555	0.000536612	0.000563608	0.000531558	0.000543704	0.000558095	0.00051543	0.000547388	0.000537483	0.000516403	0.00051242	0.000539107	0.000531655	0.00053381	0.000550048	0.000518299	0.000535809	0.00050154	0.000476667	0.000498193	0.000480025	0.000452096	0.000471795	0.000471027	0.000473039	0.000469914	0.00047017	0.000481271	0.000441894	0.000473853
0.00101777	0.000898349	0.0008174	0.000771098	0.000821977	0.000937019	0.00094317	0.000932806	0.00102439	0.00115021	0.00103431	0.00103103	0.000986246	0.000968419	0.00100676	0.00102483	0.00109957	0.00101978	0.00103584	0.0010805	0.000983618	0.000973888	0.00108641	0.00108637	0.000999068	0.00102205	0.00102973	0.00102821	0.00104347	0.00105581	0.00108786	0.00105141	0.00103002	0.00102079	0.0010148	0.00106772	0.0010489	0.00101736	0.00101699	0.00096066	0.00104154	0.000998317	0.00102387	0.000992547	0.000963231	0.000986257	0.00102181	0.00105429	0.00105834	0.00110514
0.000399167	0.000427531	0.00047466	0.000490542	0.000546035	0.00060307	0.000663865	0.000618519	0.000589421	0.000586057	0.000542301	0.000549931	0.000532766	0.000533726	0.000528213	0.000512867	0.00048604	0.000463247	0.000500704	0.000504196	0.000498535	0.000487017	0.000500799	0.000469614	0.000469737	0.000479622	0.000490404	0.000491915	0.000478954	0.000498562	0.000485108	0.000480345	0.000486221	0.000490198	0.000486108	0.000473348	0.000457874	0.000476668	0.000477338	0.000462694	0.000479323	0.000480469	0.000483089	0.000470166	0.000473303	0.000454159	0.000462998	0.000458652	0.000440723	0.000451231
0.000269246	0.000256228	0.000247681	0.000261454	0.000292318	0.000289858	0.000317021	0.000340431	0.000324143	0.000300185	0.000315673	0.000302429	0.000286227	0.000293099	0.000291126	0.000307388	0.000284076	0.000296873	0.000273565	0.000260849	0.000275896	0.000266416	0.000263431	0.000282324	0.000264756	0.000258098	0.000277693	0.000292165	0.000283023	0.00026844	0.00025639	0.000254772	0.000261918	0.000281038	0.000263687	0.000271728	0.000268135	0.000258841	0.000265415	0.000273338	0.00026576	0.00027683	0.000256294	0.000252435	0.000259081	0.000258507	0.000272653	0.000256007	0.000264215	0.000280167
0.0002609	0.00031653	0.00032869	0.000384431	0.000351615	0.000351885	0.00040984	0.000600895	0.000848841	0.00119037	0.00164691	0.00225976	0.00243184	0.00208461	0.00162624	0.00139598	0.00110339	0.000884472	0.000778688	0.000705994	0.000642152	0.000614259	0.000594811	0.000635588	0.000644225	0.000646468	0.000663291	0.000832869	0.000916231	0.000943719	0.00100911	0.00105265	0.00111582	0.0011213	0.00106827	0.0010493	0.00110843	0.00115828	0.00116039	0.0010871	0.000909512	0.000873473	0.00092087	0.000876325	0.000864644	0.000835836	0.000831181	0.000816838	0.000866404	0.000925667
0.00199454	0.0019064	0.00200839	0.00195877	0.00177962	0.00159601	0.0015235	0.0015443	0.00148143	0.00134094	0.00139	0.00126339	0.00122151	0.00120979	0.00106634	0.00103496	0.000959526	0.000860603	0.000814319	0.000785947	0.000754191	0.000692757	0.000753377	0.000688704	0.000634997	0.000580388	0.000548277	0.0004964	0.000495299	0.000477254	0.000451079	0.000471476	0.000476483	0.000484677	0.000484841	0.000449221	0.000465877	0.000473096	0.000477675	0.000497468	0.000502948	0.000491477	0.00050838	0.000508229	0.000528312	0.000507194	0.000498426	0.000517324	0.000555506	0.00051113
0.00176861	0.0017095	0.00178018	0.00167213	0.0015683	0.00154748	0.00157384	0.00162781	0.00154398	0.00147136	0.00143176	0.00148081	0.00141141	0.0012652	0.00129387	0.00124844	0.00114788	0.00112954	0.00113066	0.00108888	0.00109044	0.00103287	0.00103593	0.00109765	0.00103195	0.00104209	0.00100208	0.00104328	0.00109836	0.00106922	0.00103239	0.00103809	0.00110004	0.0011093	0.00107412	0.00105655	0.00109693	0.00100221	0.00103074	0.00103516	0.00104591	0.000973452	0.000999121	0.00105573	0.00107181	0.0010028	0.0010646	0.00105151	0.00101567	0.00100442
0.00172265	0.00152705	0.00143813	0.00132332	0.00124402	0.001256	0.00130402	0.00125892	0.00123637	0.00123133	0.0012062	0.00119003	0.00114606	0.00106017	0.00102571	0.00109268	0.00109069	0.00104545	0.00102946	0.00109094	0.00111045	0.00103138	0.00103604	0.00109375	0.00104571	0.000965205	0.000973177	0.00105135	0.00103203	0.00102126	0.000987583	0.00103467	0.000994177	0.000993952	0.00106577	0.000953567	0.000953889	0.000946255	0.000922873	0.000961635	0.000961276	0.000955605	0.000934389	0.000925841	0.000959984	0.0009313	0.000917737	0.00090971	0.00096584	0.00100903
0.000666866	0.000732789	0.000818051	0.000772539	0.000618139	0.000575603	0.000621733	0.000618932	0.000604513	0.000580787	0.000551619	0.00061154	0.000581211	0.000556029	0.000557157	0.00052089	0.000516277	0.000499642	0.000454385	0.000493126	0.000505142	0.000490168	0.000554785	0.000509264	0.000484704	0.00049768	0.00050464	0.000509832	0.000492712	0.0004948	0.000508035	0.000512328	0.000520769	0.000521816	0.000531852	0.000488776	0.000481395	0.000519224	0.000605953	0.000493872	0.00050622	0.00055854	0.000543773	0.000480363	0.000504314	0.000546011	0.000515184	0.000501289	0.000462232	0.000435315
0.000648564	0.000698477	0.000691837	0.000755625	0.000746783	0.000692101	0.000673307	0.000656291	0.000657271	0.000675332	0.00073709	0.000788372	0.000785024	0.000811197	0.00085919	0.000833119	0.000864843	0.000868601	0.000908388	0.000952282	0.000898398	0.000855667	0.000896431	0.000901211	0.000908186	0.000940046	0.000946481	0.00100062	0.00101727	0.00102365	0.00101008	0.00101225	0.000997835	0.00103513	0.00103035	0.00098374	0.000999078	0.000925418	0.000961776	0.00090673	0.000925721	0.000917603	0.000878348	0.000833617	0.000852863	0.000915335	0.000895815	0.000820867	0.000839189	0.000890958
0.000339632	0.00033428	0.000325698	0.000301779	0.000295339	0.000287209	0.000297194	0.000270674	0.000268248	0.000268533	0.000271895	0.000270677	0.00027884	0.000278113	0.00026683	0.000260792	0.000275083	0.000286094	0.000286432	0.000289899	0.000291383	0.000276794	0.000278214	0.000283369	0.000280135	0.000267465	0.000274609	0.000289407	0.00029679	0.000293941	0.000286051	0.000293525	0.000290917	0.000296126	0.000297187	0.000292038	0.000306697	0.000286167	0.000284138	0.000282611	0.000278296	0.000279577	0.000286345	0.000296312	0.000289191	0.000272177	0.000277567	0.000272812	0.000285259	0.000283299
0.00103466	0.00103989	0.00109071	0.00104742	0.000937326	0.000941541	0.000962266	0.00086097	0.000784221	0.000814581	0.000832146	0.000776773	0.000749335	0.00079969	0.000812678	0.000763548	0.000691059	0.000692078	0.000714165	0.000639571	0.000687651	0.000767728	0.000713289	0.000647715	0.000663806	0.000665498	0.000645253	0.000675661	0.000639397	0.000651059	0.000623074	0.000565969	0.000592504	0.000597985	0.000623473	0.000600239	0.00054747	0.000531332	0.000582461	0.000599281	0.000537904	0.000504355	0.000541904	0.000540065	0.000487366	0.000507936	0.000510621	0.000500006	0.000487046	0.000482604
0.000793329	0.000858699	0.000845241	0.000731786	0.000708294	0.000697207	0.000706086	0.000712178	0.000700718	0.000695128	0.000646423	0.000668166	0.00063386	0.000615159	0.000659297	0.000644896	0.000610634	0.000616513	0.000613933	0.000618005	0.000645609	0.000608911	0.000601899	0.000591548	0.00059497	0.000650406	0.000612266	0.000563541	0.0005639	0.000570251	0.000594553	0.000622643	0.000621414	0.000611975	0.000592717	0.00058377	0.000586472	0.000597607	0.000610548	0.000605261	0.000604456	0.000558768	0.000574669	0.0005754	0.000563205	0.000588165	0.000588076	0.000530528	0.000525588	0.000521167
0.000375117	0.000383877	0.000373116	0.000373981	0.00038642	0.000410339	0.000418381	0.000443249	0.000436692	0.000473102	0.000484214	0.00048268	0.000490324	0.00047796	0.000452781	0.000458922	0.000443871	0.000449834	0.000450674	0.000426583	0.000411288	0.000441274	0.000448168	0.000420987	0.000411436	0.000427109	0.000420688	0.000420977	0.000391092	0.000394402	0.000414258	0.000408045	0.000390033	0.000398883	0.000396906	0.000394325	0.000403563	0.0004023	0.000405819	0.000389943	0.000392909	0.000397247	0.000380774	0.000371895	0.000370884	0.000379058	0.000373187	0.000371482	0.000370446	0.00036882
0.000538997	0.000495266	0.000487311	0.000489657	0.000502434	0.000484494	0.000482412	0.000511909	0.000488096	0.00050038	0.000508663	0.000513211	0.000508391	0.000530133	0.000528023	0.000501954	0.000541099	0.000537127	0.000549464	0.00058455	0.000566896	0.000567111	0.000534349	0.000577471	0.00059431	0.000560605	0.000564715	0.00053576	0.000551157	0.00058542	0.000597011	0.000586969	0.000597526	0.000588138	0.000633364	0.000602462	0.000568568	0.000565205	0.000560093	0.000563543	0.000563508	0.000530075	0.000534559	0.000568504	0.000535829	0.000528765	0.000539538	0.000563549	0.000525047	0.000500358
0.00031006	0.000307733	0.000310814	0.000308046	0.000309928	0.000311794	0.000328892	0.000335035	0.000347357	0.000352886	0.000346255	0.000364599	0.000368306	0.000383556	0.000387967	0.000364036	0.000373372	0.000391569	0.000390659	0.000382096	0.000378132	0.000382836	0.000381314	0.000388497	0.000391535	0.000384449	0.00037204	0.000392256	0.000380133	0.000383408	0.000386592	0.0003939	0.000386117	0.000376112	0.000366525	0.000359575	0.000371071	0.000377273	0.00036236	0.000360752	0.000371784	0.000369512	0.00038228	0.000383741	0.000369874	0.000374534	0.000394233	0.000376501	0.00035225	0.000380912
0.00104065	0.00100212	0.00094427	0.000917982	0.000880696	0.000835634	0.000879518	0.000886433	0.000869233	0.000742887	0.000850602	0.00082879	0.000802898	0.000726904	0.000903452	0.000912232	0.000816973	0.000839443	0.000801347	0.000822513	0.000773516	0.000715934	0.000717818	0.000728752	0.000887377	0.000866222	0.000723931	0.000733594	0.000760075	0.000704149	0.000625968	0.000740596	0.000777531	0.000704908	0.000655401	0.000750695	0.000723587	0.000647469	0.000687493	0.000772048	0.00067495	0.000654461	0.000593935	0.000631627	0.000627702	0.000638849	0.000612168	0.000599696	0.00057091	0.000602207
0.000874626	0.000908244	0.000884266	0.000825743	0.000822432	0.000868428	0.00088768	0.000897684	0.000873331	0.000848161	0.000863576	0.000915124	0.000947719	0.000919089	0.000932828	0.000960237	0.000994643	0.000972453	0.0009515	0.00097232	0.00103115	0.00108438	0.00102437	0.00107354	0.00107357	0.00108234	0.00103562	0.00102805	0.00100837	0.00097681	0.00100636	0.000978363	0.000961605	0.000972858	0.00102003	0.00103642	0.00100963	0.000954964	0.000914817	0.00101244	0.00102856	0.000977078	0.000950287	0.000958525	0.000890193	0.000928808	0.000940017	0.000966457	0.000928767	0.000934929
0.000699157	0.000681727	0.000673693	0.00064732	0.000592409	0.000572928	0.0006051	0.000618624	0.000621049	0.000637353	0.000662749	0.000715533	0.000719588	0.000668202	0.000725956	0.000685164	0.000706042	0.00067498	0.000669673	0.00070214	0.000708395	0.000680399	0.000665012	0.000688508	0.000671722	0.000684927	0.000700829	0.000694085	0.000665391	0.000660091	0.000689983	0.000658613	0.000638363	0.000697532	0.000721818	0.000683225	0.000690024	0.000681245	0.00066764	0.000636804	0.000614977	0.000646969	0.000668014	0.000661842	0.000671912	0.000649226	0.000647605	0.00063912	0.00063327	0.000624902
0.000576907	0.000509046	0.000593775	0.000705679	0.00057775	0.000528553	0.000596224	0.00066018	0.000674367	0.000588533	0.000665806	0.000696661	0.000790913	0.000791745	0.000939137	0.00101993	0.00102558	0.000917601	0.000831719	0.000810575	0.000773197	0.000731787	0.000777648	0.000809598	0.000835657	0.000724778	0.000799691	0.000886355	0.000803862	0.000740384	0.000739967	0.000740317	0.000697025	0.000705594	0.00063758	0.000662773	0.000651708	0.000683604	0.000684167	0.000656629	0.000634937	0.000635966	0.000603291	0.000577975	0.000619903	0.000636761	0.000577281	0.000631043	0.000665908	0.000632413
0.00058116	0.000603813	0.000607845	0.000590249	0.000614873	0.000621613	0.000666538	0.00064882	0.000632159	0.000653373	0.000695775	0.000682491	0.000724945	0.000741808	0.00076159	0.000723538	0.000744045	0.000782721	0.000859968	0.000838569	0.000829878	0.000823729	0.00087189	0.000848877	0.000871585	0.000923124	0.000844303	0.000823498	0.000823517	0.000914758	0.000867248	0.000867268	0.000846124	0.0008416	0.000873882	0.000877983	0.000889224	0.00092076	0.000831421	0.000829261	0.000825245	0.000803166	0.000791469	0.000827065	0.000836362	0.000846498	0.000825745	0.000775069	0.000779633	0.000819218
0.000626019	0.000567205	0.000494044	0.000465199	0.000495002	0.000535965	0.000553589	0.000501326	0.000472844	0.000455044	0.000412661	0.000447406	0.000457523	0.000434932	0.00045183	0.000425583	0.000405309	0.000452506	0.000452644	0.000442382	0.000447643	0.000453046	0.000476716	0.000456552	0.000445282	0.000459366	0.000471783	0.000478271	0.000490303	0.000469336	0.000485016	0.000481493	0.000476534	0.000512063	0.000504869	0.000503839	0.000507755	0.000510507	0.000503397	0.000500262	0.000510847	0.000531733	0.000546771	0.000530859	0.000505293	0.000496042	0.000531218	0.000554835	0.000542726	0.000541693
0.000319437	0.000321096	0.000324644	0.00034099	0.000337715	0.000347989	0.000375385	0.000342105	0.000340554	0.000350225	0.000372977	0.000392654	0.000361751	0.000394783	0.000428833	0.000455615	0.000472845	0.000553398	0.000593006	0.000550569	0.000510161	0.000462341	0.000454334	0.000444147	0.000439863	0.000451396	0.00044954	0.000435242	0.000417395	0.000436791	0.00044982	0.000431444	0.000413465	0.00041748	0.000439837	0.000426239	0.000436483	0.000411089	0.00040688	0.000428649	0.00041347	0.00040464	0.000418989	0.000427803	0.000423224	0.000425338	0.000435191	0.0004112	0.000408681	0.00044009
0.000773948	0.000680386	0.000655338	0.00065363	0.000654483	0.000739807	0.000770187	0.000781399	0.000857107	0.000969903	0.001125	0.00107392	0.000992768	0.000961889	0.000928804	0.000913727	0.000816579	0.000783338	0.000774276	0.000755957	0.000731098	0.000687626	0.000667724	0.000699982	0.000704294	0.000661155	0.000661588	0.000657392	0.000665089	0.000682144	0.000697297	0.00069957	0.000688195	0.0007052	0.000683521	0.000643398	0.00060741	0.000672828	0.000677863	0.000620599	0.000637617	0.000675705	0.00065736	0.000655204	0.000625187	0.000603423	0.000626601	0.000647705	0.000628982	0.000633753
0.000518773	0.000536437	0.000522956	0.000514773	0.000525071	0.000541478	0.000552058	0.000585701	0.000601061	0.000625908	0.000623955	0.000668685	0.000636538	0.000706599	0.000776787	0.000788993	0.000826248	0.000910508	0.000941165	0.000987768	0.000985552	0.000959821	0.000933825	0.000981763	0.00096521	0.000908862	0.000982364	0.00101265	0.000984568	0.000937607	0.000914389	0.000994158	0.00101162	0.000958489	0.000947476	0.000963271	0.00093001	0.000903912	0.000937835	0.000875974	0.000962553	0.000953417	0.000869928	0.00085573	0.00086532	0.000928123	0.000910406	0.000822588	0.000806562	0.00087073
0.000519249	0.000511002	0.000505538	0.00050854	0.000516658	0.00049579	0.000520638	0.000509245	0.000536245	0.000564248	0.000563504	0.000580618	0.000603378	0.000597191	0.000660332	0.000703027	0.000704036	0.000747709	0.000791146	0.000776904	0.000734648	0.000802608	0.000819377	0.000807812	0.000780364	0.000777431	0.000780506	0.000808709	0.000789673	0.000843233	0.000851169	0.000793818	0.000805402	0.000825324	0.000800676	0.000807083	0.000770226	0.000756492	0.000767285	0.000806469	0.000794478	0.000724886	0.000695086	0.000730377	0.000736462	0.000722318	0.000766814	0.000788401	0.000719897	0.000732211
0.000328285	0.000311648	0.000302064	0.000283954	0.000284872	0.000282485	0.000266336	0.00028422	0.00029138	0.000286867	0.000296996	0.000304892	0.000300942	0.00028858	0.000282105	0.000289472	0.000304758	0.000303596	0.000313438	0.000319697	0.000319973	0.00032569	0.000339698	0.000352468	0.000350824	0.000354493	0.000364816	0.00034491	0.000357146	0.000372521	0.000369391	0.000366101	0.000381914	0.00040717	0.000392182	0.000376805	0.000394818	0.000370247	0.000363626	0.00037605	0.000385656	0.000388654	0.000380067	0.000376562	0.000373715	0.00037901	0.000365825	0.00036124	0.000343543	0.00034909
0.000624862	0.000583187	0.000570456	0.000600293	0.000604358	0.000612792	0.000624532	0.00063462	0.000704707	0.000726873	0.000813597	0.000906338	0.0010257	0.00112852	0.00130877	0.00144049	0.00149421	0.00144269	0.00132751	0.00122119	0.00115538	0.00113374	0.00115094	0.00116386	0.00112439	0.00109227	0.00107732	0.00110157	0.00109621	0.00109215	0.00109703	0.00105977	0.00111476	0.00108779	0.00106952	0.00106301	0.00102255	0.00106046	0.00107838	0.00109121	0.00113902	0.00112612	0.00107989	0.00109569	0.0010789	0.00105221	0.00107816	0.0010765	0.00106624	0.00104754
0.000734464	0.000684207	0.000619523	0.000547322	0.000555327	0.000540101	0.000538473	0.000576289	0.000572525	0.000565039	0.000668337	0.000755432	0.0007144	0.000693814	0.000662871	0.000672251	0.000664312	0.000601421	0.000582541	0.000607249	0.000565465	0.000520287	0.000517702	0.000539099	0.000518784	0.000487667	0.000471514	0.000475847	0.000482035	0.000500565	0.00050952	0.000469557	0.000482902	0.000477229	0.000462542	0.000482125	0.000493546	0.000479807	0.000456332	0.000458964	0.000471225	0.000484755	0.000450157	0.000437414	0.000464951	0.000438648	0.000465128	0.000476243	0.000465078	0.000420129
0.000412101	0.000386831	0.000378709	0.000430378	0.000419629	0.00045764	0.000459617	0.000460222	0.000469041	0.000492763	0.000480243	0.000491461	0.000483981	0.000513956	0.000493664	0.000480226	0.000510121	0.000495284	0.000453436	0.000439946	0.000452108	0.00046992	0.000446221	0.00040974	0.000446122	0.000479993	0.000436654	0.000393791	0.000420323	0.000444421	0.000451661	0.00046319	0.000461332	0.000445512	0.000438858	0.000428925	0.00046021	0.000456114	0.00048227	0.000449284	0.000446639	0.000453011	0.000420538	0.00043087	0.000452962	0.000451809	0.000456437	0.000465891	0.00045049	0.000435644
0.000490437	0.000492084	0.000490774	0.000446017	0.00039139	0.000371134	0.000370172	0.000380812	0.000416472	0.000451688	0.000457914	0.000447734	0.000464387	0.000500959	0.000498313	0.000525419	0.000515006	0.000559844	0.000584282	0.000617088	0.000630455	0.000668325	0.000708627	0.000725449	0.000754969	0.000790526	0.000841948	0.000780825	0.000820207	0.000815086	0.000839636	0.00087397	0.000838157	0.000841571	0.000866701	0.00091262	0.000833034	0.000867621	0.000888861	0.000841342	0.000803686	0.000808414	0.000792449	0.000841372	0.000831053	0.000868027	0.000788829	0.000733127	0.000771837	0.000740601
0.000827185	0.000809146	0.000855055	0.000744464	0.000728792	0.000664219	0.000579007	0.000629346	0.000698198	0.0006679	0.000568201	0.000523448	0.00063878	0.000642772	0.000640361	0.000584421	0.000557667	0.000528729	0.000542686	0.000648963	0.000596121	0.000518231	0.000493043	0.000506742	0.000572321	0.000573448	0.000547946	0.000521573	0.000525391	0.000527421	0.00053774	0.000613803	0.000551478	0.000526007	0.000544537	0.000546258	0.00052759	0.000590133	0.000534892	0.000513306	0.000518725	0.000567947	0.00057362	0.000539471	0.000519209	0.000506491	0.000549948	0.000523224	0.00049852	0.000484439
0.000390524	0.000335178	0.00033775	0.00036044	0.000389056	0.000352117	0.000342287	0.000384032	0.000423958	0.000424988	0.000437467	0.000437548	0.000475921	0.000464215	0.000461299	0.000460452	0.000443325	0.000442752	0.000466071	0.000452124	0.000431652	0.000402179	0.000413312	0.000414552	0.000411457	0.000399999	0.000398284	0.000409332	0.000387861	0.000380618	0.000410666	0.000393964	0.000382608	0.000413079	0.0004134	0.000402248	0.000397512	0.000388771	0.000401466	0.000378493	0.000380279	0.000413055	0.00041206	0.000378119	0.00038914	0.00039843	0.00041135	0.000426181	0.000398818	0.000400444
0.000265537	0.000266125	0.000273067	0.000303607	0.000317992	0.00033257	0.000367594	0.000392002	0.000380006	0.000335557	0.000318901	0.000300452	0.000312232	0.00029423	0.000275762	0.000293907	0.00029803	0.000285528	0.00027695	0.000274452	0.000269876	0.000268229	0.000269925	0.000287338	0.000281655	0.000294459	0.000322361	0.000289706	0.00028698	0.000282848	0.000281133	0.000280717	0.000268856	0.000282039	0.000269491	0.000281505	0.00026358	0.000272125	0.000280447	0.00026249	0.000261347	0.000251616	0.000256239	0.000253348	0.000270492	0.000267614	0.000260629	0.000265495	0.000258189	0.000256253
0.000570939	0.000554885	0.000532449	0.000519971	0.000505931	0.000501347	0.000491438	0.000505326	0.000515045	0.00049754	0.000492755	0.000497502	0.00050383	0.000516833	0.000485463	0.00048917	0.000490153	0.000457842	0.000464618	0.000468167	0.000446282	0.000444696	0.000461113	0.000458472	0.000458889	0.000478605	0.000469662	0.000457129	0.000448479	0.000462513	0.000450373	0.00047254	0.000469536	0.000466608	0.00045016	0.000441086	0.000450021	0.000451758	0.000464828	0.000454085	0.000439123	0.000452824	0.000466534	0.000434846	0.000430197	0.0004284	0.000433144	0.000445718	0.000460483	0.000457601
0.000336365	0.000362671	0.000357	0.00036588	0.000376145	0.000382224	0.000375262	0.000387057	0.00037528	0.000378762	0.000382252	0.000359079	0.000362075	0.000406371	0.000400651	0.000391019	0.000385054	0.000389248	0.00039702	0.000392999	0.000382061	0.000410337	0.000412422	0.000401266	0.000388182	0.000382434	0.000383478	0.000398035	0.000399791	0.000402846	0.000404254	0.000398904	0.000389851	0.000384603	0.000380257	0.000388127	0.000388865	0.000378337	0.000382657	0.000387293	0.000383471	0.000376027	0.000349575	0.000346441	0.000377112	0.000387671	0.000370298	0.000364972	0.000377334	0.000366313
0.000438703	0.000492067	0.000480707	0.000476448	0.000453036	0.000461635	0.000443119	0.000413561	0.000417803	0.000449672	0.000423294	0.000419822	0.000431322	0.000388541	0.000388124	0.00038259	0.000386811	0.000398969	0.000374494	0.000374886	0.000412853	0.00039401	0.000373874	0.000353024	0.000364002	0.000390721	0.000388514	0.000375029	0.000369221	0.000333601	0.000337652	0.000370074	0.000351493	0.000341391	0.000345207	0.00034228	0.000352444	0.000357893	0.000337113	0.000313438	0.000324696	0.000325854	0.000329093	0.000350878	0.000345739	0.000344472	0.000315771	0.000331209	0.000314473	0.000305916
0.000416312	0.000405781	0.000450121	0.000433886	0.000439236	0.000413554	0.000395861	0.000370252	0.000362777	0.000365838	0.000381854	0.000375627	0.00036801	0.000348269	0.000323727	0.000346285	0.000355662	0.000368512	0.000345648	0.000345554	0.000345511	0.000321725	0.000322212	0.000332879	0.000339153	0.00031863	0.00030863	0.000304787	0.000340274	0.00032964	0.000316354	0.000327074	0.000319393	0.000329445	0.00032653	0.000330138	0.000313914	0.000302701	0.000321958	0.000318643	0.000319899	0.000314282	0.000290326	0.000282317	0.000293913	0.000288461	0.00028661	0.000283403	0.000282608	0.000274824
0.000834934	0.000732619	0.000652053	0.000682939	0.00072594	0.000724309	0.000607829	0.00062922	0.000691672	0.000689076	0.00068881	0.000750234	0.000787462	0.000748388	0.000794177	0.000874678	0.00094774	0.00101536	0.00102548	0.00111736	0.00117234	0.00125062	0.00126454	0.00120765	0.00114627	0.00116631	0.00109383	0.00106423	0.00100247	0.000955985	0.000947179	0.000980625	0.000921164	0.000868963	0.000859755	0.000838495	0.000811873	0.000824274	0.000822779	0.00077035	0.000720968	0.000760706	0.000764414	0.000728505	0.000711147	0.000744145	0.000731431	0.000766775	0.000760431	0.00076803
0.000534404	0.00048029	0.000516072	0.000542396	0.000493987	0.000491969	0.000486652	0.000472888	0.00046334	0.000464977	0.000479184	0.000496278	0.000536198	0.000509787	0.000465685	0.000480108	0.000506602	0.000520397	0.000508674	0.000500001	0.000493887	0.000469574	0.000493513	0.000517038	0.000514707	0.000520881	0.000519963	0.000533614	0.00055216	0.000550637	0.000597087	0.000608505	0.000598694	0.000628637	0.000645694	0.000646137	0.000630923	0.000654667	0.000685685	0.000695188	0.000696585	0.00072381	0.000693998	0.000674243	0.000690394	0.000721093	0.000727859	0.000700898	0.000703824	0.000698554
0.000572306	0.000531003	0.00053436	0.000437227	0.00046231	0.000534487	0.000553152	0.000532443	0.000573494	0.000569344	0.000562257	0.00065264	0.000714862	0.000690944	0.000673056	0.000668873	0.000668726	0.000704289	0.000666928	0.000700027	0.000629853	0.00055872	0.000579564	0.00058609	0.000570145	0.000582952	0.000541242	0.000552444	0.000527694	0.000519362	0.000511493	0.000531432	0.000586043	0.000561868	0.000550892	0.000553211	0.000572401	0.000599049	0.000582045	0.000604295	0.000589535	0.0005752	0.00056859	0.00055992	0.000537041	0.000570133	0.000552066	0.000496495	0.000496799	0.000499896
0.00039167	0.000328236	0.000328114	0.00037299	0.000410614	0.00041389	0.000434639	0.000494914	0.0005537	0.00058304	0.000608606	0.000580086	0.000568861	0.000539695	0.000523497	0.000488679	0.000476573	0.000463261	0.000459155	0.000456419	0.000433397	0.00041744	0.000417354	0.000418068	0.000426624	0.000420727	0.000424008	0.00043285	0.00043463	0.000423927	0.000408128	0.000420324	0.000412069	0.000414452	0.000421019	0.000420368	0.00044004	0.000429861	0.000419128	0.000416244	0.000404715	0.000400557	0.000391905	0.000416524	0.000419116	0.000399107	0.000384622	0.000384053	0.000381933	0.000388798
0.0004736	0.000443032	0.000460805	0.00061165	0.000598735	0.00057306	0.000515776	0.000529277	0.000556196	0.00060689	0.000644169	0.000624038	0.000666817	0.000720299	0.000736386	0.000827901	0.000845636	0.000889011	0.000910443	0.000939048	0.00092555	0.000937302	0.000970105	0.000966067	0.000933819	0.00089255	0.000845665	0.00083507	0.000815619	0.000808702	0.000834834	0.000844923	0.000808623	0.000791262	0.000816031	0.000742339	0.000744675	0.000796753	0.000823394	0.000819041	0.000779142	0.000787	0.000802554	0.000779688	0.000725245	0.000794747	0.000816945	0.000767131	0.000761581	0.000789955
0.000383764	0.000353289	0.000359191	0.000360149	0.000415316	0.000478325	0.000432223	0.000422202	0.000434677	0.00047183	0.000480606	0.000444988	0.000433941	0.000408393	0.000421856	0.000407605	0.000395027	0.000383543	0.000379535	0.00037057	0.000370777	0.000383151	0.000380127	0.000378059	0.000376823	0.000383661	0.000361375	0.000365251	0.000376927	0.000403752	0.000402738	0.000347914	0.00036036	0.000343204	0.00036643	0.000357466	0.00034209	0.000349018	0.000362234	0.000368789	0.000347485	0.000335256	0.000350182	0.000355602	0.000361504	0.000347977	0.000341906	0.000334877	0.000337904	0.000339141
0.000380319	0.000340699	0.000337708	0.000365433	0.000403059	0.000433066	0.000420089	0.000383589	0.000393534	0.000419189	0.000444581	0.000472955	0.000507593	0.000534834	0.00050653	0.00047818	0.00048226	0.000511218	0.000532309	0.000542979	0.000538874	0.000547483	0.000502293	0.000487778	0.000484974	0.000505187	0.00053207	0.000547966	0.000515432	0.000512116	0.000493658	0.000487168	0.000480092	0.000458291	0.000504011	0.000518854	0.00050268	0.000498186	0.000497323	0.000495328	0.00046831	0.000467845	0.000469003	0.000479427	0.000465232	0.000463654	0.000473304	0.000489439	0.000484532	0.000481552
0.000535213	0.0004905	0.000437277	0.000497597	0.000543384	0.000581745	0.000633037	0.000554964	0.000487059	0.000418498	0.000387518	0.000325224	0.000349792	0.000484546	0.000497877	0.000433574	0.000520396	0.00048615	0.000467267	0.000442133	0.000405271	0.000486339	0.000556607	0.000694869	0.00062019	0.000614429	0.000742512	0.000765449	0.000715365	0.000742313	0.000772715	0.000804543	0.000687601	0.00060229	0.000591767	0.000599002	0.000538666	0.000611332	0.000616739	0.000513198	0.000490856	0.000568808	0.00052205	0.000526722	0.000514487	0.000530132	0.000528656	0.000431477	0.00042045	0.000428273
0.000591635	0.000551852	0.000502131	0.000561436	0.00064533	0.000661734	0.000702369	0.000668627	0.00062357	0.000525241	0.000466249	0.000400736	0.000392666	0.000600977	0.000605239	0.00047607	0.000556681	0.000509733	0.000500578	0.000431598	0.000423792	0.000525722	0.000529602	0.000662274	0.000560792	0.00051136	0.000650654	0.000618549	0.000546684	0.000546048	0.000553783	0.000645347	0.000510369	0.000471097	0.000484797	0.000500592	0.000407297	0.000499153	0.000515118	0.000414092	0.000396981	0.00049407	0.000436124	0.000435147	0.000466476	0.000501276	0.000466076	0.000323754	0.000339439	0.000343751
0.000894227	0.000774412	0.000532282	0.000575692	0.000617621	0.000628428	0.000553431	0.000448295	0.000513056	0.000527928	0.000487853	0.000484732	0.000440107	0.000426347	0.000479583	0.000455212	0.000404265	0.000400547	0.000408286	0.000411579	0.000375583	0.000370885	0.000365725	0.000374887	0.000355393	0.000356226	0.000335821	0.000319146	0.000325078	0.0003501	0.000305239	0.000310301	0.000300968	0.000314128	0.000280375	0.00028531	0.000288942	0.000273376	0.00028571	0.000309821	0.000299945	0.000245951	0.000256736	0.000260401	0.000295139	0.000276102	0.000239189	0.000247671	0.000269074	0.000264571
0.000853706	0.000865907	0.000780246	0.000818999	0.00102235	0.00110197	0.00122335	0.00107526	0.000878101	0.00068774	0.00063538	0.000557589	0.000608634	0.000846383	0.000829285	0.000712362	0.000805697	0.000778624	0.000767399	0.000671329	0.000564579	0.000738915	0.000848255	0.00114823	0.000981679	0.000793646	0.00101128	0.00106187	0.000903003	0.000901355	0.000972589	0.00109936	0.000913296	0.000717366	0.000714011	0.000707975	0.000572536	0.000751579	0.00073932	0.000571065	0.000579084	0.00073059	0.000673842	0.000719292	0.000700101	0.000718347	0.000656851	0.000508432	0.000544867	0.000528412
0.00060614	0.0006842	0.000705907	0.00071296	0.000626744	0.000641176	0.000584444	0.000535221	0.000531403	0.000567592	0.000532156	0.000474812	0.000476776	0.000505221	0.000523263	0.000485462	0.000468532	0.000483632	0.000434855	0.000474985	0.000473529	0.000424637	0.000414125	0.000429179	0.000438225	0.000433531	0.000428289	0.000420149	0.00040875	0.000401895	0.000369823	0.000381772	0.000393156	0.000372534	0.000365871	0.000372917	0.00035432	0.000341344	0.000337027	0.000353259	0.000359542	0.00036344	0.000355405	0.000334623	0.000340207	0.000340274	0.000327037	0.000337726	0.00034472	0.000325899
0.000416838	0.000448937	0.000456438	0.000508417	0.000634591	0.0006762	0.000660588	0.000638269	0.000634612	0.000630683	0.000560167	0.000562193	0.000538946	0.000540988	0.00054608	0.00052496	0.000526319	0.000534429	0.000508611	0.000507617	0.00050401	0.000499993	0.000510345	0.00051333	0.000513188	0.000514767	0.000508652	0.000521964	0.000501343	0.000512445	0.000500813	0.000489005	0.000504015	0.000507172	0.000490606	0.000510215	0.000513235	0.000494556	0.000479134	0.000480828	0.000482087	0.000473761	0.000464159	0.000471531	0.000477504	0.00050047	0.000499791	0.000495134	0.000489438	0.000463834
0.000363572	0.00036174	0.000405563	0.000387825	0.000372987	0.000340673	0.000353122	0.000370202	0.000375119	0.000372405	0.000370469	0.00037897	0.000388084	0.000423724	0.000447435	0.000462694	0.000446109	0.000425395	0.000432359	0.000452903	0.000433532	0.000424132	0.000443691	0.000419738	0.000419962	0.000435317	0.000408319	0.000421329	0.000418896	0.00041795	0.000427239	0.000405945	0.000397621	0.000385831	0.000426024	0.000398772	0.000402526	0.000400198	0.000402496	0.000400126	0.00040306	0.000396647	0.000406808	0.000392241	0.000395835	0.000376668	0.000390386	0.000398759	0.000379262	0.000385188
0.000462816	0.000457699	0.000479936	0.000530238	0.000559406	0.000566125	0.000616491	0.000651096	0.000708744	0.000681706	0.000706687	0.00073792	0.000756263	0.000728957	0.000783109	0.000822606	0.000896808	0.000851005	0.000815727	0.000809797	0.000838203	0.000910044	0.000936479	0.000874037	0.000849761	0.000873315	0.000890776	0.00088717	0.000841397	0.000781541	0.000827248	0.000853626	0.000870419	0.00086677	0.000849822	0.000859397	0.000851612	0.000851102	0.000799945	0.000778791	0.000776323	0.000771317	0.000805276	0.000815952	0.000786725	0.000811679	0.000819374	0.000836477	0.000779071	0.000787734
0.000545847	0.000524298	0.000512667	0.000479886	0.000481186	0.000488316	0.000470219	0.000470897	0.000455003	0.000454157	0.000496817	0.000502311	0.000493707	0.000515656	0.000515125	0.000515906	0.000489725	0.00052782	0.000542962	0.000562455	0.000567982	0.000531656	0.00054793	0.000550255	0.000516521	0.000518714	0.000508995	0.000524108	0.000528918	0.000514971	0.000495395	0.000495505	0.000466487	0.000471456	0.000483935	0.000493641	0.000493182	0.000494845	0.000483627	0.000461607	0.000466393	0.000477467	0.000489539	0.000483897	0.000447271	0.000435301	0.00043097	0.000422367	0.000430381	0.000426941
0.000465542	0.000465843	0.000431132	0.000452174	0.000466628	0.000490783	0.000492251	0.000506281	0.000564197	0.000697244	0.00076892	0.000832887	0.000920477	0.000999369	0.00110214	0.00121178	0.00125234	0.00115972	0.00117323	0.0011395	0.00107906	0.00102445	0.000996203	0.000988327	0.000989675	0.00092712	0.000907594	0.000919223	0.00087535	0.000902422	0.00095426	0.000910699	0.000909676	0.000874208	0.000876036	0.000917105	0.000880783	0.000888935	0.000873408	0.000885817	0.000971537	0.00100457	0.00092173	0.000882721	0.000873797	0.000961508	0.000918071	0.000882322	0.00088874	0.000937124
0.000483723	0.000490288	0.00046965	0.000445217	0.000435552	0.000435766	0.000446552	0.000460651	0.000478924	0.000506405	0.000482518	0.000512228	0.000519512	0.000513489	0.000522196	0.000537011	0.00053931	0.000528916	0.000504047	0.000497312	0.00050351	0.000504504	0.00053577	0.000494914	0.000500723	0.000486377	0.000480723	0.000517461	0.00052802	0.000497085	0.000471361	0.000473743	0.000477502	0.000477964	0.000438976	0.000487265	0.000511428	0.000508109	0.000489771	0.000489964	0.000477067	0.000480166	0.000489817	0.000497926	0.000524562	0.000474534	0.000475425	0.000475476	0.000489733	0.000515985
0.000496377	0.000519973	0.000501046	0.000517712	0.000483249	0.000517329	0.000538898	0.00056353	0.000589396	0.000586506	0.000595739	0.000660037	0.000661717	0.000619895	0.000607963	0.000651536	0.000676418	0.00065423	0.000649531	0.000663365	0.000725212	0.000717231	0.000704411	0.000685259	0.000672296	0.000649933	0.000657146	0.000644276	0.000668554	0.000658303	0.000661734	0.000692345	0.000676132	0.000674562	0.000646537	0.000637671	0.000645883	0.000641133	0.000625884	0.000644886	0.000652921	0.000644594	0.000655013	0.000630558	0.000601649	0.000661112	0.000674474	0.00064151	0.000633998	0.000657119
0.000362928	0.000364205	0.000359432	0.000377854	0.00037801	0.000391298	0.000399801	0.000390799	0.000419126	0.000424438	0.000434185	0.0004418	0.000422295	0.000436718	0.000472725	0.000499374	0.000493839	0.000483925	0.000463928	0.000464703	0.00047503	0.000479274	0.000459995	0.000488039	0.000488841	0.000500506	0.000492661	0.000475729	0.000453795	0.000463337	0.000493092	0.000471334	0.000462432	0.000467829	0.000484942	0.000469614	0.000455832	0.000439547	0.000461331	0.000483913	0.000464039	0.000460723	0.000438179	0.000455785	0.000449845	0.000440843	0.000442017	0.000467181	0.000466751	0.000428751
0.000399381	0.000409594	0.00040861	0.00040685	0.000423359	0.000452897	0.000489008	0.000485817	0.000507627	0.000497522	0.000470368	0.000469428	0.000460737	0.000450039	0.000465447	0.000452333	0.000445076	0.000432621	0.000437349	0.000450936	0.000457256	0.000449821	0.000439456	0.000435337	0.000428338	0.000438431	0.000425314	0.000429896	0.000432228	0.000432267	0.000428788	0.00043979	0.000441629	0.000425244	0.000421774	0.000431478	0.00043661	0.000421676	0.000417234	0.000428581	0.000429787	0.000412884	0.000416067	0.000414531	0.000407569	0.000411015	0.000422484	0.000425017	0.000414185	0.00040493
0.00093307	0.000876427	0.000802197	0.000725507	0.000676161	0.000678864	0.000686424	0.000667214	0.000681989	0.000654702	0.000654466	0.000667475	0.000664865	0.00066982	0.000664067	0.000683029	0.000703192	0.000717151	0.000719214	0.000724483	0.00071104	0.000729437	0.000714091	0.000764123	0.000764618	0.00077591	0.000764797	0.000758773	0.000748622	0.000755059	0.000759256	0.000767575	0.000769274	0.000769536	0.000747261	0.000816096	0.000805123	0.000776098	0.000827114	0.00081559	0.000826183	0.000880983	0.000842552	0.000835359	0.00082702	0.000814082	0.000813607	0.000848575	0.000788096	0.000797088
0.000982709	0.000980809	0.000866639	0.000807067	0.000809771	0.000824781	0.000817897	0.000771059	0.000804985	0.000770231	0.000786395	0.000815363	0.000722467	0.000775276	0.000781752	0.000822638	0.000861988	0.000889397	0.000870677	0.000871179	0.000834984	0.000914924	0.000892809	0.000945013	0.000951233	0.000960717	0.000906613	0.00094717	0.000910007	0.00091003	0.000940819	0.000942686	0.000933278	0.000943488	0.000928193	0.00105379	0.00102655	0.000917224	0.000963512	0.000989828	0.00103932	0.00116428	0.00104546	0.00102533	0.000980119	0.00101706	0.00105649	0.001088	0.00098091	0.000965897
0.00055126	0.0004861	0.000426391	0.000392841	0.000424022	0.000426709	0.00046745	0.000475369	0.000473452	0.00046769	0.000499965	0.000533198	0.000566534	0.000575677	0.000582572	0.000576699	0.00057474	0.000603684	0.00055499	0.000552841	0.000545889	0.000529154	0.000546173	0.000518105	0.000532488	0.000527282	0.000526936	0.000529739	0.000514922	0.00049673	0.000474144	0.000465162	0.000480876	0.000496425	0.000497403	0.000525275	0.000489669	0.000488395	0.000524042	0.000505281	0.000499897	0.000507668	0.000509926	0.000498046	0.000448856	0.000472365	0.000460621	0.000466398	0.000491409	0.000538721
0.000294345	0.000300819	0.000304876	0.000291731	0.000279786	0.000295192	0.000339497	0.000353794	0.000390537	0.000382581	0.000366383	0.000349432	0.000353147	0.00032882	0.000310973	0.000327036	0.000298022	0.000324575	0.000336371	0.00033264	0.000334568	0.000310231	0.000300628	0.000314546	0.000300761	0.000307561	0.000294712	0.000299432	0.000313248	0.000322239	0.00032938	0.000296995	0.000297696	0.000308704	0.000293301	0.000294174	0.000297477	0.00029072	0.000300361	0.000290512	0.000295474	0.000287309	0.000286067	0.000282318	0.000289743	0.000286033	0.000293806	0.000328794	0.000306322	0.000313913
0.000761163	0.000710931	0.000626392	0.000642897	0.000689558	0.000715747	0.000710305	0.000623303	0.000630352	0.000616878	0.000612162	0.000664107	0.000613295	0.000640477	0.00064504	0.000607195	0.000613955	0.000632473	0.000639315	0.00061831	0.000574988	0.000559573	0.000581922	0.000615054	0.000626267	0.000574377	0.000585224	0.000558751	0.000580301	0.00059013	0.000588155	0.000555202	0.000524348	0.000550619	0.000565449	0.000565205	0.000561228	0.000583601	0.000604318	0.000585292	0.000560424	0.000547411	0.000522896	0.000550378	0.000570063	0.000554366	0.000557892	0.000548858	0.000564995	0.000571914
0.000568568	0.000646299	0.00065661	0.000614728	0.000534269	0.000543797	0.000566976	0.000577821	0.000597472	0.000539624	0.000516663	0.000478904	0.000495993	0.000489111	0.000465592	0.000448539	0.000453434	0.000447163	0.00043545	0.000451451	0.000442524	0.00044581	0.000437647	0.000445891	0.000451483	0.000456738	0.000448458	0.000444387	0.000423591	0.000403327	0.000438884	0.000442736	0.000440641	0.000435953	0.000411475	0.000381906	0.000413295	0.000423503	0.000402839	0.000396974	0.000397904	0.00038765	0.000390099	0.000390582	0.000391555	0.000405525	0.000396921	0.000383048	0.000372435	0.000371755
0.000339398	0.000373109	0.000321127	0.000285099	0.000275554	0.000290565	0.000302731	0.000292803	0.000291693	0.000300427	0.000301486	0.000302338	0.000341206	0.000320395	0.000312495	0.000334627	0.000339521	0.00034342	0.000343663	0.000335541	0.000325356	0.000329984	0.000316403	0.000326477	0.000329515	0.000326989	0.000320287	0.000326427	0.000324695	0.000325889	0.000330576	0.000317449	0.000313893	0.000298628	0.000305878	0.000312594	0.000320678	0.000303186	0.000293078	0.000305184	0.000302333	0.000299397	0.000314424	0.000315006	0.000318205	0.000324461	0.00030277	0.000310059	0.000310428	0.000326284
0.000464437	0.000461028	0.000432181	0.000456571	0.000491355	0.000495289	0.000480274	0.000477426	0.00048519	0.000478191	0.000471065	0.000462688	0.000466611	0.000503299	0.000501	0.000482766	0.000472062	0.000466585	0.000482388	0.000479194	0.000479902	0.000461313	0.000460597	0.000474966	0.000441704	0.000447542	0.000462914	0.000459789	0.000450584	0.000443496	0.000444387	0.000446446	0.000468025	0.000458848	0.000456424	0.000453155	0.000472057	0.000474375	0.000463225	0.000438683	0.000432035	0.00043945	0.000450367	0.000437339	0.000442405	0.000461022	0.00046212	0.000454645	0.000442875	0.000440578
0.000610229	0.000610215	0.0005818	0.000552986	0.000515063	0.000500594	0.000552056	0.000586822	0.000595638	0.000662331	0.000716494	0.00073185	0.00080936	0.000834393	0.000855189	0.000965999	0.00107857	0.00117111	0.00121084	0.00121582	0.00127927	0.00127896	0.00136262	0.00145047	0.00152449	0.0015046	0.00142019	0.00153985	0.0015503	0.0014631	0.00149136	0.00140384	0.00141645	0.00144228	0.0014393	0.00143359	0.00133256	0.00132881	0.00132658	0.00131041	0.00134427	0.00125637	0.00125535	0.00130938	0.00134724	0.00136074	0.00137563	0.00140112	0.0013412	0.00124403
0.000629085	0.000640727	0.000577644	0.000541702	0.000570024	0.000575661	0.000573849	0.000612357	0.000661299	0.000667677	0.00063084	0.000637792	0.000692391	0.000691608	0.000728552	0.000685753	0.000681093	0.000728012	0.000760558	0.000762841	0.000759642	0.000732939	0.000733413	0.000741748	0.000729187	0.000735208	0.00073372	0.000719201	0.00070209	0.000708483	0.00070779	0.000732392	0.000741879	0.000714611	0.000700501	0.000720159	0.000727363	0.000739314	0.00072255	0.000708417	0.000689115	0.000688553	0.000723613	0.000728421	0.000708582	0.000701972	0.000715141	0.000711284	0.000669081	0.000689947
0.000571587	0.000889099	0.000654682	0.000465573	0.000368959	0.000381859	0.000414277	0.000407234	0.00039742	0.000450324	0.000494456	0.000541702	0.000500337	0.000467387	0.000461507	0.000439232	0.000442076	0.000468356	0.000446617	0.00044231	0.000452058	0.000482389	0.000487439	0.000425531	0.000421513	0.000389312	0.000380085	0.000421434	0.00043192	0.00039838	0.000384946	0.000404273	0.00038226	0.000383112	0.000417509	0.000419847	0.000405606	0.000377601	0.000397894	0.000397078	0.000389309	0.000398092	0.000380819	0.000385297	0.000401597	0.000404553	0.000408783	0.000373052	0.000361646	0.000382462
0.000704903	0.000738486	0.000698706	0.000697714	0.000699598	0.00071982	0.000739075	0.000789495	0.000797158	0.000860032	0.000946661	0.00100795	0.00112304	0.00118082	0.0012964	0.00137732	0.00135504	0.00146319	0.00156186	0.0015339	0.00143819	0.00148157	0.00147418	0.00143739	0.00138368	0.00134316	0.00136637	0.00134916	0.00127972	0.00125809	0.0012395	0.00123593	0.00123256	0.00123222	0.00115362	0.00113649	0.00119216	0.00121812	0.0012422	0.00116248	0.00109975	0.00108371	0.00107637	0.00117566	0.00115688	0.00112625	0.00115619	0.00119859	0.00118838	0.00117798
0.000428392	0.000479925	0.00057857	0.000613844	0.00067185	0.000879554	0.00109917	0.0012662	0.00119511	0.00105816	0.000902771	0.000720921	0.000632151	0.000657874	0.000623077	0.000590121	0.000574491	0.000570519	0.000605822	0.000635653	0.000642727	0.000694896	0.000680234	0.000685774	0.000721503	0.000716318	0.000735489	0.000712418	0.000707724	0.000725533	0.000688472	0.00066366	0.000660494	0.00063422	0.000635805	0.00064674	0.000638724	0.000627035	0.00061029	0.000622197	0.000623441	0.00066458	0.000664204	0.000642222	0.000611184	0.000656487	0.000673267	0.000661613	0.000643834	0.000649316
0.000368893	0.000371723	0.000372998	0.000356504	0.000397403	0.000434865	0.000452794	0.000502197	0.000534364	0.000605828	0.000629338	0.000715608	0.000787957	0.000765601	0.000759655	0.000694319	0.000652654	0.000591229	0.000560883	0.000575809	0.00053818	0.000524177	0.000514374	0.000559371	0.000575163	0.000547895	0.000541485	0.000546722	0.000529891	0.000532348	0.000537454	0.000544245	0.000564643	0.000563319	0.000562939	0.000529361	0.000511478	0.000523745	0.000566739	0.000571523	0.000565183	0.000572234	0.000522494	0.000525514	0.000535265	0.00053415	0.000524867	0.000525253	0.000536514	0.000506057
0.000578306	0.00054821	0.000673737	0.000725792	0.000641113	0.000506525	0.000425902	0.000450644	0.000453568	0.000468609	0.000455762	0.000403343	0.000385444	0.000365644	0.000373401	0.000401949	0.00038083	0.000361714	0.000340663	0.000374669	0.000373404	0.000385046	0.000373729	0.000349455	0.000320959	0.00033174	0.000364283	0.000356339	0.000330112	0.000328255	0.000311801	0.000323543	0.000331368	0.000351694	0.000320435	0.000307922	0.000310424	0.000307751	0.000336148	0.000326801	0.000306742	0.000288503	0.000299208	0.000310452	0.000317537	0.000299778	0.00029095	0.000275736	0.000294453	0.000304529
0.000394383	0.000426273	0.000467679	0.000485796	0.000556263	0.00065019	0.00079009	0.000914196	0.00115775	0.00145113	0.0017539	0.00189884	0.00176209	0.00162178	0.00143178	0.00133887	0.00123689	0.00117083	0.00118994	0.00112239	0.00110655	0.00103893	0.00104992	0.00105043	0.00105947	0.00111387	0.00113261	0.00112079	0.00105347	0.0010924	0.00116081	0.00114887	0.00114027	0.00116265	0.00123067	0.00113581	0.0011386	0.00116925	0.00119701	0.00121576	0.00116196	0.00105352	0.00115658	0.00116306	0.00118627	0.00116022	0.00111075	0.00109726	0.00110805	0.0011067
0.000799464	0.000784558	0.000802933	0.000858108	0.000822015	0.000880483	0.000850061	0.000796429	0.000781099	0.000773375	0.000774871	0.000799077	0.000875199	0.000823826	0.00073659	0.000714634	0.000690888	0.000689242	0.000659383	0.000702206	0.000716704	0.000673216	0.000673081	0.000683618	0.00073079	0.000691606	0.000657235	0.000654394	0.000662725	0.000684218	0.00068412	0.000657553	0.000641924	0.000646769	0.000629637	0.00061643	0.000637482	0.000638031	0.000648219	0.000616281	0.000574726	0.000583582	0.000598884	0.000579802	0.000617747	0.000625591	0.000648123	0.00060462	0.000558672	0.000575961
0.000319864	0.000304481	0.000321776	0.000374274	0.000404822	0.000353747	0.000349702	0.000380003	0.000410166	0.000443198	0.000509652	0.000533158	0.000555364	0.000617855	0.000668693	0.000690542	0.000707384	0.000705908	0.000665308	0.000632312	0.000605847	0.000599456	0.000577464	0.000541737	0.000539997	0.000526769	0.000532985	0.000520738	0.000519854	0.00052453	0.000521488	0.000540335	0.000535324	0.000546002	0.000512639	0.000508102	0.00054676	0.000519964	0.000515813	0.000513728	0.000483094	0.000501213	0.000491709	0.000477688	0.000483087	0.000499576	0.000488875	0.000480506	0.000496167	0.000506108
0.00152855	0.0015	0.00148468	0.00147945	0.00134215	0.00124916	0.00114723	0.00108329	0.00106899	0.00098342	0.000956818	0.000950548	0.000980921	0.00100348	0.000949977	0.000953067	0.000949573	0.000910674	0.000901683	0.000938611	0.000963838	0.000929528	0.000984604	0.000975816	0.000871585	0.000966893	0.000933492	0.000936892	0.000972373	0.00100066	0.000991197	0.000932484	0.000946884	0.000974967	0.000964225	0.000977928	0.00103596	0.00103509	0.000960565	0.00102771	0.000980064	0.000943326	0.000932683	0.00101991	0.00100663	0.00102052	0.000977909	0.000979093	0.00090193	0.000943055
0.00086316	0.000940125	0.000909265	0.000886602	0.000853596	0.000655247	0.000676836	0.000604149	0.000547939	0.000546179	0.000547662	0.000509788	0.000587117	0.000614767	0.000528089	0.000544218	0.000446508	0.000460545	0.000582354	0.000434691	0.000532723	0.000554096	0.000485832	0.000472408	0.00047592	0.000553155	0.000615001	0.000574071	0.000528282	0.000431346	0.000519266	0.000546136	0.000515699	0.000487356	0.000550995	0.00047894	0.00042895	0.000510645	0.000514935	0.000522667	0.000541897	0.000607984	0.000593336	0.000574284	0.000573583	0.000486133	0.000566303	0.000641729	0.000625024	0.000563137
0.000816694	0.000843398	0.000999122	0.000988677	0.001007	0.00105094	0.0010461	0.000956177	0.000902242	0.000890866	0.000894658	0.000867319	0.000839554	0.000884451	0.000845342	0.000838597	0.00085033	0.000802055	0.000790795	0.000842394	0.000809509	0.000841277	0.000819523	0.000842393	0.000845998	0.000832943	0.000903562	0.000890573	0.000884935	0.000845395	0.000858257	0.00087256	0.000915868	0.000929446	0.000939879	0.000937726	0.000923659	0.000977766	0.000982805	0.00097043	0.00101824	0.000994222	0.000995734	0.000997614	0.00105923	0.00104	0.000972176	0.00100799	0.00103441	0.000976798
0.000889907	0.000837992	0.000890312	0.000925846	0.000904622	0.00075374	0.000774081	0.000806109	0.000745761	0.000756856	0.000757299	0.00073023	0.000716811	0.000764175	0.000730284	0.000706933	0.000681511	0.000674861	0.000700004	0.000722108	0.000704598	0.000700472	0.000706333	0.000773027	0.000759433	0.00074446	0.000771614	0.000796987	0.00075694	0.000762059	0.000768025	0.000792569	0.000778098	0.000735001	0.000737139	0.000756862	0.000759702	0.000712157	0.000720287	0.000758098	0.000743898	0.000731997	0.000754732	0.000755197	0.000708547	0.000714614	0.000771703	0.000805005	0.000815231	0.000811394
0.000602505	0.000621404	0.000592628	0.000569408	0.000542534	0.000621194	0.00058171	0.000575096	0.000648674	0.000632205	0.000657199	0.000669485	0.000668762	0.000665765	0.000696441	0.000733638	0.000791087	0.000762648	0.00072724	0.000713236	0.00071373	0.000751979	0.000728698	0.000686483	0.000699305	0.000714227	0.000687804	0.000673597	0.00068656	0.000622572	0.000677338	0.000680543	0.000651139	0.000646717	0.000665935	0.00070295	0.000677677	0.000641104	0.000672331	0.000696741	0.000732488	0.000658089	0.000710735	0.000645956	0.000614845	0.000648032	0.000609156	0.000644685	0.000693615	0.000684212
0.000633321	0.000625084	0.000615403	0.00061838	0.000589738	0.000573435	0.000567485	0.000580336	0.000579561	0.000589982	0.000591474	0.000626804	0.000672255	0.000684041	0.0006746	0.000678788	0.000718966	0.00071665	0.000747439	0.000723446	0.000735561	0.000758777	0.000785518	0.000776789	0.000773257	0.000805382	0.000820957	0.000808184	0.000777123	0.000773766	0.000766136	0.00079271	0.000817776	0.000794964	0.000811477	0.000809068	0.000806869	0.00077449	0.000800736	0.000790987	0.000784121	0.000774525	0.000792433	0.000777815	0.000777644	0.000806858	0.000784836	0.000817481	0.000810823	0.000799877
0.000917633	0.000870286	0.000828541	0.000756864	0.000748582	0.000694788	0.000668319	0.000662754	0.000633748	0.000626745	0.000673998	0.000664991	0.000648466	0.000650999	0.00066939	0.00065479	0.000661566	0.000695413	0.000675574	0.000642692	0.000654651	0.000686002	0.000651595	0.00062788	0.000633047	0.00062837	0.000662732	0.000686436	0.000653888	0.000621478	0.000659105	0.000659609	0.000637079	0.000597011	0.000668551	0.000674951	0.000601818	0.000632338	0.000683162	0.000680334	0.000656449	0.000628446	0.00061063	0.000571684	0.000632643	0.00066468	0.000703818	0.000679231	0.00069899	0.000647294
0.00163454	0.0018493	0.0018716	0.00201857	0.00211461	0.00191672	0.00193384	0.00199189	0.00195884	0.00184181	0.00179713	0.00196222	0.00196675	0.00190928	0.00185394	0.00190014	0.00182241	0.00179587	0.00177147	0.00165528	0.00164018	0.00167134	0.00160478	0.00170903	0.00172193	0.00168538	0.0015988	0.00154265	0.00168373	0.00166972	0.00167593	0.00161285	0.00168825	0.00170362	0.00171927	0.00165385	0.00162886	0.00163223	0.00162211	0.00155764	0.00156236	0.00160748	0.00152139	0.00157772	0.00159127	0.00159352	0.00162418	0.00168863	0.00160441	0.0015012
0.000465896	0.000489689	0.000473891	0.000501964	0.000518716	0.000486898	0.000508869	0.000498165	0.000431149	0.000402861	0.000428284	0.000425121	0.000440889	0.000454677	0.000462238	0.000451657	0.000444698	0.000433142	0.000448746	0.000417514	0.000393757	0.00039934	0.000422929	0.00043967	0.000420021	0.00039662	0.000425104	0.000395111	0.000390388	0.000428221	0.000420832	0.000417035	0.000409419	0.000404498	0.000400915	0.000428384	0.000372643	0.000363043	0.0003729	0.000373929	0.0003826	0.000357841	0.00034128	0.000375275	0.000373613	0.00039618	0.000399199	0.000398765	0.000380278	0.000364729
0.000662011	0.000648272	0.000662841	0.0006426	0.000586721	0.000540266	0.000541287	0.000542911	0.000544816	0.00054739	0.000542685	0.000535144	0.000539967	0.000547843	0.000548446	0.000563326	0.000589838	0.000584291	0.000593196	0.000607586	0.000606953	0.000614835	0.000626913	0.00062932	0.000626588	0.000648948	0.000629478	0.000642634	0.000663987	0.000651189	0.000680774	0.000691734	0.000670178	0.000676177	0.000682124	0.000694311	0.000683604	0.000681256	0.000696285	0.000701913	0.00068008	0.000682703	0.000664739	0.000659793	0.000677547	0.000686632	0.000680796	0.000684018	0.000700623	0.000705228
0.000875001	0.000947738	0.000965004	0.000989891	0.000863923	0.000776934	0.000751505	0.000669934	0.000684109	0.000696532	0.000655842	0.000653546	0.000670699	0.000630327	0.000618425	0.000630806	0.000639873	0.000646303	0.000614027	0.000632344	0.000619621	0.000633329	0.000624114	0.000630029	0.000568561	0.000562374	0.000619271	0.000589576	0.000595789	0.000634832	0.000638749	0.000635927	0.000625254	0.000603656	0.00058761	0.000621984	0.000629939	0.000656329	0.000641426	0.000626592	0.000612634	0.000579326	0.00060336	0.000625739	0.000625431	0.000639483	0.000639466	0.000669081	0.000638988	0.000628578
0.000715573	0.000699307	0.000658022	0.000619509	0.000585053	0.000556099	0.000544922	0.000556968	0.000556551	0.0005584	0.000543404	0.000538921	0.000508443	0.000513829	0.000501657	0.000482709	0.000491678	0.000531759	0.000516466	0.000517249	0.000530656	0.000528495	0.000529383	0.000548272	0.000530119	0.000533291	0.000568366	0.000552707	0.000567678	0.000572854	0.000540313	0.000557028	0.000601093	0.000594864	0.000582861	0.000600662	0.00064239	0.000608548	0.000567761	0.000592879	0.000590999	0.000616414	0.000632291	0.000631839	0.000643761	0.000648037	0.000615444	0.000598856	0.000607038	0.00060976
0.00140475	0.00157073	0.00165991	0.00172971	0.00167188	0.00159537	0.00163016	0.00152421	0.00142494	0.00141387	0.00148326	0.00158226	0.00161758	0.00149761	0.00148655	0.00157925	0.00176983	0.00185786	0.00181037	0.00189296	0.0018652	0.00188077	0.00194696	0.00217943	0.00211656	0.0020106	0.00214924	0.00221	0.00227044	0.00221465	0.00219765	0.00241922	0.00235129	0.00231513	0.0024371	0.00257194	0.00247821	0.00240315	0.00250536	0.00244472	0.00236606	0.0024655	0.00251635	0.00239524	0.00217556	0.00226764	0.00240285	0.00241095	0.00248991	0.00243118
0.000372305	0.00038824	0.000399791	0.000396409	0.000391884	0.000375648	0.000397024	0.000394571	0.000401735	0.0004346	0.000467641	0.000495314	0.000540809	0.000562074	0.000585931	0.000609761	0.000568528	0.00061358	0.00062185	0.000625028	0.000603603	0.000599065	0.00058726	0.000592238	0.000569164	0.000589511	0.000613539	0.000621413	0.000593135	0.00056947	0.000565155	0.000583284	0.000561101	0.000553934	0.00056615	0.000558533	0.000554192	0.000566981	0.000552658	0.000565478	0.000562248	0.000559915	0.000550678	0.000540483	0.00058748	0.000589497	0.000581175	0.000562178	0.000570793	0.000583585
0.000764334	0.000797546	0.000817032	0.00081789	0.000808957	0.00080151	0.000787919	0.000815579	0.000850878	0.000876113	0.000890556	0.000913448	0.000974101	0.00100192	0.00105017	0.00108517	0.00109395	0.00113531	0.0012342	0.0012487	0.00125591	0.00125975	0.00125461	0.00128397	0.00128597	0.00127283	0.00127216	0.00126631	0.00126427	0.00128199	0.00127826	0.00125419	0.00127233	0.00129144	0.00125917	0.00123218	0.00124191	0.00123098	0.00123069	0.00122131	0.00123837	0.00124543	0.00127106	0.00123333	0.00122514	0.00122461	0.00124552	0.00126341	0.00123594	0.00123358
0.000681895	0.000785667	0.000823039	0.000829906	0.000739164	0.000770705	0.000769846	0.000796027	0.000799318	0.00084297	0.000873948	0.000877284	0.000884318	0.000915201	0.000909257	0.000956966	0.000949242	0.000999021	0.000970884	0.000990015	0.000964354	0.00100239	0.00100549	0.000991578	0.000906343	0.000916063	0.00101568	0.00100842	0.000960456	0.0010074	0.000995782	0.00104461	0.000977103	0.000966763	0.000975066	0.00090647	0.000890838	0.000912996	0.000932102	0.000998776	0.000950659	0.00104504	0.00106056	0.000955788	0.000962743	0.000974696	0.000951071	0.000980891	0.00096417	0.00104327
0.00139354	0.00146482	0.00152251	0.00144244	0.00125608	0.00121226	0.00115111	0.00108596	0.000989284	0.00100723	0.00114801	0.00113079	0.00101694	0.000978839	0.000993302	0.000953677	0.000969837	0.00102476	0.000982376	0.000868604	0.000912339	0.000948711	0.000979541	0.00100618	0.000979897	0.00098537	0.000984346	0.000978021	0.00102342	0.00106052	0.00104943	0.00105445	0.00110105	0.00106825	0.000990275	0.00100546	0.0010652	0.00102675	0.00109015	0.00107187	0.00103104	0.00100324	0.00108606	0.00105374	0.00100388	0.00102778	0.00103257	0.00099782	0.000933339	0.0008838
0.00291926	0.00234539	0.00245657	0.00221499	0.00124637	0.00115842	0.00104715	0.000981942	0.000961328	0.000776471	0.000908611	0.000861888	0.000836359	0.000844872	0.000946001	0.000952301	0.000728907	0.000714129	0.000760619	0.00077142	0.000668713	0.000779787	0.00071903	0.000733586	0.000704777	0.000729908	0.000775228	0.000792783	0.00082759	0.000852127	0.000869842	0.000800917	0.000955021	0.000988605	0.000932818	0.000883907	0.00093023	0.00111332	0.00111053	0.000859987	0.000877246	0.00096917	0.0010832	0.0011053	0.000967383	0.000899726	0.00100596	0.00106161	0.000857144	0.000908095
0.000770679	0.000802312	0.000833594	0.0008254	0.000735556	0.000674689	0.000716374	0.000816848	0.000770221	0.000764315	0.000769925	0.0008563	0.00089157	0.000991014	0.00102702	0.000960718	0.000990304	0.00106985	0.00113617	0.00131434	0.0013782	0.00122652	0.00122353	0.00132119	0.00138164	0.00138424	0.0013177	0.0012669	0.00134141	0.00131652	0.00139156	0.00139191	0.00132394	0.00130538	0.00130904	0.00129388	0.00129096	0.00129856	0.00129498	0.00129312	0.00117227	0.00122672	0.00133874	0.00131135	0.00125402	0.00127294	0.00127332	0.00128698	0.00120377	0.00122978
0.000282487	0.000302399	0.000328754	0.000359654	0.000384172	0.000406461	0.000405965	0.000411273	0.00040758	0.000373349	0.000358787	0.000341962	0.000329839	0.000315712	0.000297871	0.00030162	0.00030855	0.000313146	0.000321134	0.000333224	0.000319707	0.000310393	0.000335842	0.000344674	0.000329199	0.000324362	0.000319759	0.000346397	0.000339982	0.000336502	0.000338826	0.000338502	0.000344134	0.000343568	0.000331355	0.000355776	0.000351903	0.000352878	0.000361767	0.000345438	0.000350389	0.00036038	0.000344372	0.000350685	0.000345032	0.000346248	0.000350644	0.000344263	0.000350341	0.00034952
0.000351116	0.000352173	0.000319498	0.000319003	0.000340909	0.000339526	0.000349648	0.000364346	0.000372401	0.000367056	0.000379663	0.000359764	0.00038306	0.000410489	0.000392891	0.000382012	0.000410369	0.000449123	0.000421311	0.000406488	0.000414872	0.000427559	0.000385873	0.000386217	0.000407935	0.000401435	0.000416693	0.000390991	0.000398931	0.000384211	0.000367451	0.000374483	0.000357876	0.000377694	0.000386384	0.000372	0.000368383	0.000386053	0.000388423	0.00038987	0.000363049	0.000375352	0.000376247	0.000379065	0.000395807	0.000387001	0.000377113	0.00039662	0.000382584	0.000363743
0.000735493	0.00066227	0.000700099	0.000630108	0.000610282	0.000600895	0.000619276	0.000612528	0.000578385	0.000552208	0.000522892	0.000562528	0.000575965	0.000560194	0.000576484	0.000581317	0.000529776	0.000483956	0.000526306	0.000505927	0.000495794	0.000497404	0.000491887	0.000470169	0.000491007	0.000470284	0.000514245	0.000521833	0.000492672	0.000515852	0.000542078	0.000518184	0.00051205	0.000507211	0.000515531	0.000526388	0.000523885	0.000521225	0.000495834	0.000500108	0.000486699	0.000466235	0.000505851	0.000524939	0.000486002	0.00045791	0.000479237	0.000463358	0.000470139	0.000459775
0.000303277	0.00034028	0.000365803	0.000359303	0.000412088	0.000508184	0.000592272	0.000596427	0.000601707	0.000556135	0.000537701	0.000549791	0.000522902	0.000508772	0.000487096	0.000485737	0.000500599	0.000511127	0.000487912	0.000448248	0.000460558	0.000482899	0.000478641	0.000464907	0.000496257	0.000520899	0.000477816	0.00046712	0.000473432	0.000491321	0.000487644	0.000495949	0.000496018	0.00049019	0.000501368	0.000451937	0.000463697	0.000434939	0.000484703	0.000494353	0.000502834	0.000489344	0.000485095	0.000466223	0.00047812	0.000449021	0.000458666	0.000436287	0.000453637	0.000498929
0.000670987	0.000712409	0.00076898	0.000868037	0.000876285	0.000837315	0.000892106	0.000971213	0.00104588	0.00116559	0.00125524	0.00132432	0.00137426	0.00149073	0.00154226	0.00173259	0.00183716	0.00197401	0.00193725	0.0020951	0.00216325	0.00241478	0.00247143	0.00231394	0.0023079	0.00250307	0.00242311	0.00240036	0.00228816	0.00234303	0.00243384	0.00234895	0.00242303	0.00233561	0.00231253	0.0021691	0.00216782	0.00211753	0.00226623	0.00241152	0.00224529	0.0020787	0.00206558	0.00207061	0.00199403	0.00222374	0.00216766	0.00201094	0.00225127	0.00201518
0.00100184	0.00107641	0.00103225	0.000997383	0.000956795	0.000869743	0.000819764	0.000766783	0.000773501	0.0008416	0.00082542	0.000767428	0.000782583	0.000815728	0.000864645	0.000889785	0.000826604	0.000807671	0.000808878	0.000866665	0.000837962	0.000900049	0.000996685	0.000957533	0.000980873	0.000956272	0.000940838	0.000975142	0.000966634	0.000935305	0.000986223	0.000967148	0.000923308	0.000948488	0.000934492	0.000960912	0.000929135	0.000930514	0.000908719	0.000921255	0.000920887	0.000910159	0.000898651	0.000902157	0.000906145	0.000951954	0.0009422	0.000900036	0.000931946	0.000964196
0.000454712	0.000452249	0.000423346	0.000403479	0.000402795	0.000404201	0.000381115	0.000357732	0.000376963	0.00037705	0.000364788	0.000377977	0.000396372	0.000383702	0.000383086	0.000389856	0.000394939	0.00039549	0.000400518	0.000436228	0.000388391	0.000374728	0.000399554	0.000387482	0.000425382	0.000422911	0.000411716	0.000402314	0.000395437	0.000400395	0.00040222	0.000410817	0.000437681	0.000459309	0.000446425	0.000430401	0.000441203	0.000432348	0.000445105	0.00047788	0.000464066	0.000457818	0.000456484	0.000470766	0.000491799	0.000463922	0.000465988	0.000456843	0.000448167	0.000464131
0.000552116	0.000585315	0.000607209	0.000569185	0.000538046	0.00054952	0.000543626	0.000490186	0.000495164	0.00051658	0.000512746	0.000492131	0.000461755	0.000458699	0.000492439	0.000484738	0.000494463	0.000482803	0.000490655	0.000488967	0.000539639	0.000491301	0.000521136	0.000497412	0.00052371	0.000535918	0.000528972	0.000544423	0.000563679	0.000532958	0.000511313	0.000530379	0.000529661	0.000522162	0.000547198	0.000544283	0.000508809	0.000505517	0.000514754	0.000489864	0.000521009	0.000541305	0.000526237	0.000490395	0.000472939	0.000467019	0.000516722	0.000504131	0.000488361	0.000534481
0.00113933	0.00117146	0.00106305	0.000971032	0.000894334	0.000839182	0.000787409	0.0007774	0.000699957	0.000767429	0.000748213	0.000678166	0.000634246	0.000674255	0.000624347	0.00060565	0.000618934	0.000668388	0.000641163	0.000599271	0.00060464	0.000653555	0.00063615	0.000630194	0.000614	0.000598878	0.000576212	0.000567602	0.000558662	0.000580481	0.000596707	0.000606977	0.000599552	0.000597757	0.000600079	0.000564844	0.000574668	0.00057193	0.000578676	0.000522826	0.000537182	0.000560085	0.00060323	0.000599678	0.000566016	0.000645352	0.000634741	0.000631685	0.000681978	0.000618681
0.00179218	0.0016244	0.0014905	0.00148412	0.00142902	0.00131343	0.00142969	0.00141345	0.00123147	0.00121852	0.0012572	0.00124178	0.00129656	0.00130037	0.00132631	0.00144443	0.00144862	0.00143894	0.00145048	0.00147206	0.00141414	0.001434	0.00156718	0.00154121	0.0017068	0.00161046	0.00157673	0.00165583	0.00167571	0.00160216	0.00174926	0.00184763	0.00184272	0.00174594	0.00186175	0.00203415	0.00191509	0.0017852	0.00187299	0.00185702	0.00187899	0.00178196	0.00172271	0.00175274	0.00173138	0.00178372	0.00182095	0.00184572	0.00195544	0.00193451
0.000351931	0.000400397	0.000430588	0.000419853	0.000409274	0.00039018	0.000393203	0.000413169	0.000455657	0.000457295	0.000456313	0.000470725	0.000447265	0.000439695	0.000431177	0.000428702	0.000401257	0.000413567	0.000451626	0.000457961	0.000427184	0.000432492	0.00047364	0.000467041	0.000426333	0.000439673	0.000440114	0.000457109	0.000470858	0.000435103	0.000451724	0.000445563	0.000475994	0.000474536	0.000436268	0.000456453	0.000476107	0.00044959	0.000435867	0.000424416	0.000408222	0.000403477	0.000421562	0.00042809	0.000457337	0.000480656	0.000451917	0.000425113	0.000456218	0.000462965
0.000432989	0.000452082	0.000466666	0.00046109	0.000481148	0.000468288	0.000481028	0.000490753	0.000487704	0.000505586	0.000553921	0.000559148	0.000568549	0.000598968	0.000593078	0.000607536	0.000631727	0.000631419	0.000627989	0.000646872	0.000661451	0.000652042	0.000639049	0.000632786	0.000626176	0.000670897	0.00066703	0.000642481	0.000659207	0.000639029	0.000627838	0.000622973	0.000624706	0.00064108	0.000640362	0.000628531	0.000633405	0.000590857	0.000589964	0.000612772	0.000636731	0.000650888	0.000623526	0.000609128	0.000623178	0.000606147	0.000594882	0.000622743	0.000615164	0.000627502
0.000592558	0.000613055	0.000622841	0.000649955	0.000588822	0.000593243	0.000522118	0.000546942	0.000559572	0.00055579	0.000521841	0.000483034	0.000493731	0.000525328	0.000555812	0.000589857	0.000570972	0.000535952	0.000538305	0.000546161	0.000560327	0.000546999	0.000560143	0.00058734	0.000589986	0.000601713	0.000561535	0.000543972	0.000575578	0.00055001	0.000524891	0.000524813	0.000577451	0.000617668	0.000593487	0.00056823	0.000542209	0.000543053	0.000603982	0.000556965	0.000595607	0.000584134	0.000587481	0.000542315	0.00051872	0.000528835	0.000518423	0.000540632	0.000556262	0.000543537
0.000506495	0.000562418	0.000528756	0.000513692	0.00048408	0.000492875	0.000474746	0.000481455	0.000488896	0.00049399	0.000511786	0.000500935	0.000521478	0.000573626	0.000563245	0.000559966	0.000580862	0.000563244	0.000582894	0.000605035	0.000582515	0.000648655	0.000640976	0.000640762	0.00067637	0.000705319	0.000712051	0.000709521	0.000762427	0.00081029	0.000827465	0.000829508	0.00074946	0.000743092	0.000780871	0.00080571	0.000827618	0.000796808	0.000780724	0.000841093	0.000872949	0.000839622	0.000825662	0.000783677	0.000796746	0.000835743	0.000852007	0.000824479	0.000845644	0.000843692
0.000388884	0.00040382	0.000407368	0.00037888	0.000400231	0.000446945	0.000422956	0.000423913	0.000436622	0.000442544	0.000455578	0.000462539	0.000455122	0.000472806	0.000491724	0.000490916	0.000487974	0.00049828	0.000501762	0.000490483	0.000512513	0.000482851	0.000463609	0.000478938	0.000493919	0.00049247	0.00048453	0.000480571	0.000484699	0.000479934	0.000497377	0.000516013	0.000495384	0.000500056	0.000502255	0.000495589	0.000465161	0.000477002	0.000492691	0.000489721	0.000497443	0.000507891	0.00051032	0.000490518	0.000515438	0.000501895	0.000488967	0.000489808	0.000504136	0.000498064
0.000693832	0.000719585	0.000768806	0.000762051	0.000728256	0.000755577	0.000743685	0.000739822	0.000728212	0.000725963	0.00075858	0.000727987	0.000785204	0.000859248	0.000878782	0.000848824	0.000775581	0.000817139	0.00083252	0.000815645	0.00081897	0.000836986	0.000882631	0.000884151	0.00087447	0.000882965	0.000849362	0.000825067	0.000867064	0.000871408	0.000912029	0.00088418	0.000821192	0.000888837	0.000896437	0.000842405	0.000795248	0.000847403	0.000861914	0.000884917	0.000919572	0.0009115	0.000854007	0.000884488	0.000862244	0.000838883	0.000908082	0.000911359	0.000880115	0.000848689
0.000214352	0.000233682	0.000245083	0.000226739	0.000233619	0.000238636	0.000219021	0.000249627	0.000276078	0.000292933	0.000302653	0.000314553	0.000344445	0.00036755	0.000384616	0.000395584	0.000419812	0.000531077	0.000620694	0.0007342	0.000837882	0.000756236	0.000672365	0.000655174	0.000600701	0.00056586	0.00051639	0.000515643	0.000516158	0.000493309	0.000527678	0.000494517	0.000476682	0.000481859	0.000481552	0.000504623	0.000491638	0.000480331	0.000473395	0.000470629	0.000489105	0.000481557	0.000473679	0.000468328	0.000470594	0.000474378	0.000428528	0.00044019	0.0004845	0.000481212
STN
0.000663739	0.000650093	0.000616314	0.000547608	0.000509348	0.000491261	0.000464939	0.000431694	0.00042252	0.00039237	0.000376966	0.000379913	0.000373849	0.000354095	0.000321822	0.00035358	0.000341306	0.000319144	0.000310383	0.000310296	0.000316211	0.000297024	0.0002779	0.000309025	0.000313364	0.0003022	0.000307459	0.000300663	0.000287099	0.000285595	0.000275087	0.000281737	0.000285255	0.000270735	0.000264246	0.000255232	0.000274318	0.000269323	0.000254497	0.000257345	0.000268408	0.000258159	0.000263794	0.000266023	0.000244886	0.000236168	0.000244424	0.000273005	0.000263073	0.000262786
0.000447156	0.00040582	0.000380889	0.000379093	0.000368138	0.000336583	0.000313089	0.000304286	0.000286553	0.000266519	0.000262235	0.000251615	0.000256628	0.000270502	0.000259858	0.000275813	0.000264631	0.000260041	0.000265203	0.00024486	0.000247946	0.000251218	0.000233049	0.000223169	0.00022267	0.000233181	0.000226416	0.00022711	0.000230591	0.000221449	0.000228584	0.000231431	0.000202454	0.000208267	0.000197307	0.000197559	0.000193558	0.000195383	0.000194548	0.000190843	0.000195366	0.000183473	0.000186861	0.000188739	0.000184104	0.000172277	0.000162836	0.000163345	0.000161521	0.000153726
0.000997875	0.000860834	0.000754414	0.000728307	0.000701739	0.000674191	0.000630986	0.00054921	0.000553783	0.000546064	0.000511127	0.000516073	0.0004962	0.000459156	0.000414941	0.000398699	0.000423793	0.000425037	0.000394264	0.000401154	0.000394426	0.000379983	0.000388807	0.000363551	0.000340177	0.000361545	0.000357278	0.00037717	0.000395289	0.000396092	0.00036321	0.000373703	0.000369177	0.00035525	0.000347788	0.000331129	0.000338166	0.000325211	0.000327514	0.000306795	0.000297778	0.00031563	0.000302028	0.000272709	0.0002652	0.000260781	0.000249016	0.000252093	0.000230423	0.000222832
0.000473099	0.000421777	0.000394163	0.000384267	0.00035434	0.000355813	0.000331826	0.000321757	0.000303114	0.000295421	0.000275099	0.000268651	0.00029136	0.000273748	0.000258883	0.000238872	0.000235878	0.000239948	0.000254567	0.000260348	0.000254618	0.000244521	0.0002401	0.000229565	0.000227751	0.000232952	0.000233161	0.000233843	0.000243546	0.000261367	0.000248173	0.000236325	0.000232342	0.000242601	0.000237821	0.000232827	0.000233057	0.000234922	0.000216847	0.00021198	0.00022958	0.000225127	0.000212619	0.000219943	0.000227105	0.000230666	0.000216242	0.000220292	0.000225053	0.00022534
0.00111666	0.00101423	0.000953548	0.000880925	0.000818275	0.000787699	0.00070557	0.000650331	0.000583205	0.000606156	0.00060099	0.000558237	0.000523446	0.000517909	0.000498598	0.000480574	0.000477028	0.000452056	0.000439541	0.000415882	0.000391577	0.0004142	0.00041258	0.000417375	0.000384768	0.000397962	0.000376101	0.000349044	0.000363408	0.000384392	0.00037049	0.000344128	0.000327611	0.000342966	0.000340837	0.000327398	0.000314773	0.000315659	0.000310051	0.000326303	0.000322341	0.000316373	0.000329305	0.000316188	0.000310171	0.000300607	0.000305336	0.000323952	0.000301304	0.000300134
0.0011747	0.0011352	0.00108505	0.00105591	0.00106248	0.00107573	0.00107308	0.00104765	0.000988232	0.000998572	0.00100988	0.00107199	0.00111423	0.00113458	0.00119757	0.00130015	0.00139428	0.0012933	0.00122535	0.00120155	0.00133049	0.00145809	0.00146637	0.00146057	0.00141608	0.00135918	0.00146194	0.00142709	0.00137085	0.00134649	0.00129739	0.00129268	0.00138433	0.00136704	0.00132084	0.00127043	0.00120389	0.00125976	0.00124275	0.00121264	0.00120636	0.00117202	0.00110256	0.0011355	0.0011881	0.0012913	0.0013164	0.00132573	0.00130981	0.00138554
0.0014197	0.00146525	0.00152716	0.00145252	0.00143999	0.00134139	0.00131765	0.0013058	0.00131404	0.00134587	0.00136405	0.00138669	0.00136416	0.00143308	0.00138483	0.0012566	0.00124877	0.00121447	0.00122061	0.00131736	0.00128606	0.0012709	0.00125784	0.00121452	0.00126849	0.00124542	0.00121255	0.00118572	0.00122291	0.0012489	0.00116778	0.00117521	0.00131758	0.00128409	0.00128542	0.00130959	0.00135628	0.00138331	0.00129536	0.00117262	0.00119887	0.00128576	0.00122906	0.00127729	0.00138244	0.00134734	0.00129842	0.00133043	0.00126983	0.00123323
0.0014197	0.00146525	0.00152716	0.00145252	0.00143999	0.00134139	0.00131765	0.0013058	0.00131404	0.00134587	0.00136405	0.00138669	0.00136416	0.00143308	0.00138483	0.0012566	0.00124877	0.00121447	0.00122061	0.00131736	0.00128606	0.0012709	0.00125784	0.00121452	0.00126849	0.00124542	0.00121255	0.00118572	0.00122291	0.0012489	0.00116778	0.00117521	0.00131758	0.00128409	0.00128542	0.00130959	0.00135628	0.00138331	0.00129536	0.00117262	0.00119887	0.00128576	0.00122906	0.00127729	0.00138244	0.00134734	0.00129842	0.00133043	0.00126983	0.00123323
0.00111037	0.00105573	0.000985237	0.00100233	0.000954588	0.000852735	0.000787777	0.000700065	0.000671667	0.000671151	0.000642907	0.000634007	0.000655307	0.000625959	0.000624578	0.000568353	0.000591508	0.000587289	0.000578164	0.000505325	0.00046399	0.000486743	0.000494785	0.000495021	0.000484757	0.000513027	0.000494112	0.000496695	0.00049134	0.000462528	0.000430402	0.000458737	0.000462289	0.000461653	0.000484726	0.000472831	0.000451399	0.000451421	0.000434607	0.000468816	0.000494767	0.000439672	0.000430173	0.000428828	0.000430279	0.000456009	0.000420701	0.000444126	0.000425652	0.000415433
0.000974062	0.000868721	0.000822157	0.00078654	0.000741794	0.000697724	0.000628902	0.000586972	0.000552938	0.00055374	0.000506487	0.000469307	0.000471495	0.000457864	0.000436213	0.000437629	0.000433428	0.000425162	0.000408103	0.000425216	0.000411504	0.000388459	0.000372052	0.000360472	0.000346083	0.000343424	0.000361655	0.000337237	0.000311013	0.000321686	0.000304733	0.000303107	0.00032514	0.000322349	0.000332977	0.000305979	0.000314346	0.000304992	0.000306588	0.000302416	0.000311739	0.000296659	0.000300144	0.000295586	0.000291465	0.000317146	0.000319049	0.000308193	0.000301621	0.0002992
0.00153295	0.00140017	0.00120877	0.00106106	0.00100403	0.000928923	0.000843701	0.00080663	0.000772567	0.000724231	0.000760668	0.000699972	0.000644204	0.000604718	0.000622183	0.000628435	0.000593875	0.000546421	0.000539597	0.000545114	0.000554106	0.000557881	0.000552138	0.000509775	0.000514972	0.000495851	0.000501826	0.000489367	0.000465513	0.00046768	0.000460815	0.000466995	0.000457983	0.000460451	0.000492413	0.000485693	0.000515777	0.000497525	0.000504358	0.00049389	0.000492642	0.000477219	0.000462792	0.000465515	0.00043144	0.000461444	0.000490625	0.000479443	0.000469244	0.000484037
0.000887585	0.000778664	0.00071658	0.000669658	0.000605944	0.000562496	0.000520502	0.0004682	0.000450842	0.000396815	0.000377785	0.00037458	0.000369014	0.000350327	0.00033761	0.000343588	0.00032426	0.000305501	0.00030996	0.000286141	0.000294146	0.000275483	0.000275432	0.00026479	0.00026098	0.000276379	0.000267319	0.000259392	0.000249158	0.000257327	0.000282734	0.000256134	0.000251401	0.000250087	0.000257002	0.000252416	0.000257852	0.000255487	0.000227607	0.000238223	0.000237678	0.000254321	0.000258578	0.00025482	0.000271239	0.000250542	0.000256951	0.000247316	0.000234623	0.000245508
0.00180453	0.00165883	0.00150211	0.00133429	0.00118509	0.00114203	0.00113451	0.00110509	0.000988662	0.00100314	0.00100893	0.000968036	0.000954803	0.000966043	0.000972059	0.00096774	0.000946873	0.000967665	0.00102931	0.000992982	0.000959968	0.000987876	0.000964198	0.000988013	0.00104511	0.000985535	0.000996126	0.00103617	0.00108609	0.000997973	0.000959404	0.000986264	0.00100176	0.00099084	0.000975079	0.000960148	0.000985136	0.00100175	0.000984452	0.0008775	0.000855443	0.00090305	0.000948138	0.000969956	0.000935475	0.00086416	0.000865936	0.000815852	0.000825336	0.000845471
0.00130318	0.001158	0.00110118	0.00110902	0.00103283	0.000995581	0.000922797	0.000928412	0.000870035	0.000925796	0.000867255	0.00086052	0.000865368	0.000885679	0.00088637	0.000919416	0.000948515	0.000992614	0.000924019	0.000926938	0.00109377	0.00110178	0.00113403	0.00104775	0.00107009	0.00112386	0.0011666	0.0011138	0.00102288	0.00110608	0.00114867	0.00115761	0.00116691	0.00112457	0.00113408	0.00103507	0.00100871	0.00100135	0.00105616	0.00103755	0.000999784	0.000938281	0.00100014	0.00103993	0.000988427	0.000917011	0.000952199	0.000895479	0.000868751	0.000911365
0.00130318	0.001158	0.00110118	0.00110902	0.00103283	0.000995581	0.000922797	0.000928412	0.000870035	0.000925796	0.000867255	0.00086052	0.000865368	0.000885679	0.00088637	0.000919416	0.000948515	0.000992614	0.000924019	0.000926938	0.00109377	0.00110178	0.00113403	0.00104775	0.00107009	0.00112386	0.0011666	0.0011138	0.00102288	0.00110608	0.00114867	0.00115761	0.00116691	0.00112457	0.00113408	0.00103507	0.00100871	0.00100135	0.00105616	0.00103755	0.000999784	0.000938281	0.00100014	0.00103993	0.000988427	0.000917011	0.000952199	0.000895479	0.000868751	0.000911365
0.00160239	0.00151926	0.00143455	0.00130852	0.00112985	0.0010377	0.000988025	0.000948521	0.000893545	0.000897943	0.000852933	0.000862935	0.000860611	0.000838733	0.000763037	0.000739654	0.000752081	0.000673692	0.000668174	0.000680949	0.000676325	0.00072614	0.0006817	0.000646807	0.000626959	0.000658091	0.000677559	0.00065584	0.000619058	0.000619948	0.000647	0.000639738	0.000649066	0.000626898	0.000580954	0.000596812	0.000632915	0.000612795	0.000620115	0.000638619	0.000648246	0.000642679	0.000649988	0.000638715	0.000603208	0.000603356	0.000616821	0.000592112	0.00058311	0.00062195
0.000584089	0.000548307	0.000508209	0.000455008	0.000430053	0.000397297	0.000386201	0.000389824	0.000358535	0.000353601	0.000340531	0.00034361	0.000352273	0.000340311	0.000310926	0.000317184	0.000329178	0.000308452	0.000301504	0.000298164	0.000286325	0.000290376	0.000298569	0.000292842	0.000280944	0.000282298	0.000270415	0.000266379	0.000270562	0.000274203	0.000281165	0.000258094	0.000265424	0.000275027	0.000278672	0.000277739	0.000272701	0.000254475	0.000269509	0.000266504	0.000261811	0.000261136	0.000257631	0.000267082	0.000281297	0.000289611	0.000278621	0.000258908	0.000275821	0.000298217
0.000934934	0.000831185	0.000789326	0.000721993	0.000641108	0.000586966	0.00053894	0.000494537	0.000484832	0.000465953	0.000468067	0.000481542	0.000429694	0.000383564	0.000379296	0.000367652	0.000357044	0.000361216	0.000342956	0.000343013	0.000361505	0.000334153	0.000337386	0.000340347	0.000302286	0.000315493	0.000280698	0.000310138	0.00031042	0.000280949	0.0002765	0.000291856	0.000286299	0.000298481	0.000283143	0.000273288	0.000277686	0.000285146	0.000278638	0.00028461	0.000283455	0.000292747	0.000278866	0.000296889	0.00030581	0.000269385	0.000266026	0.000251671	0.000255678	0.000253292
0.00116898	0.000931447	0.000878312	0.000871704	0.000803597	0.000703696	0.000652483	0.00064913	0.000571529	0.000520036	0.000519795	0.00057933	0.000536116	0.000569207	0.000541482	0.000485086	0.000440166	0.000479514	0.000473779	0.00042549	0.000418983	0.000413133	0.000384981	0.000371292	0.000415701	0.000391436	0.000392415	0.000374893	0.000335755	0.000363167	0.000365897	0.00036953	0.000386063	0.000354435	0.000370667	0.000392388	0.000376586	0.000343286	0.00032985	0.000350229	0.000351999	0.000348098	0.00035425	0.000329399	0.000324601	0.000305348	0.000320537	0.000344853	0.000326316	0.000335914
0.00118397	0.0010437	0.000963772	0.000927145	0.000866119	0.000837464	0.000885203	0.000844715	0.000731099	0.00069491	0.00071994	0.000672177	0.000673323	0.000627314	0.000631866	0.000677635	0.000657798	0.000611328	0.000570351	0.000620937	0.000675594	0.000694559	0.000611495	0.000553345	0.000640188	0.000640928	0.000689284	0.00063208	0.000555637	0.000526262	0.000453007	0.000447212	0.000461797	0.000447266	0.000421064	0.000469904	0.000450533	0.000424919	0.000415237	0.000382308	0.000387282	0.000394729	0.00037086	0.00037442	0.000356492	0.000323414	0.000306278	0.000341146	0.000327707	0.000334878
0.00100066	0.000833111	0.000812341	0.000695843	0.000671213	0.000645926	0.000627132	0.000590059	0.000535404	0.000544368	0.000493727	0.000442197	0.000477484	0.000493311	0.000526826	0.000504164	0.000483716	0.000486836	0.000489851	0.000505482	0.000463784	0.000512441	0.00057693	0.000565323	0.000606729	0.00054676	0.000511259	0.000535197	0.000513125	0.000521552	0.000433494	0.000424469	0.000401657	0.000419117	0.000417516	0.000391189	0.000375714	0.000380338	0.000348196	0.000330987	0.000312969	0.000315078	0.000298351	0.000274026	0.000280284	0.000290662	0.000269111	0.000253398	0.000244336	0.000221741
0.00154071	0.00133907	0.00116687	0.00109295	0.00101332	0.00103328	0.00103407	0.000913065	0.000874099	0.000899901	0.000872633	0.000897859	0.000883949	0.000856825	0.000845553	0.000852739	0.000871987	0.000872096	0.000806532	0.000849436	0.000911353	0.000865485	0.000835493	0.000906391	0.000907725	0.000888325	0.000934121	0.000892111	0.000856174	0.000887416	0.000905426	0.000901917	0.000854867	0.000846699	0.000798438	0.000799634	0.000789237	0.00075266	0.000767743	0.000725429	0.00068189	0.000652731	0.000626843	0.000606038	0.000570736	0.000593948	0.000546169	0.000575227	0.000538909	0.000567141
0.000833786	0.000762326	0.000665975	0.000571894	0.000521085	0.000471093	0.000434805	0.000410469	0.000370741	0.000349104	0.000331833	0.000334089	0.000314484	0.000285269	0.000281322	0.000292593	0.000301187	0.000288658	0.00028498	0.000277704	0.000270994	0.000271266	0.000285086	0.000305266	0.00026408	0.000274259	0.00027478	0.00024412	0.000238467	0.000247217	0.000244842	0.000250427	0.000219953	0.000214166	0.000215065	0.000223477	0.000223598	0.000213043	0.000217697	0.000212083	0.000210614	0.000193339	0.000192708	0.000190295	0.00018631	0.000203651	0.000209082	0.000196862	0.000184783	0.00017936
0.000487594	0.000436106	0.000425169	0.00043556	0.000423397	0.000406536	0.000374441	0.000346437	0.000316103	0.000314645	0.000308069	0.000301102	0.00030663	0.000297959	0.000278763	0.000274165	0.000267894	0.000271199	0.000257299	0.000256777	0.000268938	0.000269166	0.000278014	0.00028135	0.000291421	0.000311081	0.000304415	0.00030833	0.000313582	0.000327894	0.000335018	0.000318717	0.000308623	0.000311165	0.000293217	0.000284338	0.000271009	0.000281428	0.000275627	0.000258703	0.00025956	0.000267741	0.000268377	0.000267698	0.000267036	0.000265317	0.000264125	0.000270651	0.00028224	0.000274388
0.000628433	0.000575937	0.000563991	0.000623175	0.00071569	0.000686551	0.000604202	0.000562616	0.000484933	0.00048161	0.000490144	0.000476527	0.000460183	0.000412908	0.000456792	0.000446275	0.000421262	0.000436416	0.000437404	0.000430909	0.000412026	0.000419981	0.000410118	0.000440622	0.000504203	0.000539922	0.000582196	0.000596773	0.000669101	0.000693962	0.000723954	0.000681327	0.000686632	0.000672495	0.000618409	0.000599457	0.000549415	0.00052088	0.000492683	0.000465173	0.000465044	0.000447122	0.000432726	0.000423095	0.000406488	0.000418145	0.00040595	0.000380858	0.000375926	0.000387668
0.00040759	0.000387606	0.000432983	0.000459735	0.000544508	0.000460091	0.000387268	0.000373983	0.000400875	0.000508493	0.000478051	0.000395485	0.00048512	0.000491383	0.000480697	0.000461794	0.000334059	0.000318997	0.000381894	0.000296218	0.000281108	0.000256876	0.000226652	0.000221784	0.000266521	0.000378005	0.000363585	0.000354336	0.000312783	0.000286447	0.000364987	0.00043547	0.000336345	0.000348377	0.000299207	0.00027245	0.000369529	0.000345076	0.00026057	0.00025019	0.000225398	0.000218755	0.000207822	0.000204409	0.000220677	0.000211697	0.00026265	0.000269689	0.000285363	0.000340618
0.000834768	0.000662916	0.000569755	0.000515552	0.000467024	0.00041389	0.000365113	0.000348209	0.000337598	0.000321532	0.000328014	0.000326055	0.000317148	0.000342049	0.000329584	0.00030663	0.00028762	0.000278841	0.000286989	0.000276667	0.000271721	0.000274662	0.000271503	0.000293895	0.000290887	0.000291571	0.000304025	0.000339705	0.000336065	0.0003325	0.000342057	0.000370026	0.000373949	0.000385858	0.000380889	0.000398058	0.000387691	0.000377113	0.000376897	0.000391487	0.000402056	0.000387542	0.000408374	0.000411579	0.000376213	0.000355334	0.000371225	0.000369764	0.000383379	0.000365338
0.000994487	0.00100985	0.000912072	0.000764307	0.000709598	0.000663925	0.000577482	0.000545991	0.000533982	0.000600991	0.000632587	0.000597833	0.000524964	0.000489052	0.000452709	0.000497229	0.000431576	0.000379574	0.000382748	0.000363382	0.000375502	0.000351189	0.000373888	0.000354524	0.000307949	0.00035866	0.000361071	0.000345027	0.000358941	0.000376968	0.000382196	0.000392189	0.000369036	0.000360101	0.000368227	0.000362323	0.000366158	0.00033009	0.000341614	0.000326691	0.00032045	0.000353455	0.000427198	0.000410724	0.000344035	0.000358422	0.000375274	0.000391004	0.000400244	0.0003527
0.000361925	0.000306601	0.000275713	0.000259364	0.000259325	0.000245029	0.000218744	0.000222954	0.000214768	0.000215109	0.000203818	0.000208996	0.000195488	0.000196619	0.000203597	0.000203594	0.000188927	0.000192185	0.000187991	0.00018798	0.000188658	0.000187655	0.000190181	0.000213429	0.000219099	0.000221393	0.000221544	0.000245223	0.000246624	0.000231624	0.000221776	0.000252266	0.000251513	0.000234457	0.000247148	0.000253996	0.000245752	0.000249836	0.000259711	0.000219053	0.000232535	0.000248675	0.000244813	0.000226949	0.000234866	0.000258591	0.000250567	0.00025379	0.000244014	0.000231415
0.000322484	0.000281498	0.000242842	0.00022196	0.000202411	0.000199422	0.000197943	0.000188275	0.000177217	0.000171762	0.000182882	0.000175228	0.000179333	0.000187983	0.000177425	0.00017726	0.000172553	0.00016907	0.000172116	0.000167588	0.000177885	0.000183007	0.000175314	0.000177235	0.000192966	0.000205164	0.000196672	0.000209693	0.000206083	0.000221924	0.00025679	0.000231023	0.000234994	0.000239666	0.000241784	0.000269503	0.000267948	0.000270927	0.000262569	0.000264993	0.000273634	0.000266039	0.000279263	0.000301244	0.000291431	0.000288625	0.000303465	0.00032612	0.00029971	0.000294036
0.000405558	0.00034969	0.000304912	0.000279507	0.000280491	0.000264843	0.000246311	0.000235919	0.000224454	0.00023074	0.000231052	0.000225574	0.000210238	0.000213139	0.000219209	0.000204563	0.000212803	0.000234718	0.000233756	0.000231124	0.000232239	0.000235202	0.00024136	0.000253424	0.000253895	0.000249346	0.000257506	0.000263974	0.000259152	0.000271536	0.000276945	0.00027586	0.000285473	0.000304284	0.000320358	0.000324919	0.000335473	0.000317362	0.000323442	0.000326835	0.000322547	0.000307438	0.000320366	0.000309315	0.000334704	0.000350575	0.000357882	0.000358085	0.000326696	0.000325632
0.000355145	0.00032555	0.000316079	0.000312293	0.000332888	0.0003194	0.000296323	0.000287226	0.000272843	0.000276261	0.000262629	0.000251168	0.000252043	0.000257503	0.000256949	0.000256605	0.000251187	0.000257326	0.000244135	0.000252596	0.000264691	0.000266331	0.000280174	0.000280027	0.00027818	0.000283682	0.000292543	0.000314163	0.000330255	0.000339862	0.000328226	0.000308476	0.000295979	0.000315572	0.000295959	0.000288443	0.000289965	0.000282398	0.000279311	0.000292717	0.000284841	0.000269437	0.000267822	0.000277666	0.000257894	0.000269049	0.000268657	0.000265716	0.000257401	0.000240035
0.000566593	0.000664528	0.000587782	0.000338555	0.0004846	0.000476935	0.000336094	0.000361398	0.000439135	0.000365932	0.000343204	0.000462773	0.000381171	0.000316711	0.000322501	0.000336449	0.000291604	0.000350784	0.000308198	0.000302527	0.000294959	0.00030415	0.000321137	0.000328422	0.000335098	0.000367545	0.000326043	0.000335936	0.000331932	0.000348602	0.00035772	0.000372645	0.000395413	0.000406132	0.000374851	0.000353881	0.0003949	0.000397219	0.000391094	0.00034433	0.000392246	0.00036933	0.000403894	0.000444312	0.000349769	0.000498698	0.000421577	0.000434044	0.000607316	0.000450017
0.00177646	0.0016152	0.00104722	0.000794076	0.000685944	0.000589506	0.000629637	0.000698679	0.000779019	0.000729172	0.00059241	0.000666159	0.000988115	0.000942579	0.000566122	0.000440951	0.000475403	0.000419016	0.000384621	0.000398009	0.000451878	0.000589575	0.00068303	0.000588291	0.000392129	0.000342116	0.000331787	0.000314415	0.000357747	0.000442329	0.000478969	0.000421021	0.000407296	0.000391958	0.000379626	0.000363097	0.000333206	0.000360634	0.000405061	0.000399857	0.000363963	0.000344443	0.000355108	0.000399842	0.000441036	0.000385359	0.000391257	0.000417122	0.000379575	0.000342147
0.000826916	0.000560895	0.000558242	0.000444875	0.000433482	0.000353988	0.000332913	0.00028897	0.000293689	0.000303981	0.00030863	0.000309347	0.000292805	0.000297166	0.0003158	0.000282585	0.000283853	0.000309716	0.000264952	0.000277546	0.000273786	0.000264473	0.000277789	0.000279923	0.000294385	0.000282395	0.000272414	0.000308841	0.000294418	0.000296283	0.000324067	0.000311118	0.000315943	0.000324789	0.000340194	0.000332628	0.000322518	0.000351208	0.000344814	0.000341556	0.000373857	0.000356162	0.000347431	0.000343191	0.000323588	0.00032729	0.000353706	0.000389058	0.000374229	0.000357925
0.00133333	0.0011911	0.00103854	0.000969952	0.000948342	0.000857799	0.000752977	0.000715082	0.000686125	0.000664811	0.000682653	0.00065753	0.00065376	0.0005811	0.000551607	0.000595896	0.000640985	0.00060539	0.000609936	0.000645038	0.000689334	0.000738094	0.000749398	0.000798196	0.000798509	0.000817265	0.000899692	0.000863442	0.000896263	0.000917543	0.000846071	0.000803481	0.00076606	0.000697259	0.000651853	0.000676501	0.000679271	0.000630142	0.000641141	0.000638654	0.000598849	0.000572077	0.000562726	0.000557974	0.000482517	0.000519924	0.000500577	0.000488608	0.000481362	0.00048033
0.000965375	0.000951611	0.000868385	0.000888852	0.00086781	0.000772719	0.000697369	0.000697654	0.000673093	0.000627322	0.000567826	0.000607401	0.000577365	0.000520051	0.000523925	0.000502549	0.000497115	0.000515906	0.000534664	0.000495804	0.000540618	0.000572392	0.000530634	0.000541358	0.000570323	0.00057347	0.000601659	0.000626982	0.000598957	0.000683715	0.000665083	0.000664595	0.000692463	0.000693241	0.000669323	0.000618068	0.000629884	0.000665416	0.000598911	0.000573064	0.000545613	0.00050854	0.00053276	0.000509393	0.000517481	0.000518903	0.000483931	0.000448327	0.000412228	0.000389535
0.00071717	0.000729188	0.000587635	0.000520608	0.00050497	0.000527197	0.000491723	0.00042475	0.000399612	0.000407101	0.000361817	0.000407792	0.00040668	0.000403909	0.000414891	0.000409491	0.000419411	0.00045473	0.000426892	0.000395672	0.000392636	0.000416384	0.000412168	0.000381521	0.000417707	0.00044026	0.000472555	0.000462928	0.000424811	0.000429527	0.000463472	0.000515375	0.000538624	0.000515991	0.000485918	0.000523231	0.00051033	0.00051378	0.000530537	0.000534921	0.000527697	0.000508479	0.000457655	0.000472699	0.000493196	0.000491643	0.000479344	0.000414329	0.00037844	0.000376013
0.00065483	0.000613602	0.000605341	0.000609099	0.000599329	0.00059911	0.000613587	0.000549245	0.000580627	0.00057259	0.000561871	0.000527252	0.000539418	0.000525637	0.000520413	0.00052256	0.000545411	0.000521121	0.000551545	0.000530558	0.000524728	0.000492698	0.000536508	0.000525127	0.000512528	0.000540739	0.00057426	0.000528701	0.000524679	0.000611207	0.00059135	0.000544452	0.000499229	0.000500345	0.000550531	0.000551049	0.000535769	0.000534021	0.000562674	0.000586078	0.000553022	0.000542883	0.000556593	0.000555333	0.000564151	0.000551914	0.000527977	0.00053234	0.00052093	0.000551764
0.000835028	0.000694202	0.000665611	0.000688746	0.000623818	0.000579568	0.000545634	0.000549406	0.000477254	0.000453344	0.000428351	0.000442202	0.000449635	0.000374806	0.000362464	0.000378529	0.000373699	0.000387833	0.000360007	0.000353437	0.000353288	0.000329123	0.000320451	0.000284945	0.000293388	0.000290868	0.000279859	0.000302626	0.000313032	0.000290512	0.000313561	0.000311051	0.000289461	0.000306849	0.000299456	0.000312608	0.000307907	0.000309727	0.000297138	0.000313704	0.000303284	0.000268697	0.000290287	0.000309012	0.000308551	0.000288526	0.000298711	0.000288819	0.000279315	0.000266366
0.000510987	0.000489043	0.000484328	0.000456774	0.000436469	0.000419695	0.00039692	0.000415355	0.000422491	0.000459033	0.000452048	0.000436879	0.000433025	0.000447577	0.00043704	0.000436514	0.000427078	0.000417609	0.0004074	0.000400049	0.00042089	0.000476232	0.000476225	0.000475277	0.000467348	0.000460593	0.000460418	0.000477516	0.000471926	0.000487621	0.000493045	0.000476961	0.000475168	0.000504403	0.000562067	0.000556629	0.000507967	0.000510231	0.000513031	0.000521623	0.00054047	0.000526751	0.000556462	0.000514036	0.000526014	0.000566438	0.000536501	0.000538339	0.000511956	0.000575804
0.000544349	0.000478199	0.000436479	0.000398592	0.000404277	0.000380507	0.000341254	0.000315152	0.000304694	0.000302878	0.000308336	0.000306112	0.000300964	0.00033215	0.000323849	0.000329573	0.000344792	0.000351415	0.00035523	0.000365681	0.000408771	0.000431014	0.000430092	0.000424068	0.000458516	0.000479457	0.000485707	0.000451715	0.000475201	0.00046347	0.000491309	0.000511691	0.000492131	0.000484067	0.00050253	0.000505846	0.00052147	0.000556656	0.000539335	0.000525775	0.00053614	0.000526371	0.000528154	0.000544217	0.000565789	0.000585047	0.000572583	0.000610494	0.000578361	0.000553845
0.000334373	0.000275516	0.000285959	0.000289894	0.000298476	0.000294201	0.000265928	0.000260823	0.000297896	0.000306331	0.000315289	0.000323861	0.000315719	0.000307878	0.00035497	0.000380594	0.000406663	0.000417551	0.000412945	0.000417653	0.00043489	0.000477044	0.000521333	0.000501056	0.000473163	0.00050185	0.00051378	0.000513624	0.000540604	0.000542801	0.000514235	0.000500966	0.000511283	0.000543635	0.000563763	0.000550343	0.000528609	0.000500241	0.000486725	0.000514928	0.000529071	0.000505889	0.000479343	0.00045439	0.000487672	0.00049692	0.000506704	0.000512796	0.000517159	0.000509649
0.00088032	0.000746317	0.000680234	0.000571045	0.000550942	0.000553298	0.000525352	0.000461246	0.000432671	0.000411016	0.000388068	0.000371065	0.000336834	0.000350419	0.000357592	0.000344244	0.000321741	0.00031469	0.000311465	0.000296037	0.000295407	0.000293891	0.000305887	0.000296134	0.000281861	0.000277022	0.000293118	0.000303627	0.000270313	0.000255312	0.000281739	0.000281771	0.000254934	0.000268957	0.000273366	0.000275132	0.000273524	0.000246907	0.000243407	0.000247133	0.000278099	0.000288188	0.000287011	0.000288694	0.000273743	0.00026173	0.000262325	0.000240074	0.000250039	0.000286718
0.000456878	0.000438854	0.00041626	0.000385985	0.00037393	0.000350903	0.000306837	0.000276988	0.000258231	0.000240082	0.000225591	0.000207132	0.000204413	0.000200739	0.000191091	0.0001856	0.000181993	0.00018353	0.000191591	0.000194812	0.000192682	0.000189738	0.000191144	0.000179027	0.000165509	0.000172114	0.000182712	0.000177517	0.000169572	0.000173095	0.000168035	0.000172274	0.000179939	0.000183511	0.000176979	0.00017862	0.000172947	0.000178753	0.000184775	0.000174364	0.000180339	0.000174543	0.00017383	0.000179825	0.000177946	0.000176758	0.000182053	0.000190707	0.000183085	0.000178263
0.000373007	0.0003297	0.00034341	0.00035219	0.000346637	0.000333741	0.000296234	0.000302847	0.000302117	0.000266891	0.000254664	0.000255627	0.000239436	0.000242224	0.000245447	0.00024918	0.000229856	0.000203603	0.000226003	0.000220793	0.000198229	0.00020007	0.000208366	0.000211578	0.000221423	0.000221214	0.000237645	0.000238932	0.000226108	0.000214161	0.000203807	0.000213785	0.00021805	0.000209271	0.000208468	0.000208552	0.000224792	0.000214316	0.000220404	0.000228979	0.000237758	0.000246294	0.000233717	0.000227811	0.000238479	0.000246688	0.000229979	0.000235704	0.000233867	0.00023567
0.000813994	0.000768239	0.000648763	0.000548809	0.000491826	0.000433128	0.000377621	0.000366723	0.000355322	0.00034239	0.000326108	0.00033821	0.000302954	0.000287572	0.000290592	0.000291088	0.000282405	0.00027616	0.000245301	0.000242865	0.000274448	0.000271714	0.000263709	0.000263287	0.000262612	0.000244981	0.00025504	0.000260994	0.000244988	0.000233707	0.000240802	0.000241793	0.000231742	0.000238844	0.000235286	0.000233929	0.000246086	0.000235702	0.000253983	0.000239951	0.000247804	0.000250694	0.000240707	0.000262844	0.00024464	0.000259334	0.00024925	0.000256177	0.000259799	0.000263241
0.00183302	0.00159006	0.00144695	0.00124771	0.00109651	0.000991681	0.000903324	0.000827099	0.000744645	0.000700101	0.000660368	0.000619523	0.000617385	0.000614412	0.000591164	0.00058857	0.000553036	0.000528024	0.000514505	0.000509152	0.000507483	0.000493287	0.000470542	0.000444155	0.000453802	0.00044532	0.000440669	0.000450354	0.000444244	0.000442971	0.000440662	0.000433222	0.000437963	0.00041773	0.000433112	0.000423302	0.000425999	0.000432818	0.000422328	0.000412516	0.000421827	0.000415807	0.000418695	0.000427498	0.000431807	0.000435099	0.000420213	0.000412322	0.000410949	0.000439269
0.00027227	0.000295495	0.000295641	0.000292489	0.000281619	0.0002878	0.000272404	0.000240313	0.000238922	0.000249505	0.000252896	0.000224593	0.000220833	0.000236025	0.000235196	0.000239791	0.000247686	0.000227739	0.000214365	0.000214757	0.000227457	0.000209716	0.000196276	0.000189607	0.000196597	0.00019511	0.000203412	0.000207706	0.000195659	0.000186877	0.000189928	0.000189541	0.00019095	0.000197672	0.000211462	0.000208942	0.000199459	0.00017989	0.000186043	0.000196341	0.00019536	0.000202281	0.000182324	0.000173728	0.000187216	0.000204881	0.000193805	0.000174859	0.000186711	0.00019682
0.000372692	0.000396501	0.000360589	0.000337255	0.000345354	0.000321126	0.000294475	0.000275007	0.000278465	0.0002707	0.000248528	0.000258428	0.000267726	0.000272624	0.000270434	0.000249202	0.000245101	0.000238381	0.000243086	0.000255333	0.000252683	0.000229397	0.000231671	0.000231182	0.000244923	0.000239156	0.000245315	0.000248377	0.000260235	0.000261096	0.000253578	0.000278547	0.000274516	0.000268869	0.000258689	0.000262616	0.000260271	0.000265372	0.000266098	0.000273464	0.000253622	0.000266377	0.00027523	0.000293947	0.000290021	0.000285743	0.000270965	0.000247899	0.000254793	0.000276983
0.000318807	0.000314904	0.000319741	0.000301586	0.000293598	0.000289461	0.000278378	0.000268127	0.000266719	0.000263355	0.000248206	0.000241829	0.000235669	0.000241016	0.000238126	0.000249359	0.000234997	0.000222148	0.000210837	0.00022312	0.000213773	0.000207325	0.000218959	0.000217341	0.000218987	0.000222945	0.000225291	0.00023178	0.000210127	0.000204826	0.000211341	0.000211819	0.000211166	0.000217091	0.000209697	0.000200966	0.000202979	0.000211527	0.000212663	0.000205226	0.000226944	0.000224326	0.000209284	0.000205043	0.00020979	0.0002311	0.000231588	0.00023662	0.000242764	0.000224518
0.000469416	0.000439061	0.000446574	0.000439092	0.000423565	0.000379589	0.000378199	0.00036086	0.000345034	0.000331711	0.000325043	0.000308066	0.000294854	0.000300978	0.000274997	0.000252491	0.000263241	0.000280508	0.000269881	0.000258747	0.000249755	0.000256233	0.000249201	0.000250345	0.000233944	0.000249308	0.000254326	0.000253905	0.000251854	0.000240222	0.000246331	0.000241576	0.00024912	0.000250742	0.000255271	0.00024571	0.000239637	0.000241629	0.000237094	0.000241936	0.000244955	0.000251512	0.000250057	0.000246862	0.00025693	0.00025069	0.000239454	0.000243948	0.000240893	0.000246307
0.000630769	0.00063365	0.000577263	0.00060026	0.000527874	0.00044493	0.000484691	0.000543877	0.00052431	0.000481839	0.000425433	0.000400957	0.000406363	0.000420515	0.000411555	0.000425343	0.000404642	0.000414234	0.000391931	0.000397416	0.000397696	0.000401053	0.000396839	0.00044058	0.000430357	0.000422619	0.000405139	0.000405813	0.000413084	0.000417966	0.000422903	0.000417535	0.000464053	0.000463	0.000456708	0.000488063	0.000456616	0.00047809	0.000457209	0.00044304	0.000470467	0.000446922	0.00040639	0.000435243	0.000441943	0.000419924	0.000416486	0.000462812	0.000460609	0.000404321
0.000288246	0.000266424	0.000275469	0.000266688	0.000281584	0.000277396	0.000241256	0.000239479	0.000222544	0.000241722	0.000248307	0.000253731	0.000259283	0.000235481	0.000216955	0.000215773	0.00023699	0.000226884	0.000223246	0.000212527	0.000218311	0.000218613	0.000231686	0.000225109	0.00022024	0.000234055	0.000236598	0.000236059	0.000217485	0.000221261	0.000242235	0.000246285	0.000227078	0.000231116	0.000251076	0.000253184	0.000238423	0.000225587	0.00022896	0.000222469	0.000222873	0.000220442	0.000235201	0.000238406	0.000208557	0.000230561	0.000253878	0.000223003	0.000228081	0.000253337
0.000588824	0.000621657	0.000786335	0.000748265	0.000617123	0.000534171	0.000484203	0.00049153	0.000576641	0.000540532	0.000498007	0.000468212	0.000440503	0.000457909	0.000454398	0.000449817	0.000446042	0.000446931	0.00042628	0.000435096	0.000447143	0.000487362	0.000442544	0.000441554	0.000470688	0.000469446	0.000444121	0.000453505	0.000475345	0.000447172	0.000447611	0.000446433	0.000461569	0.000478336	0.000460523	0.000456986	0.000440841	0.000423794	0.000474088	0.000488264	0.000456374	0.000452285	0.000406926	0.000428492	0.000461103	0.000501938	0.000482548	0.000460109	0.000413679	0.000428947
0.000399402	0.000407157	0.000377812	0.00035722	0.000354764	0.000339258	0.000307695	0.000270889	0.000268684	0.000267971	0.000273943	0.000259596	0.000268063	0.000251904	0.000222622	0.000226464	0.000202507	0.000196143	0.000210744	0.000207939	0.000190072	0.000192557	0.000196129	0.000210251	0.000213673	0.000204289	0.000182493	0.000184064	0.000194389	0.000208366	0.000205074	0.00019911	0.000193146	0.00019637	0.00019508	0.000185319	0.00018566	0.000190474	0.000194169	0.000203523	0.000186035	0.000194431	0.000201384	0.000200455	0.000194011	0.000188242	0.000196368	0.000188315	0.000194426	0.000195591
0.000541678	0.000565241	0.000545998	0.000468911	0.000400498	0.000370185	0.000332044	0.000329151	0.000313544	0.000278605	0.000284362	0.000291106	0.000277667	0.000263264	0.000249231	0.000253319	0.000238491	0.000238503	0.000242699	0.000227098	0.000209658	0.000216882	0.000219762	0.000205306	0.000192939	0.000194712	0.000205537	0.000193077	0.000192076	0.000200635	0.000198905	0.000197514	0.000188254	0.00019326	0.000205288	0.000196776	0.000197882	0.000190737	0.000195317	0.000190031	0.000198601	0.000209656	0.000185481	0.000187158	0.000186967	0.000188807	0.000175844	0.000187815	0.000186657	0.000183039
0.00299773	0.00321035	0.00273409	0.00212154	0.00153076	0.00121638	0.00128855	0.00144121	0.0014183	0.00138358	0.00149311	0.00164754	0.00168296	0.00158466	0.00130303	0.00106355	0.00098558	0.000843865	0.00070004	0.00057388	0.000498059	0.00050101	0.000515626	0.000482269	0.000422339	0.000389752	0.000412759	0.000485142	0.000545394	0.000506984	0.000501032	0.000534135	0.000585226	0.000670066	0.000681062	0.000624043	0.000564046	0.000489929	0.000393531	0.000393413	0.00051396	0.000668974	0.000737833	0.000672342	0.000588365	0.000525638	0.000462883	0.000470663	0.000532157	0.000531905
0.000541503	0.000498178	0.000433608	0.000437954	0.000399773	0.000380108	0.000347579	0.000316307	0.000313694	0.000303624	0.000296239	0.000260232	0.000289288	0.000289257	0.000261335	0.000239583	0.000223546	0.000216974	0.000213506	0.000220339	0.000200565	0.00021183	0.00022761	0.000220549	0.000218094	0.000205093	0.000208616	0.000211996	0.00020159	0.00019978	0.000200965	0.000189331	0.000196655	0.000210397	0.00020142	0.000203104	0.000200442	0.000192578	0.000204571	0.000200229	0.00019927	0.000198527	0.000188411	0.00017827	0.000198571	0.000196465	0.000202227	0.000198426	0.000199276	0.000191878
0.000535864	0.000499867	0.000443684	0.000416635	0.000363885	0.000348191	0.000321258	0.000291109	0.000305771	0.000278798	0.000260943	0.000254538	0.000239355	0.000240998	0.000241214	0.00022193	0.0002151	0.000218082	0.000219879	0.000213683	0.000196368	0.000193971	0.000202064	0.000204895	0.000209083	0.000212482	0.000206648	0.000203603	0.000213599	0.000204736	0.000194745	0.000213589	0.00020819	0.000213136	0.000224065	0.000216131	0.000213895	0.000211304	0.000220107	0.00022106	0.000216751	0.000220224	0.000218348	0.000216919	0.00021802	0.000232907	0.000239526	0.000219118	0.000218057	0.000237984
0.000629882	0.000628398	0.00056243	0.000546706	0.000525428	0.000484767	0.000461398	0.000433969	0.000414139	0.000389392	0.000434869	0.000430386	0.000388214	0.000397207	0.000389045	0.000371862	0.000353734	0.000339284	0.000372698	0.000383671	0.000363762	0.000365098	0.000360939	0.000361308	0.000373805	0.000353492	0.000368031	0.000356272	0.00033488	0.000348646	0.000361736	0.000350442	0.0003317	0.000331755	0.00034598	0.000344246	0.000347078	0.000338574	0.000343767	0.000367174	0.000343813	0.000362353	0.000360474	0.000365981	0.000369694	0.00037959	0.000367005	0.000354588	0.000363001	0.000371263
0.000447852	0.000536393	0.000406751	0.000351195	0.000273435	0.000296362	0.000359094	0.000303239	0.00031099	0.000265397	0.000266499	0.000247037	0.0002345	0.0002543	0.000225287	0.000236243	0.000230858	0.000199743	0.000218677	0.000206511	0.000204653	0.000210988	0.000203001	0.000206413	0.000205028	0.000183876	0.000196949	0.000198188	0.000188582	0.000194291	0.000187736	0.000188535	0.000204691	0.00019967	0.000188597	0.000199627	0.000218241	0.000195934	0.000188069	0.00018754	0.000194886	0.00020917	0.00022161	0.000215438	0.00019644	0.000214723	0.000239318	0.000247354	0.000209697	0.000194202
0.000219997	0.000216629	0.000226163	0.000213359	0.000201312	0.00021117	0.000221819	0.000219851	0.000234035	0.000217622	0.000219686	0.000227954	0.00022114	0.000230413	0.00023033	0.000227539	0.000228734	0.000233532	0.000249443	0.000254913	0.000234707	0.000240348	0.000252734	0.000243923	0.000282362	0.000313756	0.000303054	0.000265954	0.00027562	0.000284523	0.000292337	0.000282653	0.000289318	0.000300033	0.00028483	0.000317268	0.000289376	0.000262129	0.000265807	0.000261224	0.000254721	0.000277476	0.00028692	0.000273363	0.000270416	0.000259917	0.0002569	0.000268912	0.000263557	0.000292382
0.00094181	0.000702252	0.000510877	0.000424368	0.000386113	0.000323718	0.000318102	0.000303155	0.000286245	0.00026361	0.000241659	0.000215544	0.000224369	0.000229128	0.000222328	0.000214728	0.000207224	0.000197438	0.00019978	0.000197643	0.000189566	0.000195517	0.000179794	0.000185998	0.000197824	0.000199938	0.000195529	0.000185098	0.000184822	0.000187211	0.000192374	0.000184983	0.000190772	0.000194403	0.000189421	0.000192412	0.000195488	0.00019089	0.000193361	0.000187321	0.00018706	0.000192387	0.000196616	0.000186325	0.000193429	0.000205145	0.00018917	0.000190642	0.000181201	0.000186691
0.000344293	0.000343656	0.000302982	0.000284983	0.000253832	0.00025526	0.000249796	0.000225717	0.000222882	0.000225828	0.000201678	0.000203079	0.000201596	0.000199605	0.000192763	0.000193055	0.000190387	0.000181204	0.000186673	0.000192802	0.00018735	0.000189236	0.000182264	0.000199786	0.000173819	0.000178501	0.000193325	0.000199811	0.000188982	0.000191543	0.000191912	0.000184335	0.000198647	0.000184077	0.000172761	0.00018311	0.000190997	0.000196089	0.000179795	0.000187167	0.00019035	0.000178154	0.000178578	0.000194468	0.000179752	0.000189436	0.000196956	0.000203264	0.000182888	0.00018944
0.000311999	0.000338324	0.000357229	0.000341642	0.00027521	0.000230039	0.000245263	0.000240182	0.000217708	0.000211013	0.000225939	0.000227495	0.000216058	0.000228019	0.000202576	0.000184808	0.000185644	0.000210689	0.000217153	0.000195209	0.000186433	0.000206437	0.000198026	0.000195537	0.000207293	0.000203902	0.000202608	0.000196632	0.000192022	0.000196352	0.000196948	0.000194727	0.000199141	0.000197158	0.000187101	0.000191307	0.00020046	0.000217759	0.000217923	0.000197999	0.000192206	0.000206863	0.000206458	0.000205434	0.000210092	0.000200986	0.000207436	0.000227534	0.000220195	0.000215161
0.000359397	0.000325039	0.000333964	0.000298619	0.000268323	0.000257676	0.000256011	0.000249512	0.000237761	0.000236505	0.000239093	0.000234193	0.000222919	0.000228727	0.000233148	0.000220506	0.000218941	0.000212509	0.000203444	0.000201668	0.000195887	0.00020039	0.000190385	0.000184133	0.00018445	0.000193564	0.000195188	0.000192106	0.000190662	0.000188353	0.000201054	0.000196283	0.000191191	0.00019325	0.000197934	0.00019774	0.000204551	0.000202034	0.00020883	0.000206974	0.000206348	0.000212555	0.000219417	0.000218499	0.000213353	0.000202335	0.000194487	0.000219465	0.000225169	0.000223831
0.00047636	0.000393783	0.000363415	0.000382229	0.000383016	0.000375333	0.000315864	0.000305492	0.000277582	0.000283319	0.000274187	0.000266706	0.000263962	0.000263523	0.000262492	0.0002469	0.000246062	0.000236769	0.000219002	0.000220342	0.000227531	0.000227261	0.000233036	0.000228855	0.000214568	0.000197237	0.00021344	0.000221389	0.000221266	0.000208813	0.000207089	0.000202782	0.000214089	0.000212357	0.00020614	0.000201648	0.00021215	0.000224279	0.000220061	0.00020732	0.000219455	0.00023289	0.000209325	0.000199463	0.000217678	0.000220771	0.000227409	0.000233634	0.00021899	0.000218175
0.000293341	0.00030697	0.000275091	0.000236183	0.000238881	0.000197036	0.000196614	0.000196459	0.000210068	0.000189369	0.000185119	0.00018711	0.000189202	0.0001856	0.000177454	0.000188662	0.000185459	0.000185008	0.000186588	0.00019624	0.000178104	0.000171338	0.000178519	0.000189223	0.000190681	0.000174399	0.000188193	0.000187411	0.000188971	0.000205565	0.000203351	0.000201721	0.000203606	0.000211739	0.000211456	0.000205877	0.00020237	0.000209284	0.000209366	0.0002123	0.000197591	0.000212336	0.000191124	0.000182948	0.000199747	0.000230196	0.000214385	0.000202313	0.000206264	0.000209997
0.000823098	0.000664305	0.000659641	0.000625749	0.000588603	0.000607856	0.00052734	0.00046397	0.000435812	0.000388402	0.000381126	0.000373744	0.000341016	0.000304508	0.000322794	0.000286444	0.000269796	0.000257961	0.000250195	0.00025914	0.000260778	0.000253819	0.000263315	0.000242154	0.00024089	0.000253992	0.000265654	0.000261639	0.000246416	0.000255998	0.000243076	0.000245321	0.000236168	0.000241932	0.000267795	0.000250229	0.000252865	0.000269078	0.000261117	0.000259341	0.000256285	0.000251158	0.000257655	0.000266563	0.000273052	0.000273279	0.000256192	0.00025586	0.000273176	0.000283679
0.000510941	0.000458928	0.000436213	0.000391294	0.000360336	0.000382309	0.000371998	0.000374906	0.00034194	0.000312378	0.000296724	0.000288609	0.000297437	0.000265862	0.000241191	0.000244031	0.000219608	0.000206817	0.000196427	0.000206675	0.000206489	0.000194402	0.000210214	0.000196218	0.0001925	0.000192585	0.000201731	0.000194346	0.000185316	0.000184834	0.000212113	0.000234596	0.000243207	0.000204722	0.000186726	0.000219414	0.000231144	0.000218502	0.000213505	0.000205123	0.000227268	0.000227582	0.000208727	0.000216777	0.000223582	0.000229537	0.000234794	0.000227645	0.000245864	0.00025224
0.000534905	0.000505377	0.000464847	0.000462248	0.000492862	0.000452475	0.000419526	0.000409923	0.000414434	0.000404864	0.000402584	0.000425671	0.000421947	0.000432917	0.000430356	0.000444381	0.000427977	0.000392415	0.000382502	0.000397449	0.000379502	0.000363207	0.000363783	0.000346956	0.000329637	0.000318122	0.000326508	0.000310991	0.000292926	0.00031859	0.000323668	0.000304949	0.000305076	0.000308621	0.000291334	0.000284315	0.000292781	0.000281841	0.000275323	0.000286119	0.000282614	0.000259566	0.00025998	0.00027721	0.000275885	0.000275548	0.00027933	0.000297587	0.000295976	0.000265111
0.000623558	0.000614292	0.000576483	0.000553971	0.000573945	0.000582695	0.000549401	0.000539997	0.000516201	0.000520736	0.000532256	0.000503919	0.000514658	0.000511791	0.000545846	0.000511819	0.000466266	0.000518152	0.000515648	0.00052534	0.000531041	0.000479916	0.000470256	0.000480607	0.000494578	0.000481427	0.000467591	0.000467506	0.000489769	0.000448436	0.000449146	0.00046923	0.000470652	0.000463376	0.000447212	0.000420496	0.000434858	0.000471054	0.000465933	0.000447083	0.000431355	0.000443271	0.000436211	0.000432239	0.000473109	0.000461049	0.000441252	0.000464329	0.000482316	0.0004531
0.000210256	0.000239803	0.000230528	0.00023891	0.000226732	0.000215161	0.000209818	0.000190557	0.000181266	0.000166402	0.000176021	0.000198969	0.000204921	0.000187923	0.000171917	0.000170258	0.000183302	0.000188096	0.000204662	0.000220708	0.000210822	0.000217231	0.000238239	0.000225723	0.000233695	0.000264025	0.000272833	0.000283422	0.000301928	0.000330467	0.000362695	0.000368351	0.000354967	0.000350335	0.00035132	0.000366262	0.00039146	0.000379079	0.000377847	0.000385624	0.000382847	0.000366527	0.00038069	0.00037888	0.000347683	0.00035897	0.000377309	0.000346433	0.000337241	0.00035595
0.000226818	0.000245661	0.000243183	0.000209604	0.000195032	0.000199334	0.000192223	0.000191885	0.00020027	0.000203835	0.000201335	0.000210948	0.000209946	0.000202012	0.000198567	0.000203693	0.000205577	0.000205237	0.000219017	0.000218667	0.000188039	0.000209999	0.000210548	0.000194923	0.000199166	0.000215129	0.000226567	0.000227377	0.00021398	0.000217357	0.000232271	0.000225394	0.000222079	0.000226927	0.000242332	0.000230795	0.00021759	0.000230354	0.000235445	0.00024229	0.000247104	0.000223406	0.000242277	0.000261357	0.000258428	0.000269582	0.000273264	0.000269329	0.000264234	0.00027531
0.000285732	0.00026693	0.000272128	0.000278535	0.000253881	0.000257013	0.000239976	0.000221175	0.000216052	0.000217362	0.000206546	0.000213088	0.00020274	0.000207229	0.000213515	0.00021331	0.000212243	0.000211936	0.000204557	0.000212228	0.000211005	0.00021569	0.000220849	0.000212077	0.000209895	0.00021708	0.000226483	0.000225993	0.000211232	0.000217525	0.000219155	0.000209805	0.000204012	0.000214005	0.000235935	0.000233366	0.000235516	0.000242228	0.00024852	0.000242823	0.000249213	0.00025398	0.000250255	0.000252909	0.00026117	0.000272438	0.000291208	0.000285542	0.000297753	0.000285303
0.000219477	0.000195418	0.000209507	0.000195516	0.000197117	0.000199614	0.000192118	0.00018645	0.000180087	0.000187492	0.000188009	0.000180685	0.000182911	0.000183954	0.000173534	0.000179742	0.000192092	0.000192828	0.000190265	0.000194199	0.000193447	0.000183816	0.000190484	0.000189407	0.000191193	0.000191123	0.00019166	0.000194869	0.000197094	0.000192636	0.000190031	0.000200611	0.000193523	0.000202321	0.000198736	0.000212757	0.000220208	0.000220408	0.000234561	0.00023873	0.000245665	0.000249806	0.000258933	0.000303335	0.000304202	0.00028896	0.000302596	0.000309686	0.000327656	0.000321512
0.000190165	0.000172933	0.000155531	0.000150605	0.000160027	0.00016206	0.000153759	0.000151155	0.000138278	0.000144409	0.000142017	0.000147571	0.000144498	0.000133418	0.000142398	0.000134377	0.000134379	0.000131464	0.000130515	0.00013453	0.000134068	0.000139704	0.000132893	0.000127843	0.000129483	0.000135843	0.00013814	0.000133766	0.000139536	0.000141858	0.000133268	0.000127233	0.000130507	0.000130418	0.000128824	0.000127705	0.0001383	0.000140066	0.000128961	0.000131219	0.00012546	0.000133476	0.000136211	0.000137262	0.000144265	0.000137376	0.000135554	0.000143422	0.000146265	0.000140374
0.000153565	0.000166969	0.000151344	0.000142583	0.000147794	0.000134059	0.00012903	0.000137017	0.000142374	0.000136224	0.000129754	0.000135602	0.000141563	0.000134926	0.000126108	0.000126461	0.000128584	0.00011699	0.000123173	0.000121146	0.00012448	0.000130408	0.000123212	0.000126493	0.000126032	0.00012359	0.000120388	0.000116879	0.00012677	0.000130343	0.000139624	0.000133901	0.000134876	0.000134881	0.000124728	0.000123591	0.000131102	0.000135635	0.000129346	0.000127247	0.000128637	0.00013256	0.00014525	0.000137857	0.000139615	0.000151414	0.000145758	0.000140206	0.000130281	0.000137739
0.000239344	0.000233668	0.000219465	0.000221185	0.000219829	0.000207432	0.000190174	0.000188652	0.000188616	0.000191524	0.00018699	0.000187866	0.000187119	0.000173976	0.000173496	0.000171095	0.00015927	0.000163975	0.000177613	0.000187173	0.000185705	0.000177082	0.000183729	0.000177522	0.000167429	0.000176155	0.000179945	0.000182554	0.000177642	0.000166864	0.000179863	0.000179455	0.000178656	0.000178177	0.000174746	0.000184814	0.000192282	0.000182078	0.000174992	0.000173677	0.00017579	0.000191569	0.000183439	0.000185544	0.00019351	0.000191039	0.000179439	0.000182899	0.000179121	0.000185988
0.000278306	0.000259832	0.00022672	0.000212781	0.000200249	0.000181005	0.000194313	0.000195363	0.000178159	0.000165426	0.00017164	0.000172585	0.000168264	0.000165391	0.000162949	0.000166076	0.000154059	0.000151827	0.000153491	0.000149964	0.000163397	0.00015115	0.000153836	0.000154344	0.000145714	0.000138383	0.000152086	0.000164697	0.000162385	0.000162103	0.000152525	0.000156655	0.000167502	0.000165323	0.000167472	0.00015527	0.00015752	0.000151604	0.000156376	0.000161872	0.000159145	0.000159114	0.000166395	0.000161496	0.000171949	0.000172299	0.00016992	0.000189199	0.000194639	0.000182507
0.000402398	0.000421548	0.000400936	0.000361211	0.00034113	0.000329725	0.000334054	0.000307751	0.000290311	0.000274398	0.000254616	0.000241615	0.000234913	0.0002511	0.00024564	0.000239161	0.000237357	0.000229567	0.00022563	0.000244214	0.000246245	0.000225876	0.000238818	0.000241107	0.000244716	0.000225648	0.000232678	0.000239077	0.00020647	0.000214972	0.000229326	0.000228306	0.000230057	0.000247183	0.000241464	0.000248617	0.00025369	0.000233923	0.000246122	0.000234301	0.000227721	0.000237746	0.000246292	0.000254763	0.000247151	0.000240574	0.000243068	0.000254968	0.000261147	0.000258481
0.00035823	0.000324171	0.000292457	0.000271284	0.000253106	0.000256577	0.000239606	0.000240789	0.000242572	0.000234924	0.000218604	0.000209307	0.0001961	0.000184223	0.000179193	0.000185145	0.000194472	0.000171579	0.000182707	0.000179817	0.000172006	0.000171409	0.000159222	0.000150452	0.000172415	0.000166441	0.000166593	0.000176466	0.000173923	0.000164549	0.000162345	0.000173996	0.000154819	0.000152149	0.000152716	0.000177649	0.000168222	0.000168613	0.000161112	0.000158832	0.000156866	0.000169159	0.000185799	0.000187182	0.000184837	0.000188181	0.000176471	0.000180197	0.000188262	0.000198699
0.000999359	0.000958813	0.000938378	0.000968394	0.000907644	0.000924221	0.000819472	0.000654005	0.000657328	0.000614005	0.000543471	0.00055399	0.000495844	0.000471673	0.000424527	0.000400195	0.000383695	0.0003838	0.000350738	0.000370244	0.000350928	0.000319224	0.000309752	0.000307677	0.000305824	0.000280804	0.00026735	0.000313162	0.000304123	0.000257665	0.000238146	0.000270115	0.000281968	0.000262522	0.000260634	0.000269443	0.000247548	0.000246751	0.000243831	0.000256951	0.000260681	0.000235687	0.000234827	0.00023777	0.000247574	0.000260694	0.000251021	0.000250261	0.000217603	0.000225279
0.00176535	0.00164463	0.00180871	0.00193242	0.00162265	0.00148453	0.0014437	0.00148898	0.00138859	0.00130191	0.00114152	0.00104084	0.00100448	0.000894319	0.000869213	0.000731926	0.000729391	0.000681325	0.000629083	0.000648012	0.000636066	0.000612154	0.000568869	0.000586461	0.000550748	0.000543728	0.000573333	0.000508754	0.000523064	0.000484065	0.000449646	0.000475036	0.000494101	0.000502981	0.000473967	0.00044885	0.000452114	0.000465685	0.000479672	0.000438396	0.000460185	0.00046823	0.000463468	0.000473367	0.000421629	0.000418129	0.000441908	0.000430562	0.000410288	0.000442472
0.000339116	0.000326999	0.000305977	0.00028952	0.000297786	0.000285585	0.000301254	0.000278597	0.000263781	0.000247931	0.000265229	0.000263072	0.000248687	0.00024817	0.000244057	0.000256131	0.000265925	0.000253095	0.000266286	0.000255732	0.00026862	0.000265229	0.000251422	0.000234832	0.000241146	0.000242242	0.000237194	0.000237567	0.000232868	0.000237153	0.000223446	0.000241213	0.000237608	0.000208535	0.000222075	0.000235836	0.000246539	0.0002431	0.000244024	0.000221551	0.000226487	0.00024732	0.000250889	0.000251738	0.000238073	0.000244467	0.000256612	0.000257649	0.000246395	0.000251065
0.000849436	0.000807641	0.000807022	0.000777828	0.000701274	0.00070924	0.000643916	0.0005386	0.000537396	0.000516434	0.000505569	0.00050357	0.000479255	0.000439976	0.00041717	0.000400977	0.000373331	0.000354127	0.000337035	0.000340811	0.000331617	0.000305049	0.000297723	0.000281169	0.000281361	0.000287216	0.000272683	0.000272684	0.000273328	0.000260478	0.000245148	0.000257574	0.000248178	0.000243541	0.000245344	0.000232148	0.000246564	0.000222953	0.000214148	0.000217855	0.00021557	0.000228656	0.000223708	0.000228162	0.000233388	0.000227272	0.000216138	0.000218197	0.000223019	0.000206501
0.000699514	0.000716406	0.000733599	0.000711531	0.000697118	0.000664755	0.000626395	0.000560644	0.000536252	0.000488666	0.000473001	0.000453172	0.00043019	0.00040304	0.00037772	0.000384893	0.000358763	0.00033402	0.000348049	0.000332665	0.000300337	0.000286655	0.000290959	0.000294175	0.000281098	0.000288535	0.000279121	0.000273127	0.000277446	0.000288284	0.000287228	0.000263852	0.000266351	0.000285729	0.000260727	0.00027072	0.000274623	0.00024471	0.000245941	0.000247737	0.000237208	0.000256541	0.000263807	0.000263072	0.000251748	0.000247271	0.000237868	0.000238723	0.000236502	0.000231156
0.000319644	0.00028119	0.000249928	0.000239487	0.000242951	0.000221198	0.000221048	0.000233369	0.000221551	0.000216393	0.000218617	0.000206482	0.000203042	0.000219634	0.000222285	0.000214514	0.000217175	0.000226279	0.000231039	0.000233961	0.000225567	0.000239375	0.000247794	0.000231384	0.000235188	0.00023949	0.000237236	0.000249009	0.000248655	0.000257958	0.000270646	0.00025145	0.000254161	0.000249276	0.000255411	0.000292136	0.000277154	0.000258549	0.000254445	0.000268936	0.000279493	0.000280266	0.000273275	0.000278784	0.000284309	0.000278304	0.000297007	0.000297778	0.000280842	0.000299055
0.00184314	0.00176984	0.00154875	0.00153787	0.00158982	0.00136545	0.00118644	0.0011461	0.00115394	0.00114807	0.00104804	0.000922689	0.000908702	0.00087152	0.000801638	0.000788931	0.000759924	0.000683064	0.000631202	0.000650406	0.000573792	0.000524517	0.000539119	0.000529529	0.000553991	0.000488499	0.000473739	0.000493605	0.000463689	0.000450004	0.000423324	0.000403586	0.000440838	0.000437429	0.00040654	0.000397421	0.000408747	0.000412623	0.000395681	0.000378334	0.000356207	0.000377207	0.000383093	0.000379012	0.000377871	0.000356644	0.00035474	0.000359489	0.000378309	0.000382074
0.00135356	0.00128981	0.00128219	0.00123105	0.00107589	0.00109718	0.00100399	0.000962208	0.000834601	0.000770311	0.000735477	0.000728265	0.000696419	0.000666755	0.00060138	0.000566059	0.000554444	0.000493503	0.000478873	0.000445534	0.000457608	0.000430647	0.000434273	0.000428862	0.000384357	0.000357378	0.000393374	0.000398187	0.000394877	0.000390613	0.000371732	0.000353549	0.000348186	0.000342966	0.000330028	0.000331544	0.000325237	0.000322852	0.000330803	0.000317662	0.000301014	0.000293474	0.00033087	0.000314106	0.000290053	0.00029329	0.000312093	0.00031356	0.00030557	0.000312382
0.000405796	0.000387143	0.00037285	0.000341862	0.000328118	0.000348704	0.00031382	0.000283739	0.000292677	0.000290397	0.000281173	0.000262493	0.000251259	0.000246224	0.000249571	0.000254566	0.000243912	0.000214066	0.000218523	0.000216677	0.000216691	0.000218833	0.000207252	0.000192631	0.000197259	0.000204604	0.000209344	0.000199887	0.000197754	0.000187328	0.000175961	0.000185018	0.000180133	0.000181705	0.000180866	0.000181497	0.000173032	0.000174025	0.00018341	0.000175199	0.000169758	0.000182905	0.000183466	0.000188277	0.000197604	0.000181545	0.000176949	0.000179397	0.000179688	0.000182427
0.000192776	0.00018299	0.000186403	0.000185456	0.000190646	0.000174243	0.000179206	0.000169851	0.000175029	0.000180108	0.000162239	0.000166974	0.000147726	0.000151419	0.000153734	0.000151985	0.000142378	0.000149704	0.000146265	0.000150363	0.000156525	0.00015118	0.000146183	0.000147936	0.000155646	0.000152202	0.000145442	0.000135497	0.000144355	0.000143436	0.000149109	0.000158321	0.000149991	0.000152485	0.000157291	0.000143762	0.000154819	0.000153268	0.000146602	0.000151205	0.000151474	0.000141586	0.000146379	0.000151485	0.000155059	0.00016969	0.000166364	0.000159691	0.000158599	0.000156697
0.000206659	0.000193907	0.000178522	0.000172226	0.000197325	0.000190203	0.000192164	0.000186287	0.000178553	0.000169964	0.000176614	0.000183854	0.000191147	0.000183116	0.000162232	0.000177992	0.000192154	0.000179152	0.000171831	0.000169827	0.000168983	0.000185343	0.000200201	0.000193183	0.000164379	0.000169416	0.000188725	0.000180847	0.000176892	0.00017394	0.000167034	0.000178144	0.000183795	0.00018118	0.000182475	0.000175502	0.000181307	0.000177708	0.000178749	0.000167176	0.00018288	0.000166227	0.000173089	0.000171834	0.000172241	0.000184329	0.000179485	0.00018029	0.000192563	0.00019402
0.000268425	0.000292122	0.000309637	0.000282839	0.000266086	0.000289644	0.000290572	0.000308426	0.000314062	0.000299958	0.000305547	0.000298277	0.000302788	0.00025685	0.000253843	0.000262237	0.000240027	0.000252961	0.000271572	0.000256627	0.000245263	0.000253977	0.000262687	0.000270748	0.000257752	0.00024995	0.000266752	0.000266356	0.0002361	0.000239242	0.000233974	0.000236306	0.000217175	0.000215801	0.000212072	0.000198475	0.000236592	0.000235058	0.000229806	0.000225122	0.000215809	0.000224194	0.000226723	0.000226565	0.000228108	0.000214812	0.00022125	0.00021591	0.000218193	0.000225461
0.000381852	0.000380079	0.000356138	0.000348721	0.000373652	0.000378014	0.000383904	0.000362038	0.000371707	0.00037095	0.000374498	0.000378518	0.000385016	0.000347872	0.000377405	0.000365249	0.00035106	0.00034293	0.000354772	0.000364767	0.000366636	0.00036094	0.000363893	0.000347669	0.000363177	0.000356935	0.000334392	0.000346409	0.000329137	0.000340611	0.000357125	0.000354891	0.000361612	0.00035681	0.000325474	0.00033	0.000312055	0.000332341	0.000356677	0.000344557	0.000332939	0.000345755	0.00034386	0.000326186	0.000318914	0.00033382	0.000350705	0.000369221	0.000355486	0.000345843
0.000275798	0.000262733	0.000234322	0.000225625	0.000224047	0.000210047	0.000213838	0.000213943	0.000207655	0.000202088	0.000202816	0.000189448	0.000187391	0.000183547	0.000189233	0.000195337	0.000194294	0.00019304	0.000179519	0.000182305	0.000170064	0.000176101	0.000179522	0.000167833	0.000182394	0.000173112	0.000177686	0.000193384	0.000188463	0.000173163	0.000181161	0.000197327	0.000193806	0.000193912	0.000189747	0.000192699	0.000199446	0.000201888	0.00020131	0.000207712	0.000212663	0.000213308	0.000222239	0.000226559	0.000219525	0.000233893	0.000233466	0.000241795	0.000241523	0.000238307
0.000228447	0.000236173	0.000258756	0.000282014	0.000261682	0.000255329	0.000282074	0.000270327	0.000257338	0.000256789	0.0002521	0.000257871	0.000257937	0.000255375	0.000234206	0.000231598	0.000233932	0.000238594	0.000227904	0.000217012	0.000215637	0.000215147	0.000218595	0.000222968	0.000216877	0.000220882	0.00021748	0.000210979	0.00020434	0.000207719	0.000214753	0.000215976	0.000204528	0.00021424	0.000205862	0.000215448	0.000208913	0.000195054	0.000210976	0.000200391	0.000213806	0.000209174	0.000196645	0.000208337	0.000216701	0.000206056	0.000217808	0.000216243	0.000202193	0.000205596
0.000502287	0.00047807	0.000463157	0.000408747	0.000388279	0.000398004	0.000401726	0.000375764	0.000336117	0.000321266	0.000306657	0.000312643	0.000298794	0.000290954	0.000286673	0.000278467	0.000258318	0.000249149	0.000246682	0.000247713	0.000240375	0.000242755	0.000227546	0.000222819	0.000228829	0.000241288	0.000253467	0.000233894	0.000231727	0.000237673	0.000226271	0.000219762	0.000213981	0.000222404	0.000231157	0.000226381	0.000212884	0.000217113	0.000228082	0.000224124	0.000223967	0.000223675	0.000231786	0.000236176	0.000240901	0.000219487	0.000216273	0.000232605	0.000239049	0.000228812
0.000314304	0.000343618	0.000332767	0.000301505	0.000293171	0.000285644	0.000276025	0.000262692	0.000243557	0.00024486	0.000231359	0.000211395	0.000210081	0.000217747	0.000221069	0.000228476	0.00020872	0.000204304	0.000203852	0.000197121	0.000186561	0.000193177	0.000191965	0.000200767	0.000201906	0.000191622	0.000183306	0.000195814	0.000207361	0.000206615	0.000194846	0.000178867	0.00019386	0.000173888	0.000179779	0.000183593	0.000169846	0.000193754	0.000197649	0.000190673	0.000181589	0.000183336	0.000208341	0.000204245	0.000172033	0.00018062	0.000196378	0.000199283	0.000196854	0.000202886
0.000385342	0.000385717	0.000349506	0.000356583	0.000335187	0.000319224	0.000299799	0.000309436	0.000347893	0.000312372	0.000298901	0.000275281	0.000253526	0.000263609	0.000256213	0.000251359	0.000249274	0.000238558	0.000238882	0.000226566	0.000218325	0.000225879	0.000228341	0.000220503	0.000216961	0.000213409	0.000217756	0.000224122	0.000213716	0.000204859	0.000215326	0.000213805	0.000213418	0.000209883	0.000215285	0.000214462	0.000196812	0.000187424	0.000190242	0.000191145	0.000193354	0.000194369	0.000196726	0.000193431	0.000199979	0.000205961	0.000200653	0.000193808	0.000183986	0.000181768
0.000406958	0.000370262	0.000359841	0.000372455	0.000392039	0.000372569	0.000357927	0.00036116	0.000396062	0.000423732	0.000404844	0.000399297	0.000369656	0.000345069	0.000325291	0.000325498	0.000323163	0.000322801	0.000318532	0.000311686	0.000312342	0.000276985	0.00029058	0.000316052	0.000287016	0.000306826	0.000306529	0.000298225	0.000296094	0.000288193	0.000290218	0.000301434	0.000308026	0.000321696	0.000311414	0.000278843	0.000277013	0.000281971	0.000269575	0.000279308	0.000274165	0.000265947	0.000277649	0.000266517	0.000291964	0.000278039	0.000264222	0.000272058	0.000274778	0.00028188
0.000528426	0.000481475	0.000456421	0.000424508	0.00042896	0.000418428	0.000394862	0.000409439	0.000421135	0.000429468	0.00043771	0.000439053	0.000409615	0.000371548	0.000342611	0.000327301	0.000333311	0.000330288	0.000320145	0.000334535	0.000316842	0.000299386	0.00031282	0.000303145	0.000302303	0.000305024	0.000291517	0.000299043	0.000311023	0.000310953	0.000310578	0.00029886	0.000287919	0.000273029	0.000290855	0.000313009	0.000293854	0.000274177	0.000274681	0.000273347	0.000272604	0.000286692	0.000275832	0.000268969	0.000281079	0.000270063	0.000277928	0.000284338	0.000260968	0.000259701
GPe
0.000768802	0.00072004	0.000676251	0.000644776	0.000628098	0.000544798	0.000490706	0.000458692	0.000432755	0.000403897	0.000383572	0.000368901	0.000347319	0.000336515	0.000340905	0.000336657	0.000309231	0.000297602	0.000290521	0.000287384	0.000270802	0.000271435	0.000258391	0.000244392	0.000253507	0.000246404	0.000236113	0.000228736	0.000219628	0.000220417	0.000219099	0.000211103	0.000215148	0.000213	0.000199654	0.00019804	0.000193448	0.000192455	0.000188777	0.000185798	0.000176214	0.000180317	0.000183093	0.000179634	0.000173129	0.000173807	0.000174131	0.000167973	0.000171352	0.000172864
0.000837736	0.000716599	0.000676468	0.000623401	0.000575566	0.000540974	0.000477454	0.000469344	0.000463754	0.000445533	0.000432095	0.00043473	0.000384879	0.000358599	0.000349201	0.000352541	0.000349031	0.000348843	0.000346856	0.000324746	0.000309735	0.000319244	0.000294512	0.000300285	0.000298847	0.00029193	0.000287001	0.000286625	0.000282325	0.000289092	0.000304284	0.000303086	0.000280129	0.000271994	0.000250237	0.000247745	0.000242997	0.000240593	0.000270863	0.000275702	0.000262704	0.000269613	0.000249171	0.000235788	0.000232227	0.000239559	0.000245616	0.000239363	0.000226093	0.000229545
0.000709288	0.000645232	0.000614351	0.000554737	0.000548682	0.000522345	0.000485333	0.000436315	0.000422493	0.000397913	0.000386139	0.000365285	0.000358454	0.000363704	0.000328877	0.000317234	0.000321116	0.000311985	0.000318663	0.000300988	0.000295215	0.000298415	0.000283644	0.000268772	0.000269961	0.000271958	0.000282259	0.000281225	0.000271739	0.0002536	0.000252406	0.000258916	0.000260769	0.000263411	0.000256773	0.000249993	0.000240521	0.000242972	0.000239019	0.000236697	0.000235037	0.000244501	0.000246751	0.000244221	0.000239605	0.00023115	0.000231597	0.000238288	0.000242577	0.000236391
0.000843677	0.000734921	0.000687788	0.000647011	0.000603818	0.000612748	0.000550635	0.00050473	0.000445744	0.00047324	0.000433233	0.000395792	0.000365215	0.000346841	0.000323722	0.000364403	0.000357031	0.000321802	0.00030402	0.00033302	0.000343213	0.000316637	0.000301667	0.000283492	0.000281521	0.00028899	0.000282414	0.000296102	0.00027213	0.000258889	0.000249944	0.000247687	0.000251183	0.000250374	0.000237723	0.000250408	0.000239677	0.000235703	0.000229906	0.000229343	0.00022043	0.000216149	0.000216819	0.000222264	0.000235397	0.00023261	0.000213066	0.000210602	0.000236343	0.000232874
0.000930241	0.000890863	0.000845571	0.000805393	0.000763828	0.000716074	0.000669501	0.000602077	0.000566054	0.000530995	0.000515942	0.000492622	0.000462648	0.000458963	0.000445056	0.00043543	0.000421478	0.000406287	0.000409475	0.000394073	0.000381783	0.000379983	0.000374387	0.000370183	0.000355764	0.000338568	0.000336848	0.000338736	0.000336787	0.000336146	0.00033303	0.000339459	0.000326718	0.00030107	0.000301898	0.000294789	0.000283108	0.000279333	0.000279449	0.000290399	0.000291368	0.000274846	0.000279727	0.000278659	0.000277357	0.000270905	0.000258925	0.000252685	0.000262462	0.000268674
0.00114497	0.0010559	0.00102609	0.000970502	0.00107817	0.00102664	0.000935472	0.000823227	0.000794368	0.000655296	0.000591266	0.000596804	0.000536546	0.000500698	0.000513859	0.000544472	0.000510722	0.000475765	0.000442525	0.000463125	0.000486817	0.000459575	0.000420656	0.000440422	0.00042022	0.000420791	0.000362245	0.000387741	0.00040888	0.000404631	0.000347549	0.000350371	0.000328399	0.000340159	0.000355593	0.000356944	0.000351524	0.000329273	0.000310446	0.000286172	0.000304666	0.000337412	0.000340102	0.000310772	0.000309977	0.000304073	0.000310694	0.000297974	0.000293755	0.000306428
0.000691819	0.00068004	0.000595503	0.000548993	0.00049274	0.000473159	0.000463198	0.000415602	0.000393304	0.000384354	0.000348967	0.000374362	0.000372798	0.000353774	0.000331143	0.000327328	0.000331913	0.000309515	0.000300772	0.000293475	0.000298465	0.000297442	0.000300654	0.000278164	0.000280916	0.000281943	0.000286179	0.000277659	0.000267526	0.000276305	0.000259243	0.000257101	0.000259279	0.000258864	0.000254065	0.000247493	0.000248305	0.000250222	0.000246569	0.000242553	0.000244926	0.000255238	0.000238766	0.000252141	0.000252618	0.000253268	0.000242163	0.000242013	0.000252452	0.000242172
0.00217881	0.00206181	0.00191891	0.00182589	0.00165952	0.00162737	0.00156427	0.00133327	0.0011047	0.00100781	0.000925414	0.000979365	0.000971651	0.000835937	0.00081972	0.000811326	0.00072753	0.000712751	0.000692842	0.000683056	0.000647336	0.000582087	0.000570914	0.000544598	0.000555392	0.000522465	0.000500094	0.000482109	0.000461829	0.00044773	0.000450242	0.000425229	0.000419929	0.000420786	0.000425174	0.000408874	0.000382563	0.000373755	0.000389805	0.000376813	0.000365792	0.000349603	0.00037157	0.000366053	0.000355067	0.000356384	0.000340215	0.000307227	0.000317092	0.000347945
0.000851953	0.000796868	0.000720074	0.000628051	0.000604899	0.000584774	0.000562489	0.00051643	0.000476644	0.000432456	0.000410472	0.000404601	0.000379461	0.000363215	0.000345737	0.000356628	0.000358736	0.000336697	0.000337293	0.0003255	0.000301837	0.00030792	0.000317031	0.000293058	0.000295724	0.000287652	0.000291299	0.000292583	0.000288354	0.000270186	0.000278213	0.000266981	0.000266796	0.000265417	0.000254275	0.000252849	0.000252863	0.000250839	0.000259063	0.000246222	0.000244503	0.000246494	0.000248086	0.000248074	0.000248876	0.000235499	0.000227741	0.000222659	0.000242218	0.000246846
0.000804827	0.00076302	0.000718324	0.000687019	0.000694552	0.000700986	0.000684102	0.000597455	0.000482821	0.000422846	0.000409519	0.000388816	0.000361227	0.000338387	0.000328658	0.000316088	0.000310861	0.000283995	0.000281807	0.000289667	0.000289231	0.0002646	0.000253581	0.000261809	0.000264102	0.000249944	0.000221763	0.000248418	0.000249633	0.000235337	0.000228864	0.000216532	0.000225866	0.000222134	0.000208222	0.000207532	0.00020333	0.000201686	0.000202824	0.000197442	0.000199744	0.000188401	0.000192781	0.000205511	0.000206631	0.000196097	0.000192828	0.000188345	0.000190266	0.00019528
0.000838851	0.000779386	0.000779472	0.000768306	0.000732463	0.000721292	0.000671443	0.000570629	0.000498716	0.000468646	0.000432629	0.00040821	0.000385719	0.000374566	0.000354395	0.000343023	0.000327147	0.000316403	0.000318713	0.00033002	0.000321083	0.000298467	0.000289992	0.000272174	0.000267894	0.000267183	0.00025194	0.000244458	0.000259243	0.000253924	0.000244199	0.000231666	0.00023478	0.000236826	0.00023386	0.000232595	0.000219096	0.000219501	0.000215785	0.000212782	0.000216884	0.000206471	0.000208406	0.000200488	0.000203661	0.000198227	0.000192366	0.000195806	0.000194087	0.000196908
0.00141696	0.00130125	0.00121679	0.00116819	0.00110745	0.00101601	0.000923124	0.000858775	0.000777884	0.000698498	0.00063094	0.000594088	0.000570036	0.00055174	0.000531361	0.000507773	0.000474045	0.000447866	0.000441212	0.000434426	0.000425286	0.0004057	0.000397151	0.000385882	0.000370444	0.00036557	0.000357601	0.000352414	0.000345343	0.00033023	0.000320861	0.000324443	0.000332095	0.000302984	0.000286601	0.000301156	0.000284875	0.000271713	0.000270259	0.000263325	0.000270967	0.000270961	0.000258013	0.000257164	0.000256805	0.000259049	0.000260971	0.000258118	0.000252846	0.000250055
0.00126074	0.00105964	0.000951161	0.000858446	0.000787458	0.000732353	0.000713515	0.00070651	0.000637247	0.000594154	0.000577313	0.000552608	0.000513996	0.000464581	0.000514272	0.000462739	0.00040657	0.000417011	0.000401813	0.000385698	0.000351583	0.000383417	0.000369307	0.000337801	0.000317334	0.000312543	0.000318554	0.000303902	0.000302188	0.000301342	0.000301821	0.000285277	0.000291327	0.000269919	0.000287023	0.00027561	0.000284757	0.000257221	0.000256601	0.000259152	0.000247603	0.000244988	0.000230612	0.000234589	0.000240773	0.000248764	0.000249152	0.000233394	0.000232962	0.000223572
0.000963465	0.000911539	0.00085177	0.000785167	0.000769373	0.000819539	0.000864979	0.000836757	0.000834293	0.000721608	0.000686526	0.000711355	0.000636351	0.000580566	0.000585415	0.000576332	0.000531992	0.000533171	0.000528996	0.000567927	0.000459903	0.000469349	0.000446895	0.000476675	0.000484654	0.000495471	0.00049096	0.00052758	0.000490491	0.000466258	0.000468791	0.000480538	0.000418797	0.000463842	0.000497042	0.000448764	0.000438669	0.000457019	0.000407094	0.000367219	0.000405539	0.000424568	0.000420394	0.000444865	0.00040997	0.000388779	0.000448603	0.000470151	0.000449599	0.000446245
0.000594065	0.000542938	0.000519106	0.000449134	0.00039009	0.000398846	0.00037958	0.000357863	0.000325103	0.000298193	0.000287602	0.000265666	0.000259259	0.000256774	0.000241914	0.000219571	0.000218181	0.000222976	0.00021346	0.000220082	0.000215357	0.000215277	0.000211253	0.00019731	0.000184503	0.000194527	0.000183054	0.000183354	0.000183484	0.000191364	0.00019039	0.000179437	0.000169016	0.00017268	0.000184592	0.000165452	0.000163595	0.000171375	0.000164062	0.000166611	0.000168865	0.00016742	0.000163983	0.000170579	0.000168394	0.00017225	0.000169302	0.000168248	0.000163288	0.000151221
0.00090938	0.000821394	0.000748396	0.000690302	0.000626777	0.000563291	0.000533022	0.000484558	0.000462311	0.000432098	0.000405609	0.000374532	0.000359066	0.000346562	0.000338962	0.000328885	0.000314881	0.000310859	0.000290414	0.000285559	0.00027459	0.000279351	0.000271391	0.000261976	0.000260929	0.000267186	0.000248975	0.000250955	0.000248506	0.000243373	0.000240835	0.000236815	0.000234354	0.000229092	0.000221193	0.000221471	0.000223456	0.000216004	0.000212855	0.000214876	0.000205009	0.000206898	0.00020669	0.00021093	0.000210392	0.000213286	0.000214442	0.000208509	0.000211931	0.000208165
0.000644957	0.000557428	0.000512284	0.000475807	0.000412503	0.000377343	0.000346356	0.000322734	0.000324224	0.000308496	0.000289242	0.000278211	0.000257784	0.000249124	0.000244524	0.000234663	0.000243192	0.000235601	0.000230521	0.000221218	0.000218252	0.000219499	0.000214962	0.000210332	0.000199109	0.000194594	0.000199332	0.000212907	0.000198301	0.00018879	0.000193468	0.000192869	0.000191313	0.000187311	0.000180197	0.000174167	0.000171734	0.000182356	0.000186322	0.00017554	0.00017515	0.000182895	0.000178866	0.000181864	0.000184047	0.000184035	0.000183012	0.000183509	0.000178547	0.000178221
0.000965572	0.000880711	0.00082708	0.000813476	0.000706879	0.000634921	0.000589627	0.000561371	0.000530357	0.000489134	0.000450179	0.00042328	0.000416899	0.000388092	0.000369921	0.000356415	0.000331735	0.000323885	0.000318559	0.00030668	0.000301685	0.00030166	0.000288807	0.000291133	0.000270166	0.000263913	0.000252435	0.000245649	0.000242279	0.000249066	0.000244044	0.000243569	0.000229009	0.000215679	0.000219226	0.000227594	0.000217647	0.000219463	0.000208692	0.000208246	0.000216148	0.000203769	0.000209745	0.00021739	0.000208889	0.000206166	0.000201052	0.000198935	0.000194444	0.00019114
0.00104765	0.000881338	0.000754762	0.00064098	0.000581911	0.000558099	0.000487666	0.000446145	0.00039506	0.000386516	0.000345879	0.000337681	0.00032012	0.000299241	0.000278557	0.000264558	0.000250028	0.000239668	0.000230732	0.000227205	0.000217232	0.000212451	0.000217959	0.000205831	0.000209666	0.000206703	0.000199401	0.0001915	0.000182747	0.000182718	0.000182562	0.000187324	0.000182602	0.000183757	0.00017213	0.000166983	0.000181733	0.000177546	0.000159849	0.000153509	0.000159028	0.000161722	0.000165598	0.000157144	0.000161433	0.0001606	0.000165193	0.000164328	0.000159019	0.000163232
0.00152179	0.00125664	0.00113461	0.00100444	0.000877506	0.000796415	0.000744559	0.000699786	0.000664811	0.000614937	0.000608208	0.000526335	0.000468881	0.000468467	0.000442308	0.000433241	0.000434617	0.000409433	0.000397545	0.000381442	0.000380567	0.000372525	0.000368419	0.000343457	0.000345729	0.000356106	0.000318315	0.000327863	0.000357886	0.000334959	0.000328631	0.000342454	0.000335293	0.000327285	0.000320132	0.000322147	0.000302969	0.000312441	0.000333666	0.000312176	0.000296393	0.000308783	0.000310431	0.000292903	0.00029601	0.000285913	0.000286898	0.000300611	0.000304668	0.000315047
0.000545236	0.000536874	0.000487067	0.000467305	0.000429887	0.000430241	0.000415564	0.000414444	0.000395982	0.000372705	0.000342932	0.000338627	0.000322959	0.000327727	0.00033679	0.000322337	0.000327662	0.000315052	0.000319939	0.000330693	0.000321366	0.000312217	0.000318701	0.000311654	0.000309609	0.00030226	0.000295689	0.000276478	0.000269742	0.000269983	0.000267977	0.000267432	0.000268004	0.000261878	0.000261666	0.000252801	0.000254796	0.000241686	0.00024468	0.000244452	0.000227064	0.000226216	0.000237608	0.000239501	0.000241002	0.000232534	0.000235534	0.000236394	0.000240873	0.000235664
0.000558782	0.000482868	0.000418662	0.000378705	0.00034025	0.000317724	0.000290807	0.00030426	0.000308934	0.000292679	0.000256971	0.000236192	0.000240279	0.000233505	0.000222861	0.000217349	0.000221352	0.000205534	0.000204204	0.00019968	0.000191109	0.000187185	0.000190431	0.000176551	0.000181065	0.000183421	0.000175286	0.00018374	0.000186237	0.000197393	0.000192264	0.000200972	0.000177077	0.000181919	0.000185228	0.000187761	0.000185205	0.000194363	0.000195905	0.000175941	0.000176572	0.000174837	0.000185918	0.000198426	0.000191201	0.000184006	0.000174702	0.000176342	0.000186131	0.000174487
0.000419097	0.000367092	0.000330994	0.000299307	0.000273702	0.000269607	0.000265885	0.000241757	0.000227224	0.000224038	0.000218183	0.000202233	0.000208198	0.000214092	0.000199343	0.000193809	0.000190562	0.000187403	0.00018266	0.000175739	0.000187845	0.000179812	0.000184922	0.000188114	0.000177919	0.000179079	0.000180205	0.000189462	0.000182678	0.000179464	0.000189607	0.0002037	0.000195284	0.000190124	0.000185459	0.000187255	0.000180248	0.000184501	0.000189744	0.000189511	0.000180926	0.000177397	0.00017158	0.00017141	0.000175313	0.000176489	0.000182545	0.000182	0.000178246	0.000169355
0.00101813	0.00092235	0.000835684	0.000771409	0.000737787	0.000709084	0.00065427	0.000585243	0.00057	0.000572656	0.000559065	0.000524236	0.000527355	0.000511618	0.000482675	0.000478548	0.000489542	0.000494547	0.000469536	0.000481184	0.000492172	0.000488036	0.000480226	0.000471592	0.000460195	0.000466602	0.000467022	0.000472604	0.000468792	0.000478208	0.000475957	0.000465305	0.000464045	0.000455582	0.000460051	0.000447555	0.000425311	0.000424195	0.00040799	0.000400616	0.000402476	0.0003965	0.000392072	0.000387006	0.000381619	0.00038236	0.00037658	0.000373341	0.000372107	0.000359238
0.000316248	0.000362306	0.000382501	0.000357823	0.000317608	0.000287545	0.000280649	0.000291704	0.000304732	0.000335679	0.000304337	0.000261709	0.000248601	0.000252399	0.000267149	0.000269213	0.000258229	0.000247204	0.00024899	0.000264315	0.000265029	0.000250451	0.000234901	0.000233045	0.000232434	0.000252638	0.000244266	0.00022937	0.000232829	0.000233529	0.000223411	0.000223975	0.000225642	0.000221189	0.000215306	0.000223383	0.000229642	0.000223961	0.00021177	0.000210737	0.000200029	0.000209644	0.000211603	0.000205951	0.00021044	0.000205079	0.000196435	0.000197584	0.000194433	0.000201268
0.000393483	0.000317307	0.000276892	0.000246707	0.000226294	0.000210067	0.000209574	0.000211551	0.000211518	0.000191155	0.000184102	0.000196656	0.000173076	0.000167551	0.000173398	0.000170579	0.000162385	0.000166635	0.000151293	0.000146887	0.000143814	0.000146315	0.00014214	0.000144995	0.000140251	0.000144428	0.000149654	0.000145339	0.000148016	0.000151212	0.000151643	0.000155958	0.000159393	0.000158127	0.000164338	0.000154263	0.000161598	0.000156799	0.000159343	0.000151114	0.000152647	0.000158154	0.000143804	0.000141657	0.000145396	0.000140761	0.000143217	0.00015949	0.00015185	0.000140392
0.0003735	0.000340449	0.000300704	0.000275317	0.000257154	0.000249357	0.000228804	0.000225376	0.000210556	0.000197189	0.000195967	0.000189696	0.000185613	0.000183197	0.000177208	0.000170847	0.000174158	0.000170112	0.000163837	0.000161107	0.000153178	0.000153472	0.000151924	0.000165475	0.000159253	0.000160986	0.00015908	0.000161239	0.000162952	0.000166585	0.00016845	0.000173034	0.000170042	0.000158347	0.000163258	0.000166035	0.00016781	0.000173072	0.000171295	0.000172213	0.000171408	0.000166821	0.00016701	0.000170781	0.000159771	0.000158636	0.000160886	0.000166467	0.000161416	0.000171673
0.000439296	0.000427753	0.000392049	0.000347062	0.000307173	0.000282735	0.000268714	0.000264654	0.000262222	0.000249068	0.000231065	0.000212941	0.000206686	0.000202429	0.000201233	0.000199017	0.000185543	0.000181553	0.000180328	0.000180619	0.000186349	0.000171954	0.000163239	0.000162792	0.00016205	0.000168608	0.000169538	0.000161894	0.000152559	0.000154194	0.000145686	0.000150141	0.000152655	0.000148872	0.000150341	0.000148781	0.000147817	0.000145237	0.0001415	0.000145227	0.000144916	0.000145349	0.000149935	0.000142664	0.000139265	0.000143	0.000137376	0.000137524	0.000136847	0.00013998
0.00020809	0.000187339	0.000173453	0.000168237	0.000166848	0.000158889	0.000150815	0.000142728	0.000144883	0.000149676	0.00014225	0.000139211	0.000135889	0.000136032	0.000135581	0.000129297	0.000133348	0.000141529	0.000140396	0.000140243	0.000143446	0.000133394	0.000134605	0.000136359	0.000147416	0.000158426	0.000155719	0.00016915	0.000177633	0.000179812	0.000195751	0.000208597	0.000212754	0.000230589	0.000233698	0.000231611	0.000240859	0.000263653	0.000284111	0.000283545	0.000295091	0.000307361	0.000322449	0.000349576	0.000356656	0.000383269	0.000402615	0.000417488	0.000432397	0.000439435
0.00046148	0.000395762	0.000318052	0.000300462	0.000255586	0.000235866	0.000209096	0.000206304	0.000196125	0.000200873	0.000188782	0.000177881	0.000169894	0.00016331	0.000165839	0.000161729	0.000157583	0.000152505	0.000142244	0.000140003	0.000131727	0.000134522	0.00013715	0.000132155	0.000128436	0.00012948	0.000126202	0.000118782	0.000118144	0.000118122	0.000125959	0.000129861	0.00013237	0.00012747	0.000122422	0.000118371	0.000120167	0.000117145	0.0001181	0.000114487	0.000117415	0.000122051	0.000110957	0.000109765	0.000121525	0.000129515	0.000114789	0.000111477	0.000114683	0.000111494
0.000629874	0.000552784	0.000486066	0.000424831	0.000394708	0.000362227	0.00033748	0.000332669	0.000310396	0.000285263	0.00026814	0.00025384	0.000242821	0.000238514	0.000223905	0.000209979	0.000208892	0.000198248	0.000194756	0.000194273	0.000185821	0.000175848	0.000170737	0.000168928	0.000169106	0.00017223	0.000165431	0.000163942	0.000160777	0.0001559	0.000157684	0.000161649	0.000159477	0.000152156	0.000154837	0.000159818	0.000160421	0.000153165	0.000149645	0.000155544	0.000155384	0.000150944	0.000154745	0.000158996	0.000156979	0.000150852	0.000153275	0.000158627	0.000154994	0.000151356
0.00112776	0.000924484	0.000779406	0.000682398	0.000644388	0.000519266	0.000450686	0.000424373	0.000380995	0.000351465	0.000326802	0.000298607	0.000272204	0.000255693	0.000233166	0.000239553	0.00022314	0.00021503	0.000211241	0.000197263	0.000179539	0.000176924	0.00017752	0.000175	0.000180066	0.000168271	0.000160033	0.000152279	0.000158258	0.000159751	0.000157442	0.000145973	0.000146005	0.000150659	0.000154177	0.000153785	0.000149394	0.000144481	0.000152913	0.000143735	0.000154437	0.000147214	0.000145604	0.000144577	0.000152933	0.000161286	0.000153003	0.000140734	0.000146026	0.000145242
0.00115008	0.000963918	0.000853647	0.000805557	0.000697858	0.000607113	0.000599904	0.000531953	0.000477638	0.000472601	0.00044677	0.000408279	0.000402217	0.000363369	0.00036002	0.000372883	0.00032977	0.000300423	0.000299076	0.000308425	0.00028291	0.000283675	0.000261549	0.000250362	0.000252141	0.000251927	0.00026236	0.00025459	0.000242459	0.000246034	0.000245458	0.000253259	0.000253251	0.000259	0.000248451	0.000238164	0.000244664	0.000239466	0.000258047	0.000273545	0.000254671	0.000243539	0.000250115	0.000247486	0.000261124	0.000248263	0.000245508	0.000243475	0.00023537	0.000234758
0.000939104	0.000804691	0.000694809	0.000643452	0.000600293	0.000535146	0.000472902	0.000444984	0.000394747	0.000347453	0.000330502	0.000317772	0.000298168	0.000278756	0.000262886	0.000250712	0.000246299	0.000231067	0.00022026	0.000224975	0.000206054	0.000198322	0.000199114	0.000193311	0.000183032	0.000178891	0.000175973	0.000171846	0.000178512	0.00017863	0.000172554	0.00017389	0.000178614	0.000176757	0.000169565	0.000166733	0.000161299	0.000159538	0.000157682	0.000156323	0.000157438	0.000159647	0.00015653	0.000154738	0.000161297	0.000157312	0.000153196	0.000149285	0.000152623	0.00015217
0.00047218	0.000444455	0.000397742	0.000342606	0.000334725	0.000311236	0.000325247	0.000302524	0.000257648	0.000256922	0.000242886	0.000232039	0.000201721	0.000203407	0.000203337	0.000192285	0.000191121	0.000184654	0.000174595	0.000160906	0.000165652	0.000155656	0.000154385	0.000146335	0.000134316	0.000147313	0.000150437	0.000148305	0.000139742	0.000144097	0.000140721	0.000132845	0.00013367	0.000137576	0.000131075	0.00013447	0.000132317	0.000140713	0.000137585	0.000132619	0.000125787	0.000131725	0.000135204	0.000136758	0.000142111	0.000140534	0.000148996	0.0001352	0.00012829	0.000137182
0.000569956	0.000517611	0.000500908	0.000447343	0.000428157	0.00039775	0.000374249	0.000340612	0.000338664	0.000349772	0.000321817	0.000296338	0.000298262	0.000289603	0.000297989	0.000306624	0.000284281	0.00028407	0.000288395	0.000291	0.000291045	0.000294665	0.0002907	0.000292579	0.000301882	0.000302966	0.000327525	0.000308313	0.000306811	0.000307916	0.000303091	0.000306275	0.000307799	0.000312361	0.000306402	0.000311174	0.000269999	0.000250491	0.000278953	0.000276718	0.000274599	0.000269442	0.000282089	0.000290855	0.000264938	0.00026132	0.000267372	0.000255844	0.000244354	0.000260817
0.000395883	0.000358816	0.000307318	0.000286016	0.000290278	0.000267309	0.000249559	0.000225794	0.000235577	0.000243477	0.000216653	0.000212794	0.000211595	0.000206501	0.000204756	0.000204014	0.000196642	0.000200654	0.00020706	0.000207526	0.000202089	0.000200136	0.000208764	0.000208037	0.000224364	0.000235083	0.000236807	0.000225607	0.000221783	0.000236637	0.000234393	0.000221817	0.000219495	0.000205713	0.00020245	0.000215737	0.000216085	0.000212528	0.000210766	0.000194948	0.000209955	0.000222881	0.000203911	0.000197494	0.000193847	0.000205893	0.000202037	0.000210891	0.000208647	0.000209163
0.000586733	0.000511851	0.000472022	0.000447811	0.000391295	0.000339453	0.000297355	0.000277195	0.000258104	0.000235001	0.000216413	0.000190839	0.000180158	0.000176061	0.000168777	0.000168196	0.000153286	0.000144547	0.000141464	0.000138363	0.000137304	0.000130382	0.000123837	0.00012448	0.000123885	0.000126664	0.000130854	0.000132282	0.000130759	0.000127921	0.000123633	0.000115627	0.000114192	0.000118104	0.000116705	0.000115554	0.000115201	0.000109532	0.000106699	0.000109145	0.000107622	0.000100867	0.000101801	0.000107011	0.000101812	0.000100524	9.86917e-05	9.67014e-05	9.77143e-05	9.38816e-05
0.000435885	0.000480287	0.000512379	0.000533052	0.00053271	0.000547215	0.000538608	0.000478978	0.000452667	0.000465881	0.000438243	0.000387182	0.000365753	0.000368572	0.000391188	0.000399635	0.00038896	0.000353967	0.000318452	0.000307991	0.000282239	0.000310379	0.000302011	0.000291775	0.000288064	0.000297579	0.00030524	0.000302753	0.000300286	0.000297869	0.000299211	0.000307515	0.000288108	0.000280892	0.000278722	0.000265001	0.000279022	0.000300019	0.000302085	0.000315095	0.000319109	0.00031001	0.000316815	0.000297673	0.000302298	0.00033028	0.000327039	0.000321238	0.000296718	0.000304824
0.000671821	0.000606713	0.000594247	0.000583965	0.000551611	0.000480191	0.000454579	0.00046479	0.000444044	0.000408732	0.00042753	0.000412593	0.000412017	0.000407778	0.000416484	0.000414298	0.000407332	0.000401442	0.000393553	0.000389668	0.000400647	0.000403286	0.000389979	0.000400521	0.00039725	0.000436528	0.000441042	0.000432994	0.000407623	0.000392343	0.000377533	0.000423391	0.000436564	0.000447278	0.000493254	0.000491972	0.00045846	0.000490389	0.000479132	0.000450296	0.000467196	0.000482535	0.000473548	0.00046923	0.000526608	0.000508923	0.000542178	0.000573479	0.000552269	0.000530246
0.00110538	0.000886076	0.000702299	0.000599481	0.000525777	0.000462827	0.000417828	0.000381115	0.000343139	0.000321985	0.000303591	0.000282802	0.000270144	0.000252823	0.000240504	0.000233817	0.000224377	0.000218184	0.000206621	0.000204011	0.000208096	0.000192931	0.000192239	0.000182441	0.000185292	0.000186452	0.000186677	0.000175781	0.000173546	0.000166451	0.00016887	0.000172642	0.000168878	0.000157783	0.000158849	0.000163044	0.00016281	0.000168109	0.000161421	0.000150103	0.000158307	0.000158297	0.000155829	0.00015517	0.000157224	0.000163259	0.00015024	0.000157865	0.000158597	0.000155613
0.000550274	0.00046167	0.0004178	0.000365767	0.000366672	0.000324001	0.00028343	0.000291514	0.000294111	0.000269323	0.000227901	0.000215849	0.000197296	0.000198338	0.000191836	0.000188549	0.000187714	0.00016942	0.000165131	0.000163584	0.000159586	0.000158224	0.000153613	0.000159795	0.000153944	0.000147815	0.000145501	0.000143119	0.000144817	0.000142984	0.000143475	0.000142369	0.000135423	0.000125952	0.000127567	0.000123505	0.000116508	0.000125914	0.000126998	0.000129655	0.000139384	0.00012596	0.000122997	0.00012533	0.000120854	0.000120403	0.000123789	0.000119631	0.000121431	0.000132942
0.000526549	0.000467827	0.00039715	0.000369539	0.00036364	0.000352973	0.000313126	0.000285236	0.00025681	0.000237798	0.000225257	0.000208504	0.000197056	0.000184497	0.000182233	0.000180265	0.000171017	0.000174985	0.00016027	0.000158067	0.000156369	0.00015218	0.000146439	0.000148988	0.00014997	0.000160202	0.000155395	0.000148938	0.000150788	0.000146812	0.000139398	0.000138344	0.000143041	0.000145538	0.000144052	0.00013278	0.000140557	0.000139781	0.000142087	0.000132736	0.000130826	0.000138225	0.000133939	0.000137471	0.000137078	0.00014173	0.000131251	0.000139916	0.000139386	0.000130775
0.000818289	0.000693219	0.000613643	0.000551852	0.000506719	0.000452844	0.000434401	0.000403431	0.000377559	0.000369484	0.000348559	0.000339445	0.000320648	0.0003121	0.000296825	0.000293009	0.00029493	0.000285279	0.000281374	0.000277629	0.000274094	0.000273264	0.00026623	0.000258174	0.00026158	0.00026629	0.000260861	0.000260086	0.000252696	0.000253906	0.000245945	0.000246371	0.000249344	0.000247481	0.000245062	0.000243414	0.000237539	0.000243618	0.000242406	0.000228089	0.000233061	0.000237107	0.000236357	0.000227388	0.000224357	0.000230992	0.000233236	0.000232479	0.000234499	0.000233047
0.000533707	0.000505311	0.00044333	0.000375865	0.000307101	0.000315029	0.000303694	0.000283458	0.0002719	0.000268232	0.000234414	0.000249507	0.000253247	0.000238155	0.000223665	0.000210095	0.000212906	0.000216584	0.000229891	0.000223815	0.000217467	0.000211936	0.000204924	0.000211085	0.000203618	0.00018993	0.00018337	0.000193164	0.000199151	0.000191545	0.000184017	0.000175884	0.000198849	0.000188315	0.000179589	0.000193866	0.000200153	0.000184194	0.000189971	0.000195178	0.00018316	0.000183099	0.000172297	0.000160145	0.000177558	0.000195828	0.000201221	0.000189406	0.000170979	0.000185028
0.00328041	0.00257686	0.00213535	0.00182054	0.00155217	0.00132199	0.00115432	0.00104181	0.000925647	0.000875916	0.0008159	0.000741929	0.000698299	0.000663065	0.000615696	0.000601422	0.000576544	0.000532049	0.000508068	0.000495875	0.000478448	0.000467769	0.000475499	0.000464596	0.000438185	0.000432705	0.000407924	0.00038806	0.000386077	0.000385274	0.000380527	0.000363852	0.00036418	0.000364426	0.000369812	0.00036513	0.000352594	0.000346049	0.000342443	0.000351573	0.000353695	0.000330635	0.000328365	0.000331366	0.000333187	0.000333129	0.000332439	0.000329066	0.000329101	0.000321316
0.00089252	0.00083832	0.00073337	0.000554792	0.000477638	0.000509828	0.000545334	0.000475711	0.000428959	0.000373452	0.000346087	0.000363869	0.000323938	0.000303021	0.000321778	0.000306593	0.000275808	0.000272639	0.000260609	0.000267931	0.000272033	0.000260489	0.000255095	0.000238041	0.000234573	0.000242003	0.000237187	0.000230641	0.000235202	0.000217016	0.000208009	0.000214689	0.000211284	0.000211303	0.000223918	0.000211122	0.000201061	0.000206047	0.000215806	0.000183327	0.000202562	0.000219289	0.00020407	0.0001942	0.00021054	0.000212603	0.000207674	0.000202588	0.000207648	0.000200252
0.000847218	0.000735655	0.000660296	0.000544922	0.000492225	0.000452563	0.000427794	0.000410694	0.00036782	0.000339618	0.000332466	0.000317333	0.000303452	0.000286273	0.000278442	0.000264967	0.000262612	0.000259718	0.000243889	0.000243732	0.000228252	0.00022339	0.000234999	0.000226449	0.000227072	0.000219557	0.000218089	0.000220295	0.000204918	0.000216563	0.000207573	0.000208203	0.000219957	0.000217779	0.000211464	0.000216826	0.000208822	0.000201121	0.000206296	0.00020242	0.000199715	0.000198693	0.000199725	0.00019749	0.000204712	0.00019895	0.000193902	0.00019215	0.000186721	0.000191641
0.000829342	0.000731085	0.000647315	0.000544573	0.000500404	0.000459148	0.000440054	0.000418177	0.000371821	0.000347008	0.000349136	0.000321955	0.000309749	0.000290952	0.000282543	0.000279018	0.000266279	0.000262214	0.000248555	0.000249614	0.000244791	0.000235928	0.000234945	0.000225724	0.000232113	0.000232793	0.000225616	0.000222818	0.000210454	0.000216598	0.000214415	0.000211699	0.000219038	0.000217018	0.000209314	0.000213425	0.000209407	0.000207571	0.000216423	0.000212835	0.000202085	0.000198742	0.000199001	0.000202512	0.000206855	0.00019933	0.000195267	0.000193897	0.000190414	0.000195709
0.000605676	0.00052501	0.0005018	0.000473261	0.00043513	0.000405401	0.00039353	0.000371496	0.000346096	0.000352245	0.000340952	0.00032196	0.000318204	0.00031224	0.000307374	0.000292576	0.000276935	0.000273681	0.000271563	0.000268321	0.000268713	0.00025995	0.000253891	0.000246258	0.000242959	0.000234415	0.000234897	0.000229512	0.000232462	0.000226331	0.00022393	0.000215333	0.00021454	0.000212642	0.000220109	0.000216815	0.000211114	0.000207821	0.000205437	0.000210069	0.000210019	0.000205088	0.000209719	0.000205067	0.000209362	0.000209826	0.000205547	0.000199169	0.000211162	0.000199102
0.000478386	0.000408643	0.000365901	0.000333113	0.000298951	0.000277143	0.000267698	0.000257817	0.000241893	0.000222792	0.000213376	0.000215737	0.000205578	0.000186127	0.00018617	0.000171718	0.000175288	0.000178063	0.000178017	0.000168716	0.00016344	0.00016962	0.000170565	0.000166628	0.00016548	0.000166235	0.000157366	0.000153537	0.000153072	0.000154574	0.000152819	0.000151238	0.000145174	0.000151429	0.000152544	0.000146374	0.00014768	0.000147876	0.000146226	0.000150979	0.00015512	0.000148239	0.000144786	0.00014585	0.000145295	0.000143015	0.000144991	0.000142452	0.000142593	0.000143616
0.00415114	0.00721019	0.00877211	0.0073712	0.00627537	0.00480014	0.00417303	0.00353207	0.00311854	0.00310571	0.00314566	0.00329591	0.00361502	0.00360212	0.00354945	0.00364424	0.00349767	0.00342038	0.00303107	0.00259483	0.00234454	0.00256021	0.00271945	0.00259169	0.00239902	0.0022759	0.00205114	0.00214363	0.00205064	0.00175877	0.00161014	0.00173937	0.00184502	0.00169166	0.00137169	0.00134966	0.00140996	0.00126031	0.00137665	0.00129307	0.00108742	0.0011113	0.0011953	0.00117242	0.00104745	0.000981757	0.000970588	0.000931449	0.000845726	0.000861023
0.000646742	0.000554131	0.000520302	0.000489217	0.000440093	0.000386379	0.000375912	0.000345315	0.000330518	0.000299509	0.00028304	0.000290082	0.000268067	0.000258176	0.000248992	0.000252503	0.000249292	0.00024686	0.000240504	0.000235239	0.000226144	0.000217148	0.000220258	0.000219378	0.000217526	0.000213866	0.000225449	0.0002323	0.000222864	0.000225193	0.000217154	0.000218887	0.00022808	0.000219456	0.000220446	0.000219208	0.000214528	0.00022114	0.000211025	0.000218648	0.000219695	0.000213159	0.000209644	0.000206713	0.000198174	0.000209683	0.000211935	0.000203367	0.000201115	0.000201147
0.000530627	0.000459356	0.000396976	0.000357588	0.000328774	0.000292209	0.000276596	0.000269935	0.000252331	0.000222204	0.000223396	0.000220042	0.000218773	0.00020331	0.000194125	0.000193126	0.000191492	0.0001758	0.000171378	0.00017056	0.00016558	0.000167221	0.000166686	0.000156232	0.000164476	0.000160677	0.000155981	0.000154731	0.00016317	0.000159159	0.00015645	0.000151186	0.000159905	0.000155214	0.000153734	0.00014543	0.000144972	0.000146974	0.000152349	0.000149787	0.000152434	0.000153481	0.000149157	0.000147642	0.000153654	0.000148205	0.000140716	0.000146271	0.000149244	0.000134794
0.000432293	0.000401508	0.000391962	0.000356078	0.000313983	0.000283229	0.000260714	0.000257898	0.000255785	0.000262238	0.000229307	0.000221426	0.000206006	0.000206087	0.000205709	0.0002	0.000196489	0.000185696	0.000176601	0.000173577	0.000172848	0.000168403	0.000177238	0.000169019	0.000159531	0.000154716	0.000152034	0.000162461	0.000157461	0.000166807	0.000160968	0.000159074	0.000152448	0.00015419	0.00016005	0.000153499	0.000146715	0.000148437	0.000152948	0.000154916	0.000141845	0.000148616	0.00015591	0.000152793	0.000142752	0.000149834	0.000148532	0.000146346	0.000143543	0.000145605
0.000385941	0.000327547	0.000294051	0.000261346	0.000228326	0.000221314	0.00021423	0.000198065	0.000183047	0.000171103	0.00016641	0.000159605	0.000152584	0.00014426	0.000135602	0.000132744	0.000141582	0.000135582	0.000132685	0.000132286	0.000121957	0.000122063	0.000124184	0.000123649	0.000121232	0.00011596	0.000118678	0.000121962	0.000126758	0.000120338	0.000114523	0.000119882	0.000116484	0.000110989	0.000111607	0.000110891	0.000115458	0.000112362	0.000106353	0.000106457	0.000109984	0.000117682	0.000117702	0.00011336	0.000111405	0.000106165	0.000106149	0.000106506	0.000111169	0.00011149
0.000379146	0.000348272	0.000306365	0.000265478	0.000252437	0.000241926	0.000205192	0.000192973	0.0002004	0.00018204	0.000145734	0.000138859	0.000138042	0.000136721	0.000135789	0.0001226	0.000121478	0.000118612	0.000117601	0.000117077	0.000108556	0.000112801	0.000111759	0.00010888	9.86682e-05	9.74327e-05	9.87102e-05	9.25206e-05	0.000100759	9.55998e-05	9.75214e-05	9.97447e-05	9.48871e-05	9.91418e-05	9.71824e-05	9.54951e-05	8.82204e-05	9.30376e-05	9.29431e-05	8.693e-05	8.99526e-05	9.19342e-05	8.87112e-05	8.74219e-05	8.32165e-05	8.65374e-05	8.93438e-05	8.84798e-05	8.23741e-05	8.64791e-05
0.000321232	0.000280186	0.000248182	0.000221735	0.00019731	0.000182104	0.000165468	0.000157603	0.000152178	0.000143053	0.000132193	0.000125671	0.000116791	0.000112075	0.0001097	0.000104577	0.000101985	0.000101063	9.78722e-05	9.50364e-05	9.56663e-05	9.33269e-05	9.22095e-05	9.11033e-05	8.90437e-05	8.80582e-05	8.73909e-05	8.96441e-05	8.76153e-05	8.81134e-05	8.56039e-05	8.61953e-05	8.61094e-05	8.34437e-05	8.28815e-05	8.25764e-05	8.16092e-05	8.13009e-05	8.19897e-05	8.21248e-05	8.1521e-05	8.05146e-05	8.00952e-05	8.08565e-05	8.16257e-05	8.19145e-05	8.08787e-05	7.84789e-05	7.94248e-05	7.86499e-05
0.000486036	0.000423049	0.000383876	0.000343501	0.000326101	0.00029866	0.000287536	0.000273796	0.000271795	0.000252201	0.000233837	0.000229122	0.000231053	0.000223548	0.000225499	0.000220495	0.00023201	0.000222792	0.000233336	0.000232954	0.000216991	0.000215224	0.000217731	0.000218646	0.000231755	0.000232583	0.000232441	0.000247462	0.000236114	0.000244354	0.000239188	0.000245856	0.000262058	0.000252879	0.000259164	0.000264775	0.000252452	0.000254307	0.000260027	0.000259869	0.000274861	0.000279316	0.000250625	0.000261475	0.000283506	0.000268021	0.000270452	0.000274876	0.000278433	0.000281935
0.00136621	0.0010889	0.00088975	0.000800882	0.000690039	0.000573866	0.00054431	0.000490041	0.000411864	0.000383249	0.000338461	0.000341269	0.000319359	0.000290138	0.000263796	0.000259096	0.000259908	0.000262977	0.000257752	0.000243704	0.000233214	0.000222689	0.000208193	0.000207724	0.000227563	0.000228559	0.000218288	0.00020262	0.000217352	0.000212347	0.000199951	0.000208163	0.000212589	0.000214784	0.000192703	0.00018518	0.000184451	0.000197863	0.000208375	0.000192834	0.000179577	0.000178487	0.000179197	0.000182405	0.000174129	0.000175711	0.000182894	0.000186684	0.000180101	0.000159072
0.000748031	0.000681287	0.000605712	0.000573814	0.000542366	0.000489881	0.000463079	0.000417026	0.000374345	0.000359739	0.000337674	0.000322827	0.000311766	0.000305015	0.000286676	0.000287166	0.000295837	0.000277902	0.000278897	0.000274675	0.000280142	0.000267083	0.000260299	0.000260557	0.000264247	0.000254254	0.000252271	0.000255834	0.000243878	0.000249511	0.000244871	0.000247141	0.000243867	0.000239119	0.000242288	0.00023722	0.000235908	0.000229584	0.000222881	0.000216205	0.000217512	0.000225405	0.000227312	0.000222089	0.000212064	0.000204083	0.000212357	0.000217264	0.000215779	0.000214711
0.000435028	0.000434808	0.000465616	0.000430281	0.000363496	0.00036277	0.000364045	0.000346711	0.000318191	0.000306624	0.000300036	0.000262413	0.000250768	0.000241034	0.000247144	0.000232563	0.000236574	0.00023491	0.000241424	0.000233694	0.000245037	0.000236724	0.000224938	0.00022149	0.000208193	0.000217088	0.000215048	0.000215545	0.000204911	0.000224131	0.000229442	0.000231889	0.00022831	0.000226483	0.000228136	0.000230288	0.000216959	0.000216937	0.000217141	0.000219417	0.000220481	0.000235149	0.000220431	0.000220112	0.000221886	0.000228304	0.000217714	0.000218854	0.000236592	0.000244003
0.000377427	0.000360808	0.000349084	0.000343995	0.000339081	0.000351954	0.000346292	0.000317296	0.00026987	0.000228978	0.000233535	0.00023111	0.000216933	0.000207781	0.000199473	0.0002003	0.000192344	0.000194602	0.00019666	0.000197406	0.000192652	0.000210165	0.000196309	0.000190829	0.000185929	0.000174692	0.000168535	0.00017255	0.000173381	0.000173107	0.000172757	0.000178565	0.000190356	0.000187902	0.000179414	0.000179937	0.00018499	0.000185251	0.000183493	0.000172404	0.000177007	0.00017162	0.000177021	0.000175023	0.000176681	0.000196579	0.000193622	0.000198808	0.000202499	0.000208951
0.000263124	0.000237538	0.000210885	0.000173282	0.000161924	0.00016699	0.000157005	0.00014901	0.000145981	0.000131473	0.000126798	0.000124851	0.000124789	0.000127237	0.000121976	0.00012822	0.000116417	0.00010843	0.000108475	0.000111537	0.000114532	0.000111424	0.000112701	0.000109076	0.000110736	0.000109477	0.000115961	0.000124626	0.000121174	0.000122936	0.000119866	0.000111247	0.000113621	0.000111436	0.000105576	0.000103723	0.000102928	0.000103518	0.000104401	9.94894e-05	0.000101485	9.76627e-05	9.99169e-05	0.000101154	0.000106125	9.76011e-05	9.55412e-05	0.000102819	0.000108389	9.80747e-05
0.000248843	0.000237642	0.00023307	0.000219229	0.000198557	0.000185936	0.000173488	0.000165549	0.000166218	0.000159582	0.00014932	0.000150009	0.000143264	0.000135615	0.000135554	0.00013148	0.000135839	0.000131502	0.000121622	0.0001216	0.00012756	0.000127044	0.000124018	0.000126317	0.000128143	0.000123033	0.000119621	0.000117811	0.000123601	0.000124895	0.000120756	0.000122684	0.000120401	0.000122777	0.000120256	0.00011479	0.000111722	0.000110918	0.000113417	0.000112951	0.000111609	0.000112955	0.000112133	0.000114687	0.000111651	0.000110086	0.000111053	0.000112043	0.000111623	0.000116007
0.000228029	0.000227	0.000230897	0.000213764	0.000190487	0.000178612	0.000178376	0.000167708	0.000166277	0.000158664	0.000144703	0.000143715	0.000141017	0.000141829	0.000145402	0.00013507	0.000125596	0.00012214	0.000122488	0.000128083	0.000124033	0.000120431	0.000115029	0.000114551	0.000111506	0.000114876	0.000115697	0.000114913	0.000115398	0.000114148	0.000110314	0.000107792	0.000108552	0.000108597	0.000104824	0.000106907	0.000108481	0.00011059	0.000105538	0.000100602	9.98264e-05	9.91676e-05	9.91348e-05	9.92477e-05	0.000101317	0.000102433	0.000102734	9.83784e-05	0.000100005	9.9466e-05
0.000293786	0.000297217	0.000295257	0.000258539	0.000218016	0.000228023	0.000228327	0.000221388	0.000205619	0.000188362	0.000186686	0.000186713	0.000171277	0.000166622	0.000171379	0.00017052	0.000166391	0.000156944	0.000156804	0.000158279	0.000166885	0.000160446	0.000155767	0.000149109	0.000138425	0.000147294	0.000149231	0.000142227	0.000141238	0.000139068	0.000142864	0.000133208	0.000139155	0.000140384	0.000143225	0.000135049	0.000126328	0.000129329	0.00013986	0.000137305	0.000128138	0.000130249	0.000141467	0.00013693	0.00014056	0.000135942	0.000130531	0.000129736	0.000131406	0.000132801
0.000164092	0.000160152	0.00015507	0.000148893	0.000140672	0.000134516	0.000134676	0.000130332	0.0001249	0.000123649	0.000123431	0.00012085	0.000121677	0.000121158	0.000122925	0.000119849	0.000115805	0.000116893	0.000123534	0.000122615	0.000119689	0.000123107	0.000117483	0.000120099	0.000122287	0.000120413	0.000116284	0.000116788	0.000121249	0.000119949	0.000120319	0.00012141	0.000116109	0.000122404	0.000127049	0.000126464	0.000124254	0.000119989	0.000121825	0.000122054	0.00012114	0.000123589	0.000124339	0.000126374	0.000125123	0.000129794	0.000135301	0.000135143	0.000131099	0.000133813
0.000374262	0.000424531	0.000441195	0.000388726	0.000304579	0.000296564	0.000324811	0.000333142	0.000331328	0.000310028	0.00027806	0.000271409	0.000281936	0.000281763	0.000281938	0.000280184	0.000266193	0.000273964	0.000291845	0.000279959	0.000277857	0.000282401	0.000291992	0.000281732	0.000265135	0.000273658	0.000281646	0.000286927	0.000272308	0.000269961	0.000266649	0.000277004	0.000272803	0.000289073	0.000293442	0.000278715	0.000274307	0.000289532	0.000304493	0.000306604	0.000321674	0.000315761	0.000314624	0.000328268	0.000332259	0.000337701	0.00034335	0.00036675	0.0003776	0.000382713
0.000255594	0.000250243	0.000245149	0.000215762	0.00017841	0.000174487	0.000188298	0.000175089	0.000170462	0.000160326	0.000151793	0.000150309	0.000153901	0.000144015	0.000150302	0.000148261	0.000143854	0.000139849	0.000130982	0.000136257	0.000142396	0.000128848	0.000129771	0.000131456	0.000132892	0.00014253	0.000133273	0.000130992	0.000134158	0.000134417	0.000135225	0.00013194	0.000130329	0.000126284	0.000126262	0.00012803	0.000126585	0.000127332	0.000129925	0.000130862	0.000121633	0.000129706	0.000135447	0.000138526	0.000140271	0.000132011	0.000132714	0.000139801	0.000148193	0.000154409
0.000604359	0.000667775	0.000610734	0.000510032	0.000413896	0.0004644	0.00049946	0.000434962	0.00041519	0.000391564	0.000395776	0.000387709	0.000357746	0.000328339	0.000325582	0.000321619	0.000310478	0.000296626	0.000290203	0.000322868	0.000336616	0.000276627	0.0002566	0.00025833	0.00027448	0.000285453	0.000257447	0.000230633	0.000212493	0.000220235	0.000235812	0.000238748	0.000212462	0.000194741	0.000208794	0.000214576	0.000212136	0.000198625	0.000192611	0.000168793	0.000179612	0.000174755	0.000164725	0.000160678	0.000176769	0.000179914	0.00016167	0.000153216	0.000163416	0.000153008
0.00255827	0.00252865	0.00227322	0.00206174	0.00182972	0.00165327	0.00156077	0.00151922	0.00132233	0.00112847	0.000985554	0.000976339	0.000940979	0.000837679	0.000807323	0.000786527	0.000763009	0.000707005	0.000619828	0.00065249	0.00065685	0.000608869	0.000565027	0.000545795	0.000540401	0.000523937	0.000488338	0.000477483	0.000448611	0.000432105	0.000429102	0.000443389	0.000426565	0.000416217	0.000403953	0.000389378	0.000372685	0.000349358	0.000337215	0.000347521	0.000341845	0.000331306	0.000328585	0.000339359	0.000328554	0.000311635	0.000311826	0.000316187	0.000310317	0.000270078
0.00138558	0.0013135	0.00125641	0.00120661	0.00121031	0.00120483	0.00119343	0.00114001	0.000951392	0.000775867	0.000676472	0.000605346	0.00057595	0.000576132	0.000539276	0.000495627	0.000483906	0.00047202	0.000466797	0.000455596	0.000433849	0.000417819	0.000415051	0.000402027	0.000362726	0.000338842	0.000339435	0.000318991	0.000331722	0.000315017	0.000299902	0.000301868	0.000294911	0.000293228	0.000279237	0.000280902	0.000276396	0.000275996	0.00027287	0.000259033	0.000255624	0.000256378	0.00026361	0.000246159	0.000246133	0.000246272	0.000246957	0.000237516	0.000234402	0.000238785
0.000969035	0.000926779	0.000925935	0.000886191	0.000914488	0.000923609	0.000884808	0.000829689	0.000676688	0.000577082	0.000539646	0.0004982	0.000481043	0.000447953	0.000425318	0.000410369	0.000386179	0.000363862	0.000357356	0.000338384	0.000338865	0.000324986	0.000313828	0.000298232	0.000300229	0.000291385	0.000265746	0.000258329	0.000261238	0.000246404	0.000255222	0.000251024	0.000234926	0.000215855	0.000212224	0.000207113	0.000208313	0.000206118	0.000207001	0.000205124	0.000189176	0.000187678	0.000187912	0.000179852	0.000181835	0.000185503	0.000181899	0.000179434	0.000172392	0.000173338
0.000460566	0.000448618	0.000488473	0.00045093	0.000371253	0.000324226	0.000283461	0.000317948	0.000348863	0.000307162	0.000264298	0.00023594	0.000230274	0.000224151	0.000245951	0.000235595	0.00023509	0.000232673	0.000209081	0.000204755	0.000193026	0.000189952	0.000203996	0.000197192	0.000185082	0.000180807	0.000178101	0.000179905	0.000185503	0.000178293	0.000179317	0.000180053	0.00017464	0.000170209	0.000170461	0.000161873	0.000160568	0.000146263	0.000159562	0.000164802	0.000154674	0.000155245	0.000161149	0.000144878	0.000148334	0.000148447	0.000138233	0.000148254	0.000143024	0.00014422
0.000428849	0.000380795	0.00034465	0.000345875	0.000331681	0.000297967	0.000277342	0.000249852	0.000237082	0.000239214	0.000233596	0.000207635	0.000199258	0.000188805	0.000187055	0.000186567	0.000179038	0.000172059	0.000167329	0.00015919	0.000161609	0.000160914	0.000148766	0.000149558	0.000149209	0.000152254	0.000159742	0.000156135	0.000160252	0.000161301	0.000162273	0.000158625	0.000158148	0.000152154	0.00014711	0.000144011	0.000146435	0.000149601	0.000142943	0.000137639	0.000139309	0.000136041	0.000124262	0.000124982	0.000121125	0.000119247	0.000118928	0.000118165	0.000114406	0.000118178
0.000527253	0.000496386	0.000455914	0.000409824	0.00038639	0.000356021	0.00031631	0.000293734	0.000275833	0.00026416	0.000256688	0.000237187	0.000222167	0.000214025	0.000212598	0.000196188	0.000199609	0.000190175	0.000179341	0.000179681	0.00017546	0.000175252	0.000174871	0.000171674	0.000167588	0.000163414	0.000165984	0.000169253	0.000167037	0.000169065	0.000173254	0.000167322	0.00016903	0.0001653	0.000159679	0.000157	0.000149222	0.000154598	0.000145674	0.000142558	0.000137624	0.000137116	0.00013301	0.000130919	0.000121749	0.000115005	0.000119148	0.000117647	0.000121573	0.000119947
0.000719546	0.000645989	0.00054856	0.000487104	0.000449216	0.000407713	0.000370864	0.000338718	0.000329887	0.000303525	0.00027706	0.000264757	0.000249009	0.000232277	0.000211456	0.000203775	0.000197276	0.000191973	0.000187222	0.000193455	0.000179932	0.000174659	0.000174531	0.000170493	0.000165006	0.000152572	0.000163374	0.00016164	0.00015954	0.000157204	0.000148714	0.000150295	0.00015409	0.000156325	0.000160753	0.000161518	0.000153488	0.000153557	0.00015833	0.000153361	0.000147104	0.000149766	0.000146187	0.000144027	0.000147492	0.000147717	0.0001487	0.000146586	0.000149805	0.000146543
0.000487176	0.000477038	0.000454407	0.000375948	0.000345206	0.000315653	0.000293001	0.000266369	0.000258976	0.000236931	0.000226278	0.000223224	0.000202723	0.000193665	0.000183361	0.000186999	0.000185228	0.00019095	0.000180071	0.000169705	0.000167963	0.00017253	0.000165166	0.000156198	0.00015768	0.000159151	0.000170038	0.00015882	0.000155198	0.000153691	0.000160248	0.000164962	0.000161211	0.000155374	0.000160436	0.000155774	0.000156944	0.00016164	0.000155903	0.000148209	0.000152054	0.000147359	0.000150525	0.000145096	0.000151137	0.00014244	0.00014739	0.000150104	0.000151912	0.000144502
0.000517893	0.000451767	0.000412406	0.000379114	0.000321556	0.000318635	0.000289928	0.000276188	0.000268768	0.000247194	0.000224103	0.000222425	0.000209709	0.000202195	0.000207327	0.000199919	0.000191025	0.000183825	0.00017698	0.000172585	0.000169987	0.000165279	0.00016204	0.000153578	0.000163112	0.000162584	0.000157084	0.000155537	0.00016367	0.000157516	0.000162693	0.000163549	0.000153939	0.000156966	0.000157548	0.000162603	0.000160974	0.000154649	0.000150878	0.000158898	0.000147144	0.000144416	0.000146551	0.000148824	0.000144743	0.000144637	0.000149657	0.000145735	0.000139231	0.000138616
0.000768077	0.000675994	0.00062944	0.000580396	0.000546098	0.000464257	0.000437402	0.000415039	0.000382428	0.000368542	0.000343564	0.000315391	0.00031044	0.00029375	0.000299258	0.000285909	0.000258429	0.00026221	0.000265715	0.000257793	0.000234429	0.000234179	0.000246145	0.000246553	0.000243634	0.000237307	0.000221303	0.000234963	0.000227379	0.000216669	0.000209651	0.000214707	0.000204418	0.00019811	0.000205318	0.000219031	0.000227509	0.000211071	0.000201787	0.000199361	0.000193801	0.000195073	0.000191336	0.000190483	0.000186882	0.000189213	0.000191202	0.000192897	0.000177644	0.000179061
0.000380984	0.00035719	0.000332287	0.000307511	0.000288058	0.000265139	0.000243821	0.000213541	0.000203548	0.000193125	0.000176595	0.000174457	0.000174838	0.000155117	0.000147462	0.000146652	0.000138901	0.000136997	0.000135802	0.000129282	0.000126583	0.000128658	0.000125579	0.000121756	0.000115718	0.000114126	0.000116656	0.000118519	0.000118464	0.0001151	0.00011505	0.000108498	0.000111933	0.00011084	0.000111215	0.000109065	0.000106501	0.000108541	0.000102858	0.000103479	0.000112639	0.000108356	0.000105536	0.000107389	0.000110672	0.000109299	0.000105657	0.000102246	0.000103781	0.000105033
0.00120094	0.00111263	0.000908397	0.000871987	0.000779953	0.000716742	0.000739866	0.000728071	0.000720221	0.000678123	0.00058692	0.000561669	0.000545709	0.000544817	0.000541286	0.000491315	0.000483041	0.000462782	0.000461364	0.000475547	0.000475757	0.000454192	0.000449534	0.000446718	0.000414652	0.000368474	0.000376685	0.000390567	0.00043839	0.000434264	0.000405794	0.000389597	0.000369696	0.000404848	0.000404687	0.000374068	0.000389356	0.00036769	0.000354544	0.000346033	0.000329044	0.000348368	0.000348818	0.000319236	0.000313871	0.000354602	0.000340131	0.000300778	0.000312232	0.000321232
0.00101035	0.00108074	0.00111775	0.00105519	0.000986323	0.00093287	0.000896689	0.000767302	0.000706424	0.00068697	0.000658261	0.000638857	0.000614752	0.000530565	0.000509571	0.000476447	0.000451592	0.000423121	0.000402267	0.000386807	0.000350614	0.000339613	0.00033104	0.000330183	0.000297706	0.000294612	0.000300536	0.000287433	0.000276341	0.000276216	0.000290687	0.000275645	0.000232698	0.000214686	0.000214388	0.000207598	0.000220944	0.000215638	0.000214859	0.000204782	0.000201918	0.000209571	0.000216967	0.000217088	0.00020607	0.000196963	0.000191623	0.000205168	0.000197739	0.000196306
0.0005655	0.000516059	0.000463302	0.000449925	0.000417964	0.000370992	0.000348085	0.000324534	0.000319182	0.000293964	0.000273961	0.00025626	0.000244166	0.000246916	0.000230931	0.000220754	0.000209148	0.000206497	0.000202943	0.000194118	0.000186543	0.000181292	0.000170984	0.000174558	0.000172307	0.00016693	0.000157568	0.000156643	0.000155406	0.000159793	0.00015428	0.000153877	0.000153325	0.000153705	0.000152451	0.000150035	0.000138501	0.000133335	0.000139246	0.000141547	0.00014242	0.000142339	0.000144974	0.000139179	0.000144539	0.000145414	0.000139569	0.000134393	0.000135879	0.000139919
0.00176169	0.00153653	0.00129305	0.00111471	0.000944166	0.000884588	0.000779059	0.00071162	0.000643076	0.000570626	0.000538935	0.000514917	0.000494962	0.000447992	0.000430962	0.000388585	0.000362363	0.000338064	0.000332381	0.000331556	0.000309916	0.000308098	0.000298859	0.000274127	0.000253144	0.000256631	0.000244284	0.000233165	0.000244271	0.000236014	0.000222537	0.000232927	0.000232552	0.000224593	0.000216498	0.000218404	0.000213205	0.000217488	0.000208821	0.000208184	0.000198163	0.000194468	0.000193613	0.000208535	0.000199413	0.000198163	0.000199801	0.000194432	0.000186485	0.00018477
0.000624166	0.000604305	0.000583874	0.000505107	0.000473748	0.000453685	0.00042265	0.000405195	0.00037968	0.000339891	0.000323786	0.000308481	0.000288606	0.000299888	0.000299808	0.00026055	0.000248701	0.000253557	0.000244434	0.000242914	0.000244784	0.000245366	0.000237574	0.000231859	0.000240412	0.00022537	0.000240778	0.000254964	0.000249246	0.000245401	0.000254221	0.00024394	0.00024136	0.00023733	0.000235902	0.000221208	0.000224692	0.000213113	0.000210512	0.000209108	0.000191257	0.000190394	0.000184217	0.000187782	0.000167497	0.000170285	0.000174676	0.000169164	0.000164915	0.000163423
0.000479314	0.000433211	0.000380124	0.000332366	0.00030189	0.000289273	0.000269231	0.000248787	0.000242281	0.000228294	0.00021564	0.000209255	0.000204538	0.000193617	0.000177975	0.000174783	0.000178489	0.000165245	0.000156698	0.000156239	0.000160298	0.000155734	0.000158219	0.000155656	0.00015352	0.0001533	0.000159751	0.000162333	0.000157661	0.000153399	0.000158321	0.000152816	0.00015087	0.000152218	0.000155797	0.000159081	0.000153552	0.000152336	0.00015375	0.00015608	0.000154784	0.000154387	0.000155895	0.000157384	0.000154366	0.000150912	0.000149917	0.000148312	0.000150387	0.000153003
0.000636209	0.000565427	0.000478265	0.000401978	0.000358061	0.000321127	0.000318123	0.000306844	0.000286434	0.000255697	0.000227085	0.000218813	0.000212473	0.00022278	0.000229586	0.000219593	0.000211079	0.000191572	0.000183733	0.000185476	0.000172155	0.000167589	0.000175309	0.000170568	0.000177001	0.000166738	0.000169739	0.000166596	0.000168077	0.000168682	0.000166081	0.000160413	0.000149054	0.0001513	0.000154811	0.000155219	0.00015627	0.000154536	0.000151078	0.000144912	0.000150846	0.000149268	0.00015294	0.000155178	0.000144555	0.000151962	0.000157916	0.000147987	0.000137545	0.000138341
0.000598555	0.00049535	0.000427245	0.000416014	0.000381274	0.000356431	0.000330514	0.000300504	0.000286009	0.000269193	0.000261486	0.000246624	0.000240288	0.00023433	0.000238295	0.000222914	0.000209944	0.000210795	0.000212344	0.000203178	0.00019764	0.00020563	0.000195502	0.000188831	0.000189042	0.00019511	0.000190573	0.000190167	0.000183022	0.000176564	0.000174031	0.000184153	0.000195246	0.000185077	0.00019062	0.000184749	0.000188145	0.000188124	0.000184706	0.000181294	0.000190096	0.000185383	0.000183721	0.000186078	0.000191706	0.00018749	0.000195087	0.000190112	0.000187492	0.000199801
0.000474728	0.000431567	0.000384739	0.000339633	0.00030427	0.000286371	0.0002532	0.000226301	0.000218114	0.000203779	0.000191466	0.000185685	0.00018435	0.000186155	0.000173622	0.000171753	0.000167745	0.000167531	0.000158227	0.000154655	0.000159097	0.000152524	0.000152459	0.000150976	0.000154144	0.000154673	0.00015104	0.000145384	0.000147243	0.000143721	0.000150588	0.000147525	0.000149268	0.000149037	0.000146006	0.000146503	0.00013787	0.000143379	0.000143988	0.000140135	0.000141884	0.000140684	0.000136831	0.000139456	0.000137142	0.000142345	0.000136828	0.0001396	0.000147637	0.000148771
0.000419772	0.000373873	0.000324578	0.000290852	0.000281095	0.000265905	0.000240218	0.000225448	0.000216556	0.00019749	0.000204432	0.000207085	0.000195317	0.000177975	0.000177265	0.000168821	0.00016575	0.000167243	0.000162852	0.000166857	0.000174001	0.000159016	0.000155085	0.000159412	0.000161854	0.000156351	0.000160386	0.00016265	0.000150059	0.000153482	0.000159731	0.000160408	0.000155146	0.000149322	0.000147033	0.00014504	0.000147515	0.000155574	0.000155142	0.000158338	0.000150571	0.00015928	0.00016344	0.000153376	0.000148812	0.000151084	0.00015144	0.00014643	0.000140456	0.000143184
0.000470006	0.00041194	0.000387005	0.000366818	0.000347749	0.000328378	0.000283127	0.000252819	0.000246016	0.000229715	0.000212873	0.000214443	0.000218689	0.000202062	0.000192939	0.000183202	0.000180953	0.000177852	0.000174517	0.00017879	0.000173725	0.000157673	0.000154487	0.00015271	0.000150816	0.000151128	0.000141395	0.000147415	0.00015169	0.000149909	0.000151942	0.000146491	0.000144588	0.000154419	0.000157168	0.000147618	0.000136584	0.000140116	0.000140963	0.000134976	0.000131761	0.000136163	0.000133992	0.000137363	0.000135335	0.000137907	0.000131942	0.000127078	0.000135652	0.000142782
0.000542475	0.000486413	0.000454551	0.000407457	0.00039153	0.000382801	0.00033525	0.000318497	0.000309422	0.000296099	0.00028684	0.000273424	0.000258989	0.000249165	0.000238606	0.000236752	0.00023063	0.000221999	0.000216741	0.000219756	0.000214561	0.000207144	0.000215685	0.000199093	0.000198323	0.000208436	0.000204407	0.000215092	0.000205724	0.000194663	0.000193132	0.000192588	0.000192335	0.000192827	0.000194063	0.000192471	0.000184852	0.000176938	0.000172472	0.000177659	0.000183649	0.000172719	0.000170082	0.000163909	0.000162907	0.000169898	0.000162796	0.000161278	0.000158991	0.000151297
0.000578705	0.000491707	0.000450961	0.000435333	0.000381843	0.000342185	0.000345279	0.00031133	0.000285325	0.000275296	0.000260867	0.000247687	0.000242966	0.00023151	0.000234148	0.000225826	0.000212076	0.000200889	0.000202704	0.000207045	0.000201244	0.000194047	0.000193459	0.000198725	0.000194905	0.000182851	0.000173261	0.000178899	0.000185025	0.00019188	0.000179283	0.000179242	0.000171267	0.000176182	0.000179355	0.000185245	0.000174827	0.000176118	0.000175954	0.000165714	0.000160808	0.000155906	0.000155508	0.000162634	0.000159997	0.000166092	0.00016633	0.000166812	0.000172307	0.00016542
0.00135758	0.00118145	0.0010723	0.000948874	0.000850332	0.000749748	0.000677016	0.000616907	0.000580931	0.000511959	0.000504947	0.000462072	0.000431731	0.000406354	0.00039745	0.00040079	0.000373358	0.000356846	0.000331083	0.000303745	0.000298656	0.00030244	0.000281396	0.000280262	0.000267285	0.000259281	0.000255189	0.00025572	0.000241257	0.000246745	0.000248595	0.000234492	0.00023318	0.000223739	0.000207438	0.000206599	0.000227182	0.000224804	0.000211039	0.000210072	0.0002132	0.000203661	0.0001901	0.000186624	0.000188583	0.00018676	0.000189032	0.000184107	0.000185459	0.000193379
0.000590904	0.000535987	0.000475593	0.000424465	0.000365376	0.000357276	0.000353287	0.000322208	0.00029872	0.000284442	0.000253486	0.000253813	0.000244479	0.000239273	0.000236261	0.000220626	0.000214154	0.00020298	0.000192981	0.000201075	0.000203074	0.000185769	0.00018506	0.000189495	0.000181283	0.000182316	0.000173804	0.000161214	0.000160859	0.000164768	0.00016957	0.000165511	0.000159968	0.000157867	0.000153331	0.000154525	0.000155687	0.000159045	0.000160419	0.000156298	0.000151594	0.000151356	0.000151433	0.000151598	0.00015503	0.000150673	0.000146763	0.000152917	0.000151047	0.000143256
0.000679674	0.000562763	0.000460053	0.000416751	0.000376885	0.00035973	0.000348924	0.000301185	0.000266116	0.000257229	0.000237493	0.000226788	0.000224703	0.000200876	0.000191485	0.000192667	0.000195309	0.000170794	0.000151712	0.000145006	0.000149838	0.000146471	0.000136361	0.000135739	0.000140371	0.000136033	0.00013138	0.000141463	0.000136242	0.000135339	0.000142407	0.000143711	0.000140009	0.000127319	0.00013363	0.000132214	0.00012928	0.000129527	0.000127353	0.000127452	0.000127331	0.000125425	0.000127536	0.000131665	0.000134054	0.000120082	0.00011821	0.000122761	0.000128317	0.000131682
0.000516184	0.000462328	0.000387744	0.000361797	0.000332417	0.0002918	0.000265979	0.000244171	0.000230648	0.000218716	0.000196617	0.000191471	0.000183661	0.000173588	0.000167674	0.000161583	0.000154311	0.000149222	0.000148383	0.000138001	0.000139625	0.00013736	0.000131626	0.000138595	0.00013405	0.000131241	0.000135499	0.000135676	0.000125123	0.000124408	0.000123251	0.000120135	0.000122543	0.000117056	0.000114602	0.000114073	0.000119326	0.000120622	0.000122947	0.000117255	0.000115471	0.000120908	0.00012296	0.000118115	0.000122098	0.000122721	0.000118041	0.000119862	0.000118198	0.000121413
0.000455853	0.000414455	0.000356036	0.000317778	0.000300781	0.000272997	0.00025916	0.000244989	0.000233146	0.000221255	0.000214285	0.000206422	0.000201933	0.000200316	0.000188739	0.000187212	0.000181264	0.000181654	0.000178449	0.000173344	0.000167495	0.000167528	0.000159335	0.000162754	0.000162312	0.000166046	0.000162635	0.000161058	0.000158011	0.000159265	0.000160962	0.000154919	0.000151755	0.000151751	0.000152868	0.000148568	0.000140015	0.000142752	0.000145876	0.000149122	0.000153308	0.000147088	0.000150031	0.000151494	0.000154621	0.000148465	0.000143144	0.00014171	0.000144422	0.000147304
0.000813822	0.000771112	0.000711608	0.000687858	0.000705821	0.000666535	0.000645277	0.000593584	0.000610998	0.000639868	0.000686278	0.000633234	0.000613351	0.000543407	0.000564573	0.000608993	0.000611972	0.000618089	0.000530911	0.000529967	0.000510185	0.000560177	0.00062769	0.000533263	0.000504803	0.000504303	0.000523917	0.000537781	0.000559755	0.000526834	0.000489781	0.000470028	0.000530523	0.000550261	0.000505582	0.000491583	0.000463761	0.000480008	0.000517873	0.000481892	0.000472588	0.00044879	0.000420876	0.000442268	0.000486572	0.000450361	0.000419611	0.000426546	0.00045733	0.000439174
0.00289786	0.00306883	0.00313093	0.00311363	0.00299723	0.00271311	0.00273366	0.00268764	0.00229424	0.00205725	0.00192148	0.00187572	0.00183702	0.0017119	0.00159751	0.0016433	0.00167489	0.00158929	0.00146349	0.00151201	0.00144206	0.00150328	0.00136079	0.00126364	0.00117474	0.00117048	0.00121811	0.00127053	0.00115223	0.00107839	0.00102176	0.000969181	0.000958474	0.00095787	0.000923782	0.000888431	0.000880716	0.000876794	0.000880722	0.000806805	0.00076228	0.00082764	0.000782487	0.00069602	0.000709125	0.000702573	0.000666786	0.000653679	0.000624278	0.000611818
0.00170484	0.00176818	0.00176645	0.00191243	0.00183346	0.00185549	0.00196764	0.00198743	0.00196092	0.00173548	0.00160802	0.00167596	0.00153684	0.00136772	0.00136675	0.00139383	0.00143194	0.00145606	0.00139334	0.00155694	0.0015279	0.0014704	0.00140462	0.00142476	0.00130139	0.0012587	0.001215	0.001092	0.00105301	0.00114173	0.0011396	0.000996499	0.000993977	0.00103699	0.000937922	0.000905131	0.000939898	0.000888137	0.00100366	0.000960628	0.000846329	0.000772085	0.00076519	0.000786495	0.000758415	0.000800941	0.000747919	0.00072355	0.000688562	0.000698339
0.000934819	0.00088393	0.000901728	0.000982178	0.00105081	0.00105804	0.000965288	0.000897266	0.000764634	0.000722395	0.000675442	0.000635163	0.000607828	0.000595931	0.000595782	0.000572768	0.000579523	0.000587816	0.000605127	0.000593118	0.000598489	0.000612538	0.000579252	0.000556689	0.000552337	0.000540382	0.000564862	0.000586587	0.000579643	0.000567438	0.000563512	0.000558774	0.000542655	0.000536474	0.00052622	0.000525421	0.000535476	0.000513568	0.000485295	0.000481833	0.000447035	0.000431144	0.000421167	0.00042378	0.000391037	0.000383764	0.00037952	0.000385099	0.00038718	0.000372345
0.000754878	0.000778537	0.000717793	0.000638085	0.000563392	0.000574464	0.000583009	0.000549132	0.000501396	0.000464765	0.000425326	0.000429622	0.000421451	0.0003757	0.000406504	0.000397011	0.000339836	0.000315032	0.00033632	0.000346522	0.000313018	0.000282165	0.000264678	0.000277687	0.00030852	0.000299471	0.000276342	0.000262164	0.000256407	0.000256347	0.000252958	0.000266177	0.000239307	0.000216796	0.000231433	0.000232276	0.000227402	0.000193317	0.000231652	0.000237173	0.000213742	0.000193412	0.000208307	0.000229342	0.000219645	0.000197118	0.000212325	0.000231993	0.000205311	0.000215478
0.00116211	0.00109213	0.00100351	0.000944044	0.00092398	0.000878098	0.000846803	0.000763586	0.000765028	0.000701073	0.000672045	0.00065799	0.000613754	0.00060447	0.000588272	0.000584213	0.000562781	0.000569872	0.000543316	0.000523288	0.000490286	0.000519993	0.000515553	0.000478319	0.000463733	0.000485865	0.000494117	0.00052237	0.000501361	0.000470249	0.000466667	0.000446478	0.000461574	0.000451724	0.000441279	0.000427186	0.000435301	0.000414691	0.000410647	0.000428883	0.000425653	0.000412783	0.000403138	0.000376936	0.000364697	0.000344501	0.000342188	0.000356316	0.000374111	0.000360482
0.000926976	0.000849229	0.000804116	0.000827601	0.000784291	0.000725556	0.000710578	0.000626411	0.000579786	0.000560314	0.00056187	0.000567126	0.000546321	0.000502137	0.000505429	0.000498147	0.000480216	0.000507074	0.000509649	0.000485218	0.00049735	0.000482983	0.000446506	0.000451228	0.000454186	0.00044665	0.000481021	0.000507127	0.000496168	0.000494432	0.000488506	0.00049598	0.000425931	0.000403044	0.000401994	0.00041804	0.000429311	0.000399998	0.000411187	0.000387625	0.00037586	0.000381363	0.000386777	0.000368304	0.000366708	0.000380511	0.000348169	0.000345311	0.000333512	0.000336597
0.000721513	0.000670185	0.000595431	0.000524792	0.00051512	0.000494369	0.000452447	0.000430998	0.000420978	0.000410496	0.000364001	0.000343115	0.000355956	0.000340826	0.000347951	0.000317966	0.000292752	0.000309524	0.000316406	0.000321562	0.000311482	0.000294346	0.000299226	0.000303033	0.000293061	0.000305185	0.000284874	0.000272505	0.000276433	0.00028389	0.000274011	0.000263467	0.000260763	0.000262111	0.000249535	0.00024825	0.00025218	0.000251047	0.000251005	0.000259301	0.000250619	0.000226652	0.000236857	0.000224318	0.000226679	0.000234395	0.000218674	0.000211526	0.000218916	0.000220429
0.00044625	0.000411532	0.00038772	0.00038609	0.000355324	0.000339546	0.000340759	0.00030895	0.000297304	0.000308762	0.000291681	0.000262761	0.000247429	0.000229224	0.00024123	0.00023294	0.000215201	0.000214576	0.000210244	0.00020988	0.000192376	0.000182746	0.000182719	0.000176267	0.000172489	0.000177347	0.000161233	0.000157205	0.000173811	0.000166689	0.000168912	0.000162158	0.000152996	0.000154298	0.000153689	0.000148666	0.000146648	0.000140788	0.000145501	0.000140385	0.00014683	0.000146138	0.00014633	0.000140886	0.0001344	0.000132365	0.000131182	0.000135877	0.000136377	0.000133637
0.000353934	0.000336183	0.000312866	0.000285129	0.000255065	0.000253715	0.000247485	0.000234785	0.000223414	0.000209966	0.000211208	0.000205541	0.000196235	0.00018386	0.00018931	0.000186565	0.000182265	0.000169413	0.00016866	0.000173288	0.000170089	0.000169193	0.000167884	0.00016805	0.000157891	0.000155387	0.000151463	0.000161747	0.000160428	0.000163221	0.000156848	0.00015089	0.000155613	0.000156758	0.000146191	0.000146698	0.000158208	0.000154972	0.00015692	0.000144578	0.000142232	0.000144223	0.000149545	0.000152138	0.000151891	0.000147803	0.000142914	0.000150943	0.000155477	0.000150408
0.000585698	0.00055604	0.000514819	0.00044497	0.000399064	0.0003759	0.000389759	0.0003568	0.00031095	0.00028043	0.000274707	0.000251944	0.000234337	0.000240252	0.000248477	0.000240882	0.000221739	0.000212985	0.000221218	0.000214268	0.000196028	0.000187431	0.00018991	0.00019774	0.000186119	0.000169752	0.000170867	0.000173779	0.000175266	0.000180859	0.000178773	0.000163376	0.000158931	0.000163439	0.0001712	0.000167499	0.000161092	0.000173175	0.000154514	0.000149651	0.000159773	0.00015927	0.000166942	0.000161323	0.000156254	0.000150991	0.000154064	0.000154298	0.000154049	0.000158435
0.00065322	0.00060288	0.000534222	0.000465944	0.00041488	0.000362382	0.000327064	0.000307093	0.000295999	0.000262359	0.000243202	0.000240273	0.000222457	0.00020212	0.000190032	0.000188678	0.000184561	0.000183069	0.000168472	0.00015746	0.000152673	0.000152804	0.000144371	0.000143309	0.000142359	0.000145127	0.000140967	0.000139467	0.000132962	0.000128004	0.000127757	0.000124376	0.000128937	0.0001367	0.000126925	0.000118546	0.000109329	0.000109833	0.000122751	0.000126012	0.000121432	0.000117181	0.000116345	0.000117823	0.000117823	0.000116206	0.000116034	0.000120752	0.000115893	0.000117431
0.00019871	0.000185131	0.000169372	0.000156982	0.000147232	0.000139762	0.000134359	0.000135671	0.000130544	0.000128294	0.000125377	0.000116794	0.000112714	0.000110764	0.000111767	0.0001162	0.000114421	0.000112131	0.000111303	0.000108609	0.00011397	0.000106623	0.000102118	0.000111417	0.000117602	0.000112344	0.000114762	0.000116824	0.000118632	0.000124023	0.000123338	0.000125359	0.000127323	0.000121338	0.000125222	0.000121432	0.000117285	0.000113265	0.000115281	0.000119267	0.000122285	0.000117889	0.000115028	0.00011506	0.000110589	0.000109127	0.000116361	0.000113568	0.000110824	0.000109254
0.000816487	0.000740179	0.000674827	0.000563473	0.000500885	0.000494622	0.00049348	0.000443332	0.00040675	0.000374544	0.000378488	0.000367754	0.000346055	0.000338847	0.00033648	0.000324766	0.000306222	0.000302794	0.000291253	0.000268934	0.000279143	0.000267755	0.000253572	0.000256971	0.000245104	0.000264654	0.000262354	0.000256811	0.000245063	0.00022865	0.000226931	0.000231523	0.000225185	0.000231581	0.000231664	0.000218593	0.00021292	0.000193802	0.000198619	0.000204055	0.000192022	0.000198019	0.00018256	0.000175638	0.00018093	0.000182512	0.000181885	0.000191653	0.000190929	0.000167087
0.00214995	0.00183725	0.0014715	0.00126686	0.000969658	0.00086707	0.000704982	0.000567189	0.000481167	0.000485693	0.000417654	0.000386595	0.000373576	0.000321455	0.000304048	0.000310034	0.000276858	0.000256723	0.000238394	0.000235989	0.000210125	0.000202172	0.000185934	0.000189461	0.000188274	0.000193352	0.000182253	0.00016682	0.000164666	0.000168008	0.000167141	0.000165008	0.00016627	0.000159271	0.00014779	0.000149134	0.000155857	0.000162922	0.000160234	0.000143052	0.000140181	0.000149358	0.000147649	0.000158208	0.000166139	0.000162578	0.000158337	0.000155508	0.000162748	0.000165436
0.000483829	0.000464415	0.000400395	0.000351952	0.000337978	0.000330123	0.000331159	0.000315798	0.000270411	0.000256489	0.000241447	0.000256858	0.000241892	0.000223874	0.000213576	0.000221844	0.000214942	0.000221341	0.00022098	0.000216243	0.000223282	0.000231045	0.000215183	0.000212296	0.000214057	0.000201741	0.000215149	0.000221046	0.0002363	0.000231948	0.000218986	0.000207048	0.000200308	0.000207592	0.000212258	0.000192821	0.00018902	0.000188421	0.0001959	0.00018038	0.000175742	0.000178051	0.000167899	0.000187194	0.000188813	0.00017277	0.000177363	0.000185093	0.000173131	0.000166818
0.000556899	0.000475403	0.000403379	0.000351605	0.000285302	0.000248654	0.000226005	0.000197999	0.000195036	0.000194122	0.00017899	0.000168943	0.000157784	0.000161413	0.000143796	0.000132675	0.000132575	0.000124344	0.000120278	0.000117031	0.000123642	0.000113814	0.000117812	0.000128512	0.000125373	0.000117105	0.000124856	0.000133121	0.000129571	0.000117636	0.000112487	0.000123709	0.000117441	0.000118181	0.00012162	0.0001165	0.000114917	0.000117852	0.000109576	0.00010849	0.000106387	0.000106946	0.000110134	0.000107424	0.000111737	0.000112503	0.000110916	0.000121419	0.000113203	0.000110898
0.000678548	0.00060262	0.000492491	0.000441161	0.000413308	0.000389296	0.00034147	0.000309669	0.000282277	0.000272493	0.000256162	0.000236009	0.000229509	0.000214795	0.000200832	0.000193676	0.000186159	0.000182629	0.000175533	0.000165674	0.000166685	0.000161802	0.000162941	0.000157242	0.000153277	0.000154204	0.000146965	0.000151806	0.000153244	0.000147745	0.000146697	0.000149293	0.000141314	0.0001382	0.000143948	0.000135602	0.000130183	0.000129827	0.00012758	0.000126839	0.000126616	0.000124467	0.00012356	0.000121797	0.000126168	0.000124295	0.000117874	0.000118579	0.00012231	0.000123263
0.000753411	0.000704084	0.00063214	0.000557455	0.000509678	0.000462907	0.000438855	0.00041265	0.000390501	0.000370025	0.000336599	0.00032108	0.000291256	0.000276281	0.000271996	0.000269448	0.000258045	0.000247701	0.000243676	0.000225213	0.000205621	0.000208313	0.000210262	0.000206156	0.000211918	0.000214433	0.000208264	0.000197336	0.000193395	0.000190719	0.000197234	0.000191805	0.000176907	0.000180044	0.000177786	0.000172397	0.000170169	0.000164106	0.000176897	0.000170607	0.000162212	0.000157966	0.00015926	0.000150814	0.000164293	0.000165847	0.000156716	0.000169998	0.000163589	0.000158497
0.00171296	0.00149644	0.0013597	0.00131445	0.00126071	0.00124686	0.00116709	0.0011274	0.00106848	0.000938924	0.000879118	0.000888258	0.000805246	0.000781617	0.000729947	0.000647094	0.000666063	0.000648522	0.000613275	0.000654535	0.000606871	0.000594823	0.000609912	0.000549585	0.000523527	0.000541279	0.000528553	0.000513994	0.0004636	0.000439231	0.000448244	0.000469513	0.000487655	0.00046383	0.000425411	0.000400124	0.000375539	0.000359441	0.000348449	0.000359933	0.00036378	0.000355993	0.000319199	0.000287936	0.00031388	0.000318762	0.000305486	0.000315723	0.00032675	0.000300213
0.000488113	0.000428671	0.000394742	0.000354172	0.000347402	0.000339785	0.000322644	0.00032507	0.000303941	0.000276736	0.000255822	0.000258369	0.000265368	0.00024157	0.000238647	0.000231758	0.00023286	0.000231703	0.00022512	0.000217735	0.000230425	0.000247063	0.000241543	0.000243659	0.000247311	0.000231147	0.000223774	0.000229262	0.000229046	0.00023166	0.000219926	0.000217687	0.000226606	0.000241094	0.000246503	0.000255542	0.000238742	0.000240362	0.00026314	0.000261925	0.000250241	0.000251753	0.000260719	0.000248876	0.000263481	0.000263639	0.000266162	0.000266589	0.000247614	0.000262257
0.00041317	0.000397206	0.000350162	0.000353486	0.000371165	0.000341617	0.000332397	0.000324321	0.000310734	0.000295431	0.000276139	0.000268934	0.000244794	0.000262679	0.000266014	0.000274569	0.000272768	0.000251395	0.000266353	0.000261702	0.000254384	0.000249743	0.000237738	0.000249198	0.00024438	0.00025437	0.000231101	0.000220146	0.000233688	0.000220124	0.000238559	0.000251245	0.000229051	0.000238419	0.000233194	0.000227358	0.000243261	0.00023437	0.000255579	0.00024504	0.000254681	0.000255763	0.000261572	0.000251191	0.000252185	0.000246432	0.000242727	0.000252039	0.000262653	0.000265241
0.000714437	0.000621065	0.000548365	0.00050792	0.000456467	0.000435207	0.000390524	0.000403673	0.000383166	0.000381742	0.000347507	0.000340249	0.000324732	0.000317227	0.000308305	0.000307313	0.000305071	0.000297827	0.000287936	0.000292397	0.000278211	0.000265818	0.000275382	0.000248585	0.000234572	0.000233106	0.000243743	0.00024312	0.000238999	0.000231265	0.000246339	0.000262591	0.000255045	0.000237413	0.000231676	0.000234041	0.000239009	0.0002523	0.000248667	0.000233535	0.000224065	0.000218227	0.000229251	0.000221825	0.000226642	0.00024108	0.00023893	0.000235182	0.000245984	0.000233036
0.000735205	0.000704195	0.000659495	0.000593416	0.000581643	0.000578742	0.000530213	0.000493212	0.000476711	0.000461316	0.000454111	0.000426863	0.00043227	0.000415939	0.000394539	0.000392839	0.000388779	0.000375987	0.00036321	0.000349026	0.000345196	0.000355205	0.00036093	0.000325541	0.000338882	0.000339515	0.000319342	0.000314778	0.000316716	0.000325016	0.000325361	0.000321006	0.00032342	0.000308191	0.000302736	0.000293898	0.000304022	0.000298801	0.000291187	0.000303211	0.0002956	0.000291204	0.000296861	0.000292502	0.000272306	0.000277629	0.000275825	0.000287782	0.000289376	0.0002883
0.000333634	0.000322991	0.000311228	0.000279328	0.000255167	0.000243469	0.000237258	0.000233728	0.000227471	0.000218584	0.000214538	0.000204264	0.000191951	0.000192474	0.000198887	0.000195112	0.000187652	0.000179997	0.000174133	0.000185413	0.000180065	0.000178836	0.000172487	0.000170653	0.000171961	0.000170995	0.00016541	0.000169852	0.000176954	0.000174884	0.000163469	0.00016921	0.000168042	0.000167704	0.000172055	0.000178504	0.000162106	0.000159878	0.000167339	0.000168664	0.000166102	0.000157465	0.000158191	0.000156414	0.000162348	0.000171952	0.000170103	0.000164796	0.000159176	0.000162297
0.000621784	0.000557046	0.000511092	0.000498437	0.000452011	0.000422448	0.000398082	0.0003732	0.000371328	0.000350882	0.000326698	0.000329684	0.000330894	0.000320361	0.000311872	0.000304843	0.000297545	0.000292641	0.000289827	0.000287731	0.00028282	0.000276807	0.000272015	0.000265095	0.000272301	0.000268857	0.000260598	0.000251946	0.000247952	0.000249135	0.000235062	0.00023735	0.000239552	0.000241929	0.000239483	0.000232626	0.000233465	0.000234079	0.000236061	0.000236486	0.000240191	0.000239601	0.000232946	0.000228833	0.000238548	0.000228289	0.000237971	0.0002384	0.000234457	0.000224804
0.000640959	0.000542056	0.000492699	0.000448726	0.000419155	0.000377368	0.000356199	0.000332792	0.000335799	0.000331013	0.000306009	0.000303442	0.00028316	0.000261858	0.000258713	0.000262486	0.000250469	0.00024281	0.000225802	0.000229483	0.000242461	0.000226861	0.000219929	0.00020487	0.000213735	0.000215273	0.000206589	0.00019769	0.000195575	0.000214609	0.000205897	0.000221922	0.000219638	0.000216974	0.000200617	0.000203362	0.000211975	0.000223835	0.00021277	0.000205257	0.000208661	0.00022366	0.000224321	0.000204798	0.000204716	0.000215498	0.000234797	0.000217726	0.000206187	0.000210908
0.000833709	0.000728118	0.000596953	0.000566738	0.000489773	0.000426552	0.000383524	0.000364976	0.000373291	0.000380468	0.000365526	0.000339995	0.00031064	0.000304495	0.000297812	0.000295281	0.000276498	0.000259563	0.000279799	0.0002874	0.000292921	0.000258036	0.000264569	0.000279701	0.000264334	0.00026004	0.000270737	0.000260886	0.000256238	0.000271371	0.000283657	0.00026711	0.000274338	0.000276253	0.0002606	0.000275643	0.000284446	0.000279629	0.000290998	0.000278227	0.000274082	0.000304031	0.00028692	0.000285694	0.000304846	0.000301934	0.000272437	0.000295616	0.000304543	0.000292064
0.000429088	0.00039671	0.000383968	0.000376847	0.000353049	0.000345447	0.000327786	0.000312287	0.000294126	0.000281788	0.000270616	0.0002676	0.000249783	0.000250861	0.000245526	0.00022926	0.000227082	0.000236638	0.000239088	0.00022795	0.000221748	0.000221353	0.000228108	0.000227063	0.000220082	0.00022545	0.000219939	0.000204616	0.000206794	0.000205058	0.000207472	0.000208268	0.000202468	0.00020998	0.000206105	0.000206747	0.000197078	0.000202074	0.000204133	0.000208223	0.000202822	0.000193559	0.000201474	0.000196729	0.000196838	0.000201327	0.000207452	0.000206444	0.000208964	0.000215151
0.000416677	0.000407144	0.000349935	0.000319263	0.000317284	0.000319438	0.000298785	0.000291141	0.000295598	0.000266416	0.000265948	0.000248808	0.000235676	0.000225323	0.00022222	0.000208636	0.000209867	0.000209228	0.000209972	0.000204287	0.000207472	0.000210753	0.000205784	0.000193298	0.000193934	0.00019546	0.000192713	0.000216046	0.000200033	0.000201753	0.000184938	0.000187406	0.000198949	0.000197934	0.000196707	0.000198963	0.000189765	0.000203354	0.000199764	0.00018262	0.000184444	0.000188255	0.000184655	0.000190802	0.000189643	0.000185952	0.000188004	0.000196965	0.000199315	0.000193352
0.000534603	0.00044611	0.000402426	0.000388734	0.000362915	0.000334271	0.000328812	0.000306782	0.000305053	0.000292158	0.00027368	0.000259977	0.000234774	0.000221463	0.000233153	0.00022572	0.000211233	0.000226178	0.000216976	0.000224185	0.000211076	0.00021501	0.000226778	0.000214617	0.000191926	0.000197076	0.000206956	0.000198931	0.000202717	0.000214693	0.000216422	0.00021827	0.000218601	0.00021502	0.00022033	0.000215994	0.000220114	0.000217058	0.000206996	0.0002211	0.000236398	0.000213984	0.000213539	0.000220544	0.000222673	0.000217127	0.000208759	0.000224347	0.000236032	0.000234687
0.000423249	0.000418565	0.000405099	0.000369577	0.00034214	0.000323702	0.000329611	0.000318174	0.000304116	0.000302757	0.000302495	0.000287104	0.000282131	0.00027841	0.000268186	0.000262031	0.000249585	0.000261627	0.000260607	0.000246141	0.000237742	0.00024379	0.00024629	0.000232257	0.00023429	0.000238204	0.000236928	0.000233522	0.000239813	0.000227884	0.00022773	0.000219366	0.00021631	0.000209091	0.00021861	0.00021314	0.000219424	0.000214679	0.00021195	0.000206778	0.000206708	0.000208053	0.000215596	0.000227012	0.00022137	0.000204616	0.000208587	0.000215087	0.00021254	0.000206272
0.000437779	0.000378541	0.000345224	0.000321014	0.000324662	0.000291226	0.000266172	0.000271925	0.000256471	0.000247564	0.000237517	0.000235325	0.000237846	0.000221267	0.000198765	0.000224014	0.0002203	0.00020566	0.000208889	0.000195219	0.000193179	0.000185304	0.000180893	0.000191336	0.000186242	0.000172949	0.000193404	0.000190119	0.000183765	0.000187744	0.000189289	0.000178401	0.000183785	0.000171256	0.000188476	0.000189977	0.000176731	0.000162221	0.000179717	0.00018288	0.000175343	0.000166978	0.00017938	0.000190329	0.000181983	0.000175203	0.00017882	0.000193456	0.000183272	0.000185284
0.000373552	0.000355449	0.000334579	0.000328058	0.000303553	0.000304138	0.000294062	0.000275708	0.000288107	0.000261146	0.000264071	0.000269479	0.000259026	0.000245669	0.00023577	0.000239639	0.000234259	0.000242103	0.000237163	0.000227582	0.00023767	0.000228954	0.000216329	0.00021746	0.000213453	0.000204577	0.000221316	0.000225198	0.00021437	0.00019858	0.000211015	0.00020956	0.00019836	0.000210306	0.000212087	0.000209548	0.000197063	0.000194188	0.000192018	0.000198028	0.000197628	0.000195015	0.000195179	0.000201031	0.000195546	0.000212038	0.000211277	0.000209138	0.000194342	0.000196622
0.000400065	0.000369948	0.00035026	0.000314937	0.00030125	0.000292871	0.000278284	0.00027751	0.000262348	0.000265568	0.000245609	0.000229797	0.000224791	0.000223168	0.000212777	0.000225019	0.000220622	0.000232964	0.000222777	0.000214205	0.000212066	0.00019777	0.00019579	0.000204753	0.000206807	0.000195	0.000194704	0.000189882	0.000186185	0.000198671	0.000169829	0.000176189	0.000189294	0.000190922	0.000176547	0.000172422	0.000193984	0.000190819	0.0001889	0.000182034	0.000179852	0.000181373	0.000179134	0.000177695	0.000181741	0.000175077	0.000183004	0.000187845	0.000181684	0.00018729
0.000533449	0.000468161	0.000445847	0.000419463	0.000393231	0.000368479	0.000351423	0.000322416	0.000304368	0.000301973	0.00028075	0.000269496	0.000261831	0.000256548	0.000249747	0.000245479	0.00023793	0.000225609	0.000218363	0.000204131	0.00021119	0.000218979	0.000222212	0.000220964	0.000195739	0.000196897	0.000194419	0.000182697	0.000190422	0.000190757	0.000171792	0.000188121	0.000190646	0.000181621	0.000180221	0.000178621	0.000182524	0.000188666	0.000183914	0.000172872	0.000179148	0.000179058	0.000176175	0.000182	0.000179395	0.0001769	0.000174198	0.000179547	0.000178114	0.000175983
0.000579057	0.000560394	0.000518449	0.000473454	0.000457298	0.000440033	0.000364192	0.000349775	0.000349494	0.000310398	0.000306486	0.000296528	0.000302454	0.000287861	0.000276425	0.000288494	0.000266213	0.000258831	0.000265568	0.000253378	0.000249092	0.000239011	0.00023481	0.000232378	0.000233222	0.000231394	0.000217182	0.000217855	0.000208985	0.000209013	0.000229833	0.000216722	0.000190998	0.000196215	0.000218248	0.000216776	0.00021865	0.000214459	0.000218246	0.000219602	0.000214705	0.000217933	0.000208012	0.00019845	0.000192557	0.000213673	0.000215712	0.000216405	0.000213041	0.000207778
0.000502871	0.000450311	0.000418614	0.00037885	0.00036148	0.000357152	0.000319353	0.000284322	0.000299188	0.000293143	0.000287418	0.000275621	0.000250817	0.000262336	0.000261288	0.000234592	0.000220553	0.000217322	0.000224519	0.000211979	0.000205218	0.000211879	0.000217284	0.000227264	0.000202829	0.000191847	0.000200714	0.000190868	0.000199653	0.000211404	0.000210975	0.000210679	0.0001956	0.000204635	0.000215426	0.000205796	0.000201888	0.000195857	0.000188099	0.000208448	0.000217782	0.000219341	0.000217447	0.000225763	0.000212294	0.000218844	0.000202412	0.000203111	0.000212778	0.000204662
0.000523034	0.000499227	0.000480435	0.000464347	0.00039326	0.000332482	0.00034038	0.000369874	0.000362616	0.000390004	0.000428192	0.000375902	0.000347663	0.000387947	0.000354987	0.000316311	0.000309289	0.000302008	0.00028252	0.000274383	0.000268183	0.000299571	0.000284039	0.000255895	0.000288971	0.000247525	0.000234419	0.000245219	0.00026828	0.000260542	0.000237539	0.000272999	0.000282423	0.000240884	0.000253368	0.000268099	0.000242046	0.000263555	0.000244281	0.000233533	0.000268661	0.000307416	0.000303946	0.0003025	0.000317364	0.000286503	0.000268228	0.000257143	0.00026759	0.000228397
0.000423058	0.000390908	0.000360668	0.000333785	0.000321999	0.000288618	0.000287611	0.000275526	0.000260857	0.000249765	0.000244419	0.000229903	0.000221333	0.000222796	0.000220798	0.000214944	0.000222667	0.000219738	0.000209703	0.000197636	0.00019039	0.000190905	0.00018864	0.000179983	0.00018472	0.000185223	0.000189926	0.000189354	0.000184873	0.000185789	0.00019111	0.000169379	0.00017138	0.000168611	0.000168913	0.000182657	0.000184935	0.000173682	0.000174204	0.000177378	0.000185948	0.00017613	0.000165542	0.000170807	0.000174971	0.000175039	0.000176068	0.000179464	0.000183718	0.000187978
0.00133545	0.00120411	0.00109582	0.000937852	0.00085371	0.000788801	0.000736063	0.00068888	0.000638823	0.000598651	0.000579729	0.000556145	0.000538599	0.000498937	0.00046025	0.000468273	0.000446269	0.000410632	0.000392517	0.000399874	0.000365883	0.000349345	0.000360363	0.000349095	0.000331229	0.000321186	0.000306923	0.000310041	0.000312206	0.000298725	0.000279743	0.000272717	0.00028338	0.000284637	0.000269999	0.000256634	0.00025857	0.000264073	0.000252556	0.000258179	0.00025621	0.000251908	0.000254911	0.000252369	0.000245562	0.000245888	0.000238631	0.000245345	0.000238016	0.000227817
0.000508179	0.00044301	0.000415491	0.000392161	0.000367678	0.000325704	0.000295982	0.000292352	0.000274002	0.000267588	0.000248812	0.000241109	0.000242909	0.00024669	0.000232854	0.000229495	0.000219529	0.00019726	0.000199218	0.000193067	0.000192365	0.000190613	0.000179964	0.000185479	0.000192757	0.000189464	0.000180273	0.000175002	0.000170182	0.000170963	0.000170871	0.000167066	0.000168733	0.000168636	0.000168775	0.000158697	0.000167991	0.000168481	0.000162961	0.000152841	0.00016488	0.000167768	0.000173913	0.00016682	0.000161135	0.000164819	0.000162975	0.000160781	0.000158802	0.000170947
0.000688058	0.000657203	0.000545582	0.000507285	0.000449871	0.000411835	0.000365349	0.000353695	0.00033903	0.000328484	0.000306682	0.000298332	0.000279574	0.000262472	0.000244602	0.00023766	0.000224962	0.000227773	0.000229765	0.000209784	0.000207753	0.000221568	0.000207634	0.000190331	0.000192784	0.000190025	0.000186688	0.000181981	0.000189304	0.000181142	0.000174995	0.00017048	0.00018025	0.000181024	0.000174062	0.000180866	0.000190812	0.000176609	0.000171992	0.000170388	0.000171645	0.000171476	0.000175473	0.000172858	0.000178809	0.000182086	0.000174289	0.000170559	0.000178912	0.000176776
0.00075865	0.000707254	0.000626707	0.000553858	0.000509219	0.000471311	0.000430283	0.000394129	0.000386888	0.000373415	0.0003698	0.00034619	0.000323859	0.000313267	0.000305549	0.000310116	0.000295412	0.00028884	0.000283223	0.000276454	0.000276974	0.000253834	0.000245128	0.000236141	0.00023965	0.000245025	0.000238653	0.000238096	0.00022427	0.000221418	0.000230001	0.000219753	0.000211392	0.000210813	0.000218221	0.000221273	0.000221986	0.000217947	0.000215382	0.000215096	0.000211552	0.000210877	0.00021814	0.000215915	0.000212291	0.000204745	0.00020415	0.000201812	0.000203116	0.00022041
0.00047433	0.000430944	0.000460605	0.000412377	0.00037221	0.000358837	0.000346236	0.000303595	0.000279335	0.000273068	0.00027315	0.000265461	0.000253121	0.000246434	0.000231604	0.000220759	0.000209302	0.000208753	0.000211689	0.000216621	0.000204903	0.000193449	0.000184904	0.000179841	0.000182158	0.000183213	0.000195265	0.00018186	0.000176814	0.000179974	0.000182165	0.000184856	0.000173045	0.000177083	0.000173985	0.000171799	0.000174702	0.000174858	0.000171229	0.000167787	0.000176767	0.000170908	0.00015916	0.00016352	0.000160624	0.000160571	0.000161927	0.000168119	0.000163526	0.000163532
0.000380542	0.000340835	0.000322342	0.000299102	0.000273767	0.000268426	0.000259174	0.000257417	0.000244059	0.000240441	0.000234411	0.000228628	0.000223396	0.000221041	0.000214788	0.000215058	0.000215827	0.000212602	0.000205737	0.000206838	0.00020409	0.000205432	0.000203386	0.00020279	0.00020534	0.000212193	0.000209238	0.000200123	0.000203581	0.000204756	0.000201834	0.000199738	0.000206439	0.000205057	0.000211578	0.000207359	0.000208047	0.000210708	0.000208168	0.000205857	0.000208171	0.000211748	0.000220665	0.000211498	0.000202964	0.000201974	0.000203378	0.000214136	0.000221483	0.00021509
0.000922185	0.000817039	0.000770036	0.000711246	0.000612124	0.000547177	0.000528555	0.000531692	0.00048855	0.000463078	0.000429408	0.000407036	0.000405713	0.00037203	0.000359534	0.000355455	0.000338896	0.000335333	0.000316295	0.000316339	0.000329053	0.000341543	0.000333198	0.000330411	0.000304341	0.000298796	0.000317566	0.000308146	0.000276974	0.0002627	0.000240261	0.000251691	0.000263091	0.000250188	0.000254754	0.000269596	0.000271752	0.00025448	0.000260593	0.000266197	0.000259448	0.000250542	0.000246193	0.000258177	0.000263652	0.00027427	0.000252112	0.000247718	0.000248027	0.000228527
0.000549109	0.000468921	0.000424329	0.000428823	0.000426735	0.00040356	0.000370887	0.000360975	0.000348843	0.000313212	0.000317122	0.000320861	0.000310439	0.000298229	0.000290406	0.000286087	0.000306301	0.00028435	0.000273076	0.000251277	0.00027483	0.00026776	0.000255888	0.000247187	0.000259198	0.0002572	0.000248047	0.00024889	0.000250492	0.000243277	0.000251341	0.000248368	0.000248837	0.000250645	0.000226056	0.000226993	0.000252175	0.000244531	0.000222511	0.000223522	0.0002386	0.000246915	0.000242804	0.000226256	0.000239858	0.000238776	0.000217254	0.000221932	0.00024156	0.000242701
0.0011916	0.00109105	0.00103113	0.00095631	0.000869953	0.000805651	0.000717967	0.000657931	0.000627111	0.000573655	0.000555882	0.000543746	0.000516185	0.00047633	0.000466823	0.000466022	0.000438113	0.000430637	0.000437242	0.000426237	0.000421186	0.000413378	0.000414042	0.000394343	0.000380627	0.000380563	0.000383746	0.000382074	0.000374557	0.00035599	0.000352282	0.000362178	0.000352919	0.000346213	0.000354748	0.000349112	0.000358412	0.00035305	0.000343659	0.000342318	0.000335133	0.000340594	0.000342654	0.000348915	0.000347793	0.000349774	0.000386736	0.000380021	0.000355165	0.000358344
0.000929402	0.000746727	0.000643123	0.000584566	0.000515546	0.000473652	0.000413059	0.000412687	0.000386877	0.000361118	0.000348462	0.000348918	0.000334132	0.000309598	0.000307887	0.000297176	0.000278695	0.000256969	0.000256298	0.000242829	0.000246172	0.000249872	0.000256315	0.000246154	0.000237004	0.000233028	0.000233795	0.000237262	0.000223749	0.000227988	0.000232105	0.00022406	0.000217967	0.000213212	0.000218517	0.000216955	0.000214475	0.000206926	0.000199233	0.000214279	0.000209561	0.000199404	0.000201851	0.000209588	0.000202849	0.000205166	0.000213516	0.000208373	0.0001967	0.000211215
0.000746232	0.000697993	0.00065038	0.00058928	0.000525923	0.000528223	0.000471949	0.000408903	0.000416196	0.000404281	0.000381213	0.000380359	0.000365639	0.000359394	0.000355014	0.000315603	0.000313064	0.000316189	0.000319725	0.000301473	0.000330299	0.000313166	0.000286799	0.000297087	0.000290259	0.000293371	0.00028836	0.000283399	0.000296754	0.000304316	0.000321631	0.000291099	0.000263709	0.000270312	0.000253655	0.000253051	0.000251562	0.000267561	0.000275368	0.00029428	0.000282093	0.000270888	0.000276229	0.000278945	0.000253766	0.000242351	0.000245211	0.000279323	0.000258188	0.000253852
0.000643438	0.000630836	0.000601732	0.00057254	0.000550999	0.000514757	0.000485516	0.000479755	0.000436922	0.000416824	0.000410867	0.000393067	0.000402725	0.000383787	0.000372185	0.000347104	0.000335632	0.000342753	0.000334687	0.000338173	0.000323164	0.000309272	0.000304526	0.000288006	0.000296114	0.000295625	0.000286222	0.000275284	0.000282435	0.000273682	0.000263647	0.000258738	0.000270062	0.000265385	0.000251553	0.000250448	0.000255612	0.000259418	0.000238759	0.000243139	0.000246291	0.000235611	0.000232914	0.00023809	0.00023503	0.000217059	0.000212068	0.000236782	0.000253507	0.000251914
0.000560673	0.00048039	0.000450208	0.000406057	0.000395178	0.000373883	0.000369941	0.000342957	0.000310819	0.000300043	0.000289323	0.000266175	0.000260978	0.00026567	0.000245209	0.000248387	0.000242968	0.000224053	0.000227816	0.000222819	0.000223024	0.00022653	0.000230847	0.000214095	0.00020679	0.000212574	0.000194224	0.000191601	0.000196043	0.000215983	0.00019284	0.000200086	0.000205039	0.000193204	0.000187949	0.00019635	0.000195018	0.00018224	0.000181007	0.000175176	0.000190755	0.000195701	0.000176145	0.000182409	0.000196088	0.000193531	0.000162685	0.000156302	0.000160767	0.000167756
0.000306124	0.0002772	0.000251716	0.000224159	0.000214425	0.00020228	0.000198939	0.000188704	0.000182816	0.000172142	0.00016668	0.000160498	0.000166619	0.000157116	0.000151252	0.00014921	0.000141473	0.000141907	0.000135431	0.000133638	0.000138899	0.000145083	0.000128729	0.000123858	0.000133812	0.000136366	0.000134583	0.000133375	0.000125298	0.000122695	0.00013228	0.000134227	0.000122385	0.000124167	0.000127524	0.000128249	0.000131488	0.000117541	0.000121882	0.00013346	0.000128446	0.000125447	0.000128082	0.000128133	0.000135559	0.00013167	0.000132719	0.000135212	0.000135229	0.000137066
0.000265159	0.000240225	0.000229389	0.000217878	0.000205318	0.000187395	0.000175369	0.000162135	0.000156796	0.000151746	0.000145125	0.000140492	0.000137237	0.000131259	0.000125798	0.000119222	0.000117187	0.000119863	0.000114426	0.00010466	0.000102044	0.000103364	0.000103483	9.93622e-05	9.93307e-05	0.000101514	9.73546e-05	9.69396e-05	9.4921e-05	9.43251e-05	9.36848e-05	9.05672e-05	8.98937e-05	9.08276e-05	9.33722e-05	9.17269e-05	8.71499e-05	9.18048e-05	9.14222e-05	8.99925e-05	9.01809e-05	9.32161e-05	9.02789e-05	8.39671e-05	8.59267e-05	8.91773e-05	8.6237e-05	8.56877e-05	8.79118e-05	8.97708e-05
0.000412282	0.00038061	0.000325394	0.000294847	0.000272038	0.000257639	0.000224032	0.000211652	0.000196562	0.000187554	0.000172386	0.00016422	0.000171995	0.000166293	0.000162953	0.000162931	0.000160901	0.00015519	0.000150982	0.000152239	0.000167276	0.000158654	0.000149471	0.000147785	0.00014938	0.000162622	0.000158566	0.000154541	0.00016643	0.000168595	0.000171646	0.000158042	0.000161564	0.000160933	0.00016124	0.00014994	0.000162816	0.000165489	0.000158024	0.000155754	0.000157896	0.000161872	0.000168556	0.000167398	0.000171584	0.000176627	0.000172867	0.000172388	0.000177052	0.0001747
0.00045272	0.00039075	0.000370266	0.000315073	0.000307287	0.000282267	0.000273555	0.000278145	0.000264413	0.000243864	0.000238979	0.000233761	0.000217227	0.00022414	0.000214875	0.000214091	0.000210751	0.000210278	0.000196249	0.000187992	0.000189615	0.000177875	0.000196615	0.000190168	0.000182075	0.000183654	0.000195323	0.000188675	0.00019393	0.0001846	0.000172744	0.00017713	0.000170585	0.000165358	0.000165598	0.00017491	0.000167533	0.000173492	0.000171146	0.000168122	0.000167185	0.000173906	0.00017709	0.000163637	0.000171674	0.000171445	0.000171019	0.000182203	0.000166521	0.000170388
0.00101831	0.000857532	0.000743002	0.000691917	0.000638516	0.000597431	0.000575531	0.000500856	0.00049263	0.00042997	0.000439723	0.000433797	0.000419824	0.000443341	0.000422699	0.000401912	0.000390778	0.00037162	0.000358243	0.000346374	0.000376899	0.000387356	0.000372663	0.000377387	0.000366612	0.000350956	0.000360572	0.000388828	0.000392941	0.000378944	0.000368185	0.000381629	0.000387314	0.000377974	0.000393014	0.000414475	0.000406647	0.000401662	0.00040751	0.000414612	0.000420399	0.000419309	0.000414191	0.000420261	0.000458653	0.000409955	0.000451703	0.000467726	0.000454158	0.000454908
0.000760153	0.000568337	0.000478809	0.000420002	0.000379173	0.00034075	0.000297307	0.000271509	0.000259791	0.000241671	0.00024178	0.000219904	0.000200376	0.000187653	0.000194038	0.000205295	0.000200453	0.0001849	0.000185313	0.000178129	0.000181594	0.000187283	0.000188895	0.000178056	0.00017774	0.000175243	0.000173756	0.000180313	0.000171588	0.000152524	0.000166401	0.000171279	0.000159013	0.000157634	0.000174546	0.000176793	0.000172873	0.000174066	0.000160994	0.000168766	0.000177226	0.000195787	0.000190297	0.000206371	0.000219102	0.0002144	0.000208825	0.000214417	0.000209591	0.000210696
0.00127992	0.00124626	0.00106812	0.000969523	0.000936432	0.000845846	0.000783228	0.000718386	0.000711497	0.000702468	0.000598125	0.000594078	0.000571743	0.000512115	0.000521464	0.000510643	0.000471365	0.000497	0.00049092	0.000455464	0.000427055	0.000440427	0.000424859	0.000391189	0.000402335	0.000361543	0.00036484	0.00037799	0.000356216	0.000365936	0.000379966	0.00037457	0.000378094	0.000366615	0.000383193	0.000360861	0.00033241	0.000340775	0.00033391	0.000342491	0.000346945	0.00034543	0.000331809	0.000326235	0.000344633	0.00035355	0.00035597	0.000351631	0.000339151	0.000354578
0.000809211	0.000742325	0.000701147	0.000609442	0.000560033	0.000546037	0.000509241	0.000483449	0.000433688	0.000396611	0.000382981	0.000357825	0.000348391	0.000338288	0.000318425	0.000327211	0.000308861	0.000292579	0.000288859	0.000282251	0.000281886	0.000283551	0.000281336	0.000273993	0.000249206	0.000238649	0.00024369	0.00024784	0.000241405	0.000244976	0.000227218	0.000235347	0.000226835	0.000231283	0.000225096	0.000226226	0.000228667	0.000220638	0.000211651	0.000212718	0.00020659	0.000212228	0.00021865	0.000217877	0.000223591	0.00021627	0.000206495	0.000216773	0.000216771	0.000215839
0.000326387	0.000286405	0.000246593	0.00022457	0.000217194	0.000202556	0.000200057	0.000188864	0.000180668	0.000164629	0.000162959	0.000166473	0.000171815	0.00016565	0.000160375	0.000149541	0.000153073	0.000144242	0.000144823	0.000147417	0.00014153	0.000141628	0.000139987	0.000130046	0.00013959	0.000143357	0.000135312	0.00013507	0.000143496	0.000140456	0.000134147	0.000127339	0.00012912	0.000134934	0.000145401	0.000148767	0.000144294	0.000131554	0.00012687	0.000133092	0.000134739	0.000132012	0.000134214	0.000139596	0.000134604	0.000134911	0.000129294	0.00013935	0.000139806	0.00013798
0.000267681	0.000241227	0.000216982	0.000200324	0.000193705	0.000187262	0.000189711	0.000180074	0.000177543	0.000168164	0.000157005	0.000164551	0.000162864	0.000153552	0.000153494	0.000149985	0.000145701	0.000155418	0.000146859	0.00014495	0.000154587	0.000146542	0.000138866	0.000135323	0.000134492	0.000140956	0.000134914	0.00013572	0.000136383	0.000141058	0.000144959	0.000133807	0.000134681	0.000139717	0.000142832	0.000138144	0.000126953	0.000133415	0.000145297	0.000140064	0.000137992	0.000149401	0.000150945	0.000151927	0.000145541	0.000143304	0.000150422	0.000146157	0.000154251	0.000142353
0.000401661	0.00034837	0.000288043	0.000261551	0.000254195	0.000242726	0.000211175	0.000199011	0.000182954	0.000167205	0.000163679	0.000164968	0.000157206	0.000156046	0.000147252	0.000147646	0.000153256	0.000146911	0.000134177	0.000139835	0.000137126	0.000118255	0.000118637	0.000119522	0.000116598	0.000120042	0.000120014	0.000127118	0.000132586	0.000127048	0.000130735	0.000124412	0.000122841	0.000135497	0.000142664	0.000132273	0.000136667	0.000131279	0.000127179	0.000116476	0.000119297	0.000120464	0.00011841	0.000133023	0.000135707	0.000131534	0.000123329	0.000123316	0.000135366	0.000129189
0.000444179	0.000342934	0.000320473	0.000299596	0.000277361	0.000264754	0.00023704	0.000227852	0.000216413	0.000213415	0.000194999	0.000187928	0.00018437	0.00016642	0.000161531	0.000171243	0.000164728	0.000165008	0.000158447	0.000150983	0.000151452	0.000144588	0.000139433	0.000135424	0.000142807	0.000137727	0.000132284	0.000135616	0.000135626	0.000139225	0.000137435	0.000138501	0.000131305	0.000136033	0.000132105	0.000133942	0.000133846	0.00013467	0.000132799	0.000131012	0.000131815	0.00012409	0.000129908	0.000139567	0.000126893	0.000132255	0.000138269	0.000140935	0.000138277	0.000139527
0.000265162	0.000240328	0.000225223	0.000207187	0.000190613	0.000190934	0.000182469	0.0001725	0.000166684	0.000167022	0.000169738	0.000163432	0.000152864	0.000144809	0.000151444	0.000146856	0.000145048	0.000154129	0.00014577	0.000137678	0.000138603	0.000137071	0.000134766	0.000134469	0.000126892	0.000131332	0.000128418	0.000129003	0.000127398	0.000122821	0.000127554	0.000127349	0.000126711	0.000127119	0.000130898	0.000130271	0.000127779	0.000125992	0.000121116	0.000113253	0.000121095	0.000125247	0.000126741	0.000129537	0.000124212	0.00012373	0.000127917	0.000120196	0.000120438	0.000131621
0.000295113	0.000262474	0.000253024	0.000249305	0.000241845	0.000237525	0.000223734	0.000202814	0.000187253	0.000177227	0.000179525	0.000169788	0.000161186	0.000160509	0.000157373	0.000149595	0.000145179	0.000141707	0.000143382	0.000139241	0.000133099	0.000130355	0.000130533	0.000126483	0.000131339	0.000130605	0.000133613	0.000130257	0.000118748	0.000118553	0.000123183	0.000123778	0.00012009	0.000117236	0.000122957	0.000123934	0.000120236	0.000119072	0.000121552	0.000120181	0.00012329	0.000123414	0.000131481	0.000129027	0.000126019	0.000129799	0.000129571	0.0001277	0.000131137	0.00012964
0.000468381	0.000425273	0.000367256	0.000310414	0.000276759	0.000255851	0.000239606	0.000223667	0.000192663	0.000186897	0.000182369	0.000164285	0.000153652	0.000145645	0.000147808	0.000135322	0.000116997	0.000114559	0.000111434	0.000110366	0.000106619	0.000104777	0.000111583	0.000103571	9.62538e-05	9.7045e-05	9.94443e-05	9.28879e-05	8.49203e-05	8.38902e-05	9.18629e-05	9.03609e-05	8.74875e-05	8.94784e-05	9.51605e-05	8.66259e-05	8.69994e-05	8.97683e-05	8.64135e-05	8.30769e-05	8.47698e-05	8.6391e-05	8.38966e-05	8.71231e-05	8.97945e-05	9.02298e-05	8.7701e-05	8.65519e-05	8.19207e-05	8.22402e-05
0.000356674	0.000334622	0.000310259	0.000312642	0.000266987	0.000247024	0.000234868	0.00022794	0.000210141	0.000181783	0.000191571	0.000185493	0.000175827	0.000165981	0.000161866	0.000156249	0.000147478	0.000149029	0.000151319	0.000150454	0.000155146	0.000149716	0.000148271	0.000139466	0.000129946	0.00014499	0.000144687	0.000135687	0.000138962	0.000135486	0.000135974	0.000146668	0.000155619	0.000143593	0.000144273	0.000135585	0.000132525	0.000132178	0.000139161	0.000132604	0.000125282	0.000125846	0.00014056	0.000140119	0.000147533	0.000142278	0.000140339	0.000127106	0.000131919	0.000142157
0.000369882	0.000342863	0.000304991	0.000274546	0.000248281	0.000226834	0.000211564	0.000208412	0.000186676	0.000167495	0.000172356	0.000163523	0.000154051	0.000159666	0.00015118	0.000140785	0.000145828	0.000142372	0.000133094	0.000136277	0.00013675	0.000135589	0.000140832	0.000154077	0.000140818	0.000122171	0.000130749	0.000153911	0.000150276	0.000124818	0.000120595	0.00013531	0.000132648	0.000120599	0.000114272	0.000113751	0.000109919	0.000111501	0.000121988	0.000125997	0.000115251	0.000115357	0.000119183	0.000113194	0.000107821	0.000107476	0.000111843	0.00011158	0.000111697	0.000112172
0.000459633	0.000396282	0.000331481	0.000295806	0.000286508	0.000286389	0.000253308	0.000251208	0.000224801	0.000218459	0.000215414	0.000193131	0.000200825	0.000182233	0.000171908	0.000171819	0.00015755	0.000161031	0.000151989	0.000140535	0.000148051	0.00014274	0.000145447	0.00014667	0.00013709	0.000133809	0.000125843	0.000130807	0.000120204	0.000122166	0.000128551	0.000123083	0.000126108	0.000121795	0.000118974	0.000122463	0.000116689	0.000124477	0.000119245	0.000119907	0.000120334	0.000127832	0.00012565	0.000124337	0.000118889	0.000118739	0.000128278	0.000127333	0.000128499	0.000120533
0.000612233	0.000535266	0.000491637	0.000466315	0.000412014	0.000376133	0.00034611	0.000332738	0.000293855	0.000275241	0.000267678	0.000240493	0.000233412	0.00023245	0.000227485	0.000216796	0.000198882	0.000190399	0.000177616	0.000174606	0.000161397	0.000166949	0.000156826	0.000160246	0.000159375	0.000149659	0.000154889	0.000157486	0.000148137	0.000141912	0.000149051	0.000145549	0.000138583	0.000138523	0.000135213	0.000140956	0.000127578	0.000129726	0.000130132	0.000125962	0.000130817	0.000139003	0.000137462	0.00013041	0.000139624	0.000147228	0.000138561	0.000141818	0.000134222	0.000132784
0.000922113	0.000751447	0.000695366	0.000621681	0.000582118	0.000565112	0.000536445	0.000498107	0.000524441	0.000526165	0.000464086	0.000442783	0.000433043	0.000432291	0.000427335	0.000405063	0.000375791	0.000390629	0.000396065	0.000410321	0.000389789	0.000350953	0.000332174	0.000346387	0.000361601	0.000366989	0.000351926	0.000358332	0.000323897	0.000302837	0.000307267	0.000314045	0.00030396	0.000290762	0.000302177	0.000311615	0.000301228	0.000314618	0.00032329	0.00029658	0.000300751	0.000296725	0.000295901	0.000298687	0.000314338	0.000321423	0.000288637	0.000282916	0.000290181	0.000293838
0.000418323	0.000350378	0.000306626	0.000309619	0.000300528	0.00028418	0.000271869	0.000256404	0.000281291	0.000285197	0.000227049	0.000213636	0.000202975	0.000201422	0.000206693	0.000188912	0.00017717	0.000182781	0.000185317	0.00017637	0.000183084	0.000187541	0.000184113	0.000191539	0.000183118	0.000179026	0.000197131	0.000178274	0.000172966	0.000170096	0.000165479	0.000168452	0.000180816	0.000173314	0.000171031	0.000173207	0.000173605	0.000173737	0.000179812	0.000180432	0.000181855	0.000175898	0.000178768	0.000180111	0.000180787	0.000169662	0.000174208	0.000176992	0.000185298	0.000184525
0.000590483	0.000603322	0.000527191	0.000466423	0.000416232	0.000410143	0.000385371	0.000365021	0.000338269	0.000336885	0.000350907	0.000325503	0.000298287	0.000303095	0.000302903	0.000297829	0.000279938	0.000292957	0.000275857	0.000254878	0.000254184	0.000257457	0.000250677	0.000246615	0.000246754	0.000252015	0.000229497	0.000218394	0.000224994	0.000218785	0.00022785	0.000237453	0.000225018	0.000220734	0.0002207	0.00024441	0.000235675	0.000228048	0.000232165	0.000247808	0.000240208	0.000217656	0.000215309	0.000228013	0.00024123	0.000249844	0.000228404	0.000224376	0.000212488	0.000229365
0.000421352	0.000364196	0.000327003	0.000300114	0.000284586	0.000283365	0.000292164	0.000286772	0.000269625	0.000268638	0.000234248	0.00023623	0.000238968	0.00026725	0.000240788	0.000252913	0.00025129	0.000251865	0.000231652	0.000230226	0.000226735	0.000228904	0.000236372	0.000223601	0.000220377	0.000226504	0.000209941	0.00022354	0.000218151	0.000216311	0.00022358	0.000223823	0.000217547	0.00021253	0.000203246	0.00020936	0.000220808	0.00023039	0.000224498	0.000212226	0.0002138	0.000208639	0.000212151	0.000207387	0.000214362	0.000210152	0.000220102	0.000218951	0.000214551	0.000204346
0.00148557	0.00139735	0.00135285	0.00125617	0.00114863	0.00111028	0.00108899	0.00104765	0.00106271	0.000978132	0.000961867	0.000947384	0.000971822	0.000949984	0.000886794	0.000982627	0.000951108	0.000860772	0.000830279	0.000853835	0.000827285	0.000780636	0.000788491	0.000763012	0.000707195	0.00072787	0.000770951	0.000767901	0.000750541	0.00069468	0.000695404	0.000696151	0.000660774	0.000626971	0.000654865	0.00060425	0.000640995	0.000625975	0.000634785	0.000664557	0.000645707	0.000611634	0.000579201	0.000635045	0.000657585	0.000662961	0.000601894	0.000589548	0.00065593	0.000630277
0.000320146	0.000284467	0.000256973	0.000244263	0.000215169	0.000198903	0.000196582	0.000182792	0.000202211	0.000202379	0.000196968	0.000189621	0.000170546	0.000182447	0.000176456	0.000175919	0.000164018	0.000165967	0.00017325	0.000162007	0.000168939	0.000164922	0.000156724	0.000159647	0.000161694	0.000159752	0.00015722	0.000155677	0.000161304	0.000153765	0.000167259	0.000167141	0.000153834	0.000157648	0.000166533	0.000156526	0.000145786	0.000150193	0.000165477	0.000158774	0.000152116	0.00016187	0.000149364	0.000156384	0.000160894	0.000161683	0.000162869	0.000153353	0.000153668	0.000159481
0.000451481	0.000433387	0.000410615	0.000355347	0.000331094	0.000308272	0.000300092	0.000286743	0.000257939	0.000261506	0.000253149	0.000239419	0.000231249	0.000246653	0.000251286	0.000227864	0.000234929	0.000227755	0.000216259	0.000208645	0.000225689	0.000209495	0.000203603	0.000216023	0.000207736	0.000202037	0.00019443	0.000209894	0.000213907	0.000197813	0.000186682	0.000193981	0.000195988	0.000199539	0.000198455	0.000210261	0.000216445	0.000203564	0.000212145	0.000215086	0.000215965	0.000221449	0.000213083	0.00022475	0.000227341	0.00020943	0.000206407	0.000214714	0.000209924	0.000211588
0.000305754	0.00026439	0.000228028	0.000208385	0.000183626	0.000179121	0.000173661	0.000167939	0.000166665	0.000178457	0.00017029	0.000160803	0.000156554	0.000160277	0.000144737	0.000146465	0.000146272	0.000134044	0.000128204	0.000126799	0.000136093	0.000132935	0.000129721	0.000129345	0.000130972	0.000132345	0.000139809	0.000140802	0.000134478	0.000132601	0.000130243	0.000132651	0.000133515	0.000127113	0.00013287	0.00013741	0.000128024	0.000137991	0.000146754	0.000136001	0.000140224	0.000137348	0.000139941	0.000135123	0.000128121	0.000135976	0.000139383	0.00013825	0.000144453	0.000141279
0.000378701	0.000355086	0.000329555	0.000313182	0.000275421	0.000280932	0.000275008	0.000256376	0.00025147	0.000224687	0.000217099	0.00022033	0.000228094	0.00020917	0.000201166	0.000204709	0.000203282	0.000199952	0.00018572	0.000190895	0.000195481	0.00019103	0.000187533	0.000188913	0.000190892	0.000191974	0.000194648	0.000189983	0.000186389	0.000180365	0.000176682	0.00017925	0.000176577	0.000174944	0.000175782	0.000175996	0.000174832	0.000181138	0.000182504	0.000187597	0.000179498	0.000193637	0.000191042	0.000195761	0.000194605	0.000207391	0.000197428	0.000198871	0.000205066	0.000208084
0.000515513	0.000524099	0.000513345	0.00046318	0.000408527	0.00039584	0.000359738	0.000324166	0.000302905	0.000292646	0.000250224	0.000231179	0.000233662	0.00022901	0.000217486	0.000208912	0.000204098	0.00019696	0.000187196	0.000176465	0.000166235	0.00015884	0.000158708	0.000159202	0.000155898	0.00014567	0.000148764	0.000147001	0.000140758	0.000144021	0.000146627	0.000157668	0.000170575	0.000158809	0.000139225	0.000147979	0.000151208	0.000162881	0.000164305	0.00014457	0.000145946	0.000154486	0.000149336	0.000158145	0.000160041	0.000149762	0.000155642	0.000157981	0.000167352	0.000166674
SNr
0.00043747	0.000423855	0.00038224	0.000358063	0.000346736	0.000336326	0.000307862	0.000284383	0.000251853	0.000241686	0.000230524	0.000208096	0.000207971	0.0002025	0.000204454	0.000195814	0.000178163	0.000178818	0.000183679	0.000169865	0.000171673	0.000185675	0.000170591	0.000163905	0.000165899	0.000159192	0.000160762	0.000161216	0.00015886	0.000158141	0.000165601	0.000160108	0.000151097	0.000155855	0.000154923	0.000162213	0.000162228	0.000154469	0.000151151	0.000152022	0.000156992	0.000156785	0.000154102	0.000146779	0.000150077	0.000155738	0.000159586	0.000162679	0.000161274	0.000161501
0.00115174	0.00100598	0.000996823	0.00105057	0.000773335	0.00063666	0.000760623	0.000633492	0.000519902	0.000607738	0.000693471	0.000562035	0.000585855	0.000661013	0.000502161	0.000468143	0.000587009	0.0004647	0.000486614	0.000580899	0.000473845	0.000442818	0.000606088	0.000560029	0.00065605	0.00092384	0.000783314	0.000621828	0.000797483	0.000635762	0.000576548	0.000676835	0.000490551	0.000408042	0.000489519	0.000436106	0.000395754	0.000439661	0.000378076	0.000363784	0.000409917	0.000387602	0.000342116	0.000335843	0.000311845	0.000289436	0.000292779	0.000340362	0.000330818	0.000299294
0.000475018	0.000429046	0.000362626	0.0003576	0.000314938	0.000290182	0.000277587	0.00026948	0.00023802	0.000214137	0.000222681	0.000205284	0.000200346	0.000192991	0.000183322	0.000159367	0.000177529	0.000170499	0.000165078	0.000149243	0.000159165	0.000151962	0.000144896	0.000137033	0.000133919	0.000141392	0.000138692	0.000129786	0.000129575	0.000133384	0.00012879	0.000128087	0.000127391	0.000132757	0.000122541	0.000121572	0.000119541	0.00012553	0.000122068	0.000128786	0.000117696	0.000115725	0.000105498	0.000119874	0.000127154	0.00012004	0.000113738	0.000112402	0.000107419	0.000114922
0.000529737	0.00048513	0.000461148	0.00043993	0.000422305	0.000382328	0.000379537	0.000361812	0.000322689	0.000308709	0.000278833	0.000263969	0.000255424	0.000234257	0.000231758	0.000238071	0.000231292	0.00023006	0.000221094	0.000222486	0.000218055	0.000208671	0.000209983	0.000222982	0.000220657	0.000211743	0.000201316	0.000190364	0.000193404	0.000194108	0.000196348	0.000194638	0.000189046	0.000181343	0.000183295	0.000181651	0.000173983	0.000165545	0.000160363	0.000169576	0.000164989	0.000151599	0.00016151	0.000156702	0.000156495	0.000159995	0.000158248	0.000162613	0.000158739	0.000165404
0.00023196	0.000195973	0.000194479	0.000181783	0.000171874	0.000187695	0.000175437	0.000153684	0.000171882	0.000170107	0.000180947	0.000160553	0.000151746	0.000157318	0.000162309	0.000166092	0.000169054	0.000157638	0.000165313	0.000166102	0.000155118	0.000156697	0.000164929	0.000180583	0.000182966	0.000187669	0.000196082	0.000197301	0.000195179	0.000205661	0.000215451	0.000222843	0.00022121	0.000206999	0.000229682	0.00022021	0.000230841	0.000246768	0.000255853	0.000274563	0.000272225	0.000288371	0.000286558	0.000305141	0.000326923	0.000330828	0.00034384	0.000330267	0.000315294	0.000362198
0.000488585	0.000442577	0.000406395	0.000357434	0.000323541	0.000316959	0.0002661	0.000246886	0.000246562	0.0002319	0.000224442	0.00020223	0.000202184	0.0001955	0.00018194	0.000176704	0.00017909	0.000182537	0.000170565	0.00015758	0.000156251	0.000166534	0.000166638	0.00016317	0.000152215	0.000158258	0.000160605	0.000166207	0.000155694	0.000151183	0.000147636	0.000148518	0.000145142	0.000136852	0.000147209	0.000159234	0.000148645	0.000154844	0.000159056	0.000149731	0.000147354	0.000149071	0.000141984	0.000144419	0.000150021	0.000144577	0.000150311	0.000145811	0.000148425	0.000152677
0.000714606	0.000627145	0.000574637	0.000512219	0.000456366	0.000433985	0.000386645	0.000352362	0.00034825	0.0003297	0.000305932	0.000296903	0.000290748	0.000277116	0.000273817	0.000253965	0.000229047	0.000232874	0.000243186	0.000231213	0.000213936	0.000205549	0.000209095	0.000217968	0.00021453	0.00021385	0.000208126	0.000211235	0.000208469	0.000204476	0.000213119	0.000211088	0.000201885	0.000196464	0.000200536	0.000205801	0.000197148	0.000196877	0.000201017	0.00019759	0.000198002	0.000206643	0.000212063	0.000227942	0.000224214	0.000213151	0.000197269	0.000201646	0.000215883	0.000216594
0.00152124	0.00130847	0.00126887	0.00125363	0.00110795	0.000950268	0.000909927	0.00090825	0.000804931	0.00070251	0.000635116	0.000591447	0.000565026	0.000513296	0.000469077	0.000431488	0.000437018	0.000425328	0.000388925	0.000361452	0.000352381	0.00034769	0.000363153	0.000360198	0.000344437	0.000370725	0.000362319	0.000337593	0.000341343	0.000334334	0.000310389	0.000292995	0.000299509	0.000300356	0.000267106	0.000272611	0.000257413	0.000251227	0.000270718	0.000255657	0.000244267	0.000264821	0.000253372	0.000250971	0.000254257	0.000260871	0.000248066	0.000246738	0.000238661	0.000242007
0.000364688	0.000285771	0.000277819	0.000269145	0.000265853	0.000230622	0.000216074	0.000226283	0.00021816	0.000202713	0.000189048	0.000198457	0.000209636	0.000198129	0.000201018	0.000205503	0.000204452	0.000191447	0.000186497	0.000194131	0.000204962	0.000220924	0.000209224	0.000200154	0.000207812	0.000204862	0.000200485	0.000217256	0.000213944	0.000213287	0.000202306	0.000202175	0.000199306	0.000187166	0.000186132	0.000183309	0.000186693	0.000198396	0.00020226	0.000199536	0.000189168	0.000196678	0.000201747	0.000190332	0.000184505	0.000191139	0.000203644	0.00021228	0.000206256	0.000197837
0.000580546	0.000515029	0.000500448	0.000451245	0.000439665	0.00042683	0.000402636	0.000400531	0.000376494	0.000409511	0.000400009	0.000375565	0.000358242	0.000349494	0.000356198	0.000384081	0.000324603	0.000302142	0.000311198	0.000323979	0.000297209	0.000313523	0.000310789	0.000323721	0.00029433	0.000293333	0.000293363	0.00029913	0.000318004	0.00027817	0.000266923	0.00025128	0.000262869	0.000250347	0.00024136	0.000227747	0.000236942	0.000237475	0.000231305	0.000270418	0.000244969	0.000237825	0.000230991	0.000210966	0.000228873	0.000249858	0.000224283	0.000223989	0.000224852	0.000214692
0.000511276	0.000493465	0.0004681	0.000415023	0.000374851	0.000364989	0.000380117	0.000359371	0.000351167	0.000380525	0.000360539	0.000374891	0.000348448	0.000349883	0.000363094	0.000350776	0.000344257	0.000363086	0.00036909	0.000373395	0.000400603	0.000406645	0.00040719	0.000417875	0.000384161	0.000387314	0.000402403	0.000390541	0.000375272	0.000370373	0.000363333	0.000373467	0.000370178	0.00035243	0.00034825	0.000348279	0.000356	0.000356514	0.000334106	0.000347115	0.000342183	0.000344188	0.000361136	0.000398047	0.000371527	0.000381176	0.000365103	0.000377549	0.000383112	0.000358018
0.000566398	0.000527615	0.000505707	0.000452879	0.000415927	0.000399661	0.000368164	0.0003374	0.000337729	0.00033997	0.000308711	0.000284942	0.000265662	0.000263653	0.000275852	0.000263306	0.000257965	0.000272855	0.000262153	0.000264099	0.000269893	0.000246286	0.000232821	0.000228123	0.000253911	0.00026561	0.000254099	0.000249689	0.000241036	0.000237867	0.000245569	0.000244585	0.000235856	0.000227343	0.000236156	0.000221206	0.000215135	0.000229879	0.000235612	0.00022598	0.000214793	0.000215272	0.000218965	0.000217208	0.000221053	0.000233079	0.000225117	0.000219856	0.000217015	0.000227687
0.000514767	0.000465598	0.000407761	0.000404402	0.000384139	0.000355866	0.000349467	0.000309557	0.000295088	0.000273249	0.000271043	0.000250104	0.000233318	0.000242968	0.000242514	0.000228814	0.000231041	0.000233647	0.000223592	0.000230905	0.000222986	0.000223706	0.000220743	0.00020734	0.000202247	0.000194263	0.000200231	0.000194733	0.000187451	0.000192611	0.000189111	0.00019815	0.000191555	0.000189805	0.000179046	0.000178572	0.000188992	0.00017425	0.00017663	0.000188873	0.000198459	0.000180871	0.000184213	0.000195172	0.000177441	0.000191323	0.000190614	0.000189162	0.000180775	0.00018792
0.000949906	0.000803484	0.000687217	0.000685635	0.000705572	0.000714371	0.000683925	0.000621774	0.000536622	0.000472782	0.000449318	0.000466645	0.000431901	0.00039239	0.000367483	0.000355022	0.000353862	0.000338693	0.000342858	0.000321474	0.000311312	0.000328603	0.00034394	0.0003285	0.00032952	0.000305135	0.000286049	0.000282511	0.000285433	0.000287361	0.000286734	0.000284266	0.000273788	0.000285297	0.000274084	0.000270865	0.000260481	0.000240213	0.000226684	0.000246477	0.000256104	0.000223633	0.000231901	0.000212136	0.000214409	0.000218169	0.000222547	0.000205897	0.000226683	0.00022748
0.000447466	0.000387711	0.000345946	0.000374244	0.000419562	0.000414223	0.000362639	0.00031503	0.000318686	0.000315707	0.000315738	0.000328188	0.000288517	0.000291684	0.000280545	0.000271768	0.000279364	0.000268729	0.000289149	0.000283201	0.000263969	0.000271433	0.000277731	0.000261002	0.000280313	0.000257776	0.000258489	0.00026179	0.000251756	0.000256418	0.000254184	0.000252331	0.000257468	0.000266065	0.000255757	0.000247846	0.000254288	0.000254535	0.000248023	0.000231997	0.00024664	0.000246768	0.000235052	0.000239532	0.000242063	0.000245465	0.000254866	0.000243002	0.000255923	0.00025156
0.000532654	0.000482207	0.000424849	0.000407796	0.000384003	0.000356464	0.000352369	0.000357187	0.000340865	0.000325028	0.000307054	0.000316711	0.000317794	0.000280839	0.000289113	0.000287429	0.000295042	0.000291228	0.000282479	0.000284636	0.000277332	0.000291101	0.000276315	0.000264052	0.000273013	0.000269736	0.000272818	0.000242184	0.000256162	0.000261327	0.000257185	0.000259088	0.000249006	0.000245166	0.000247671	0.000248319	0.000256608	0.000261191	0.000256184	0.000261408	0.000262879	0.000256424	0.000261563	0.000260519	0.000256144	0.000252961	0.000251857	0.000267415	0.000263096	0.000268425
0.00053978	0.000486074	0.000438657	0.000424442	0.00039347	0.000369706	0.000369528	0.000369896	0.000346341	0.000329175	0.00031893	0.000323773	0.000320617	0.000284984	0.00029081	0.000289193	0.000298462	0.00029278	0.000282868	0.00028493	0.000274994	0.000287422	0.00027798	0.000264956	0.000273413	0.000277907	0.000279133	0.000245954	0.000262334	0.000264532	0.000257819	0.00026171	0.000247397	0.000244108	0.000252932	0.00025026	0.000255457	0.000261929	0.000253437	0.000259829	0.000260151	0.000254856	0.000263586	0.000258893	0.000254555	0.000254078	0.00025694	0.000269235	0.000267056	0.000271384
0.00089006	0.000810935	0.00071395	0.000715406	0.000659047	0.000607736	0.000618732	0.00057868	0.000555633	0.000512355	0.000469845	0.000475986	0.000446358	0.000448418	0.000405399	0.000404041	0.000395363	0.000367461	0.000386921	0.00036497	0.000328662	0.00030496	0.000307914	0.000326439	0.00033298	0.000335577	0.000323592	0.000313681	0.000323665	0.00029456	0.000291187	0.000286374	0.000284894	0.000270915	0.000311481	0.000291573	0.000282872	0.000266687	0.000264386	0.00027983	0.000278411	0.000271893	0.00026707	0.00026052	0.000269775	0.000255797	0.000261332	0.00026848	0.000257192	0.000252434
0.00102123	0.000953575	0.000945376	0.0009491	0.000952541	0.00083224	0.000756013	0.000713133	0.000701404	0.000667904	0.00067334	0.000647342	0.000585918	0.000565464	0.000524018	0.000506655	0.000496482	0.000475458	0.000482903	0.000480657	0.000445451	0.000472418	0.000508817	0.000444453	0.000403429	0.000384438	0.000470567	0.000476781	0.000429153	0.000422613	0.000403052	0.000391379	0.000427412	0.000402833	0.000387851	0.000388233	0.00039959	0.000366086	0.000355393	0.000378357	0.000364132	0.00036036	0.000352252	0.00034084	0.000344616	0.000354635	0.000340566	0.000346604	0.000352162	0.000328459
0.00130775	0.00102592	0.000930579	0.000984599	0.00100135	0.00111379	0.00107605	0.000958383	0.000975482	0.000844877	0.000780308	0.000845839	0.000838312	0.000756364	0.000657143	0.000665464	0.000697903	0.000731431	0.000675343	0.000625512	0.000659731	0.000685918	0.000627112	0.000557249	0.000622207	0.000682056	0.000642415	0.000589064	0.0005105	0.000541463	0.000589945	0.000555815	0.000526217	0.000490182	0.000473535	0.000483811	0.000531992	0.00056848	0.000569167	0.000486757	0.000440329	0.000503099	0.000519813	0.0004796	0.000495522	0.000494046	0.000486758	0.000461387	0.000447148	0.000443746
0.00151628	0.00133185	0.00117662	0.00122036	0.00117771	0.0011673	0.00114093	0.00103525	0.000968927	0.000955383	0.000836114	0.000804445	0.00078485	0.000850142	0.000818111	0.000696581	0.000672165	0.000677707	0.000694826	0.000678598	0.000616899	0.000615957	0.000634819	0.000597697	0.000529518	0.000546961	0.000559408	0.000475111	0.000453188	0.000456189	0.000476201	0.000500108	0.000465607	0.000431978	0.000442347	0.000433024	0.000436436	0.000438861	0.000432589	0.000421861	0.000381334	0.000406926	0.000432086	0.000421147	0.000382271	0.000362349	0.00036628	0.000377248	0.000399708	0.000410028
0.000902161	0.000774202	0.000830205	0.000880356	0.000810521	0.00075905	0.000726673	0.000664782	0.000614596	0.000590598	0.000614643	0.000570694	0.000547939	0.000585383	0.000558765	0.000517504	0.000531976	0.000529067	0.000523785	0.000549489	0.000457868	0.000464358	0.000509526	0.000475749	0.000476459	0.000476278	0.000506076	0.000439335	0.000425903	0.000468323	0.000478864	0.000427676	0.0004121	0.000443441	0.000447721	0.000444465	0.000444473	0.000409985	0.000369137	0.000366598	0.000397955	0.000439126	0.000405366	0.000367105	0.000383906	0.000373544	0.000357218	0.000371334	0.00038723	0.000379308
0.000435511	0.000414405	0.000381369	0.000349315	0.000341373	0.000331468	0.000336244	0.000307848	0.000291608	0.000251151	0.000258675	0.000253366	0.000235833	0.000228256	0.000224618	0.000215081	0.000213616	0.000212594	0.000188596	0.000193854	0.000212125	0.000207484	0.00019709	0.000201898	0.000196307	0.000204167	0.000214993	0.00019173	0.000188748	0.000191617	0.000180308	0.000170057	0.000182251	0.000186557	0.000162318	0.000157983	0.000157967	0.000159006	0.000147882	0.000149271	0.000145668	0.000140386	0.000148754	0.000163685	0.000158227	0.000152218	0.000154512	0.000151121	0.000140406	0.000147317
0.00101445	0.000956841	0.000885965	0.000799263	0.000777346	0.000697503	0.000669338	0.000626159	0.000576483	0.000512013	0.000461231	0.00043934	0.000431126	0.000426795	0.000393841	0.000354082	0.000359511	0.000359658	0.00035994	0.000326875	0.000330293	0.0003335	0.000328444	0.000306972	0.000297975	0.000324573	0.000299128	0.000296972	0.000286934	0.000278777	0.000278907	0.000268411	0.000285945	0.000285361	0.000261245	0.000265741	0.00025645	0.000252889	0.000259979	0.000253682	0.000246981	0.000239564	0.000236238	0.000246643	0.000250402	0.000251252	0.000235022	0.000223592	0.000225739	0.000237697
0.000429766	0.000390332	0.000380895	0.000390192	0.000384842	0.000424438	0.000402601	0.000351273	0.00031663	0.000304401	0.00030277	0.000265296	0.000251875	0.0002606	0.000257063	0.000235998	0.000228907	0.00021825	0.000220475	0.000227729	0.000215433	0.000215465	0.000193485	0.00019219	0.000202807	0.000209777	0.000203326	0.000192068	0.000200188	0.000187981	0.000183009	0.000171189	0.000174032	0.000159643	0.000158476	0.000165421	0.000165389	0.000169622	0.00016029	0.000161963	0.000157906	0.000149008	0.000154544	0.000149067	0.000144706	0.000145448	0.000147425	0.000145685	0.000148893	0.000147219
0.000788788	0.00073391	0.000724716	0.000708624	0.000664467	0.000651708	0.000649785	0.000611237	0.000559017	0.000509211	0.000463431	0.000390929	0.000350007	0.00035801	0.00034552	0.000332473	0.000319942	0.000310004	0.000287075	0.000286035	0.000262743	0.000241867	0.000256106	0.000259152	0.000245265	0.0002373	0.000239828	0.000232821	0.000215744	0.000210528	0.000210555	0.000207463	0.000203861	0.000212587	0.000218188	0.000230346	0.000227559	0.000221302	0.000213182	0.000213398	0.000197891	0.000203839	0.000213851	0.000200785	0.000191373	0.000203383	0.000197434	0.000195107	0.000197816	0.000196496
0.000621176	0.000532116	0.000521866	0.000545005	0.000616092	0.000579089	0.000560106	0.000494074	0.00044162	0.000403787	0.00042815	0.000434545	0.000417241	0.000393222	0.000393603	0.000343802	0.000335687	0.000320367	0.000324776	0.000339923	0.000326307	0.000285189	0.000265433	0.000269193	0.00028204	0.000300317	0.000282751	0.000254325	0.000243273	0.000259255	0.000244437	0.000252573	0.000248464	0.000228871	0.000216957	0.000207521	0.000197163	0.000205461	0.000198673	0.000206565	0.000215054	0.000200876	0.000188388	0.000190901	0.000184257	0.000182463	0.000189372	0.000188439	0.000185755	0.000173243
0.000501979	0.000466087	0.000507842	0.000480628	0.000464376	0.000490331	0.000480462	0.000475162	0.000413843	0.000350844	0.00030684	0.000299718	0.000264146	0.000268676	0.000245788	0.000246151	0.000234716	0.000214752	0.000222163	0.000207041	0.000215629	0.000224294	0.000214055	0.000188838	0.000182349	0.000183395	0.000167286	0.000170027	0.000158409	0.000166293	0.000170635	0.000177627	0.000165452	0.00016131	0.000155171	0.000148743	0.000153386	0.00014666	0.000145766	0.000137862	0.000137046	0.00013445	0.000140762	0.000137261	0.000140737	0.000148426	0.000138901	0.000139082	0.000151397	0.000142927
0.000557814	0.000451143	0.000424716	0.000399805	0.000402823	0.000380892	0.000399919	0.000425391	0.000409761	0.000334419	0.000291554	0.000284062	0.00028609	0.000247518	0.000221238	0.000206756	0.00020725	0.000213269	0.000208162	0.000213049	0.000214293	0.000204694	0.000188711	0.000174819	0.000179729	0.000174257	0.000165871	0.000167132	0.000158419	0.000155208	0.000154565	0.000146315	0.000150645	0.0001541	0.000150098	0.000138633	0.00013498	0.000133569	0.000141305	0.000137577	0.000129235	0.000126486	0.00012478	0.000121694	0.000113904	0.000116688	0.000117098	0.000121183	0.000122626	0.00011365
0.000493317	0.000479494	0.000472399	0.000469758	0.000451971	0.000383497	0.000384057	0.000404826	0.000380228	0.000338153	0.000341051	0.000362871	0.000363103	0.000355085	0.000354452	0.000330133	0.000309054	0.000313729	0.000334086	0.000336265	0.000343497	0.000321631	0.000321469	0.000327075	0.000322852	0.000343486	0.000338069	0.000337509	0.000335114	0.000322901	0.000340737	0.000345443	0.000325526	0.000322223	0.000312884	0.0003396	0.000314332	0.000321203	0.000344121	0.000366618	0.000363721	0.000336634	0.000311838	0.000324978	0.000335387	0.000363381	0.00036945	0.000335155	0.00032097	0.000331487
0.00138799	0.00125917	0.00109766	0.000899222	0.000893373	0.000978844	0.00127676	0.00109633	0.000945149	0.000960006	0.000750566	0.000643673	0.000715051	0.000729859	0.000882101	0.000846346	0.000690555	0.000646249	0.000532018	0.000503822	0.00054884	0.000566761	0.000512187	0.000515627	0.000519605	0.000507088	0.000428722	0.000381733	0.000419445	0.00040662	0.000395134	0.000359454	0.000371515	0.000386802	0.000362178	0.000357475	0.000297552	0.000330225	0.000315057	0.00030561	0.000329661	0.000293926	0.000257963	0.000263431	0.000263549	0.000288982	0.000255158	0.000236959	0.000247541	0.000242969
0.000442983	0.000405228	0.000415676	0.000367413	0.000324841	0.0003222	0.000295594	0.000264383	0.000255781	0.000225786	0.000207629	0.000215625	0.000199194	0.000197618	0.000183094	0.000181031	0.000182397	0.000176819	0.000172592	0.000166127	0.000157411	0.000153986	0.000157156	0.000161823	0.000167854	0.00016482	0.00016412	0.000154893	0.000145378	0.000136512	0.000141765	0.000146888	0.000130138	0.000130787	0.00012763	0.000135749	0.000138105	0.000136193	0.0001261	0.000137048	0.000134536	0.000129233	0.000130446	0.000124971	0.000126367	0.000130021	0.000125733	0.000134735	0.000130476	0.000125103
0.000699271	0.000588821	0.000577199	0.000525158	0.000455762	0.000446687	0.000436629	0.000419121	0.000358444	0.000306257	0.000279854	0.000287206	0.000263967	0.000251216	0.000230431	0.000220127	0.000233783	0.000225887	0.000216961	0.000221531	0.000204378	0.000204691	0.000197363	0.000188784	0.000188818	0.000168226	0.000169775	0.000178826	0.000178721	0.000176808	0.00016638	0.000160631	0.000161056	0.000156192	0.000158586	0.000151884	0.000150188	0.000145665	0.000150796	0.000145404	0.000143138	0.000146425	0.000139651	0.000136981	0.000133994	0.00012882	0.00013574	0.000128969	0.000123959	0.000127538
0.00122722	0.00107318	0.000871481	0.000791343	0.000703961	0.000643975	0.00054352	0.000493994	0.000480463	0.000439519	0.0004142	0.000358731	0.000337677	0.000326805	0.000310885	0.000300798	0.000294802	0.000268765	0.000247055	0.000237082	0.000246683	0.000250687	0.000253344	0.000243596	0.0002385	0.000229975	0.000236737	0.000207212	0.000206898	0.000203432	0.000207656	0.000219	0.000197796	0.000212055	0.000209262	0.000185027	0.000176989	0.000178857	0.000167244	0.000167099	0.000179409	0.000184311	0.000175633	0.000166685	0.000175292	0.000160338	0.000157029	0.000167046	0.000156556	0.000160261
0.000982038	0.000856024	0.000743622	0.000674486	0.000609769	0.000650721	0.000639765	0.000591493	0.000551503	0.000471001	0.000418053	0.000380695	0.000372107	0.000362384	0.000340244	0.000328006	0.000314472	0.000303412	0.000318634	0.000316788	0.000311831	0.000282855	0.000267049	0.000252065	0.00025338	0.000239559	0.000232278	0.000236547	0.000232642	0.000218858	0.000212191	0.000207529	0.000199351	0.000196449	0.000198117	0.000198262	0.00019251	0.000198413	0.000195125	0.00018818	0.000182951	0.00019126	0.000188072	0.000188302	0.000179339	0.000179612	0.000194103	0.000191209	0.000186138	0.00017934
0.0016981	0.00146001	0.00128258	0.00116489	0.00113933	0.00114187	0.00102187	0.000886398	0.000806068	0.000703767	0.000615711	0.000565944	0.000558629	0.000527479	0.000492371	0.00048763	0.000475674	0.000446667	0.000429367	0.000424441	0.000405889	0.00037756	0.000356638	0.000346271	0.000313008	0.000295283	0.00028026	0.000262828	0.000254121	0.000244698	0.000244626	0.000237015	0.000226311	0.000221297	0.000221633	0.000207627	0.000207644	0.000203465	0.000201397	0.000199804	0.000200201	0.00019539	0.000187172	0.000189655	0.00018649	0.000188025	0.000189421	0.000188651	0.000190029	0.000183662
0.000496525	0.000424136	0.000396234	0.000376757	0.000345988	0.000320921	0.000285459	0.000281442	0.000272749	0.000256291	0.000245915	0.000237877	0.000215036	0.000213093	0.000215597	0.000200152	0.00020357	0.000204089	0.000209596	0.000209308	0.000206958	0.000198947	0.00020473	0.00019788	0.000209297	0.000221936	0.000209636	0.000204849	0.000203181	0.000191551	0.000193358	0.000199525	0.000198921	0.000193901	0.000195832	0.000189165	0.00018844	0.000200107	0.000192216	0.000196019	0.000206915	0.000201789	0.000201914	0.000199054	0.000192145	0.00018528	0.000179111	0.000185723	0.000199158	0.000196214
0.000965982	0.000847861	0.000804993	0.000719255	0.0006346	0.000649227	0.000604374	0.000542349	0.00048819	0.00047034	0.000444745	0.000405057	0.00039215	0.000340477	0.000320774	0.000298869	0.00029217	0.000290579	0.000286796	0.000261766	0.000265543	0.00030172	0.000307478	0.00032544	0.000344224	0.000324614	0.000299012	0.000283925	0.000252077	0.000227924	0.000218776	0.000203766	0.000198626	0.000194937	0.00018453	0.000183713	0.000181309	0.000178448	0.000178139	0.000174734	0.000169186	0.000160307	0.000161843	0.000158539	0.00017522	0.00017853	0.000166874	0.000163326	0.000160175	0.000167289
0.000403538	0.00038659	0.000350236	0.000330853	0.0003506	0.000344777	0.000313495	0.000310674	0.000305044	0.000312488	0.000293543	0.000273968	0.000276955	0.000283557	0.000271102	0.000272069	0.000276089	0.000272886	0.000271725	0.000267423	0.000271034	0.000277264	0.00028016	0.000284053	0.000262977	0.000256384	0.000278668	0.000284344	0.000278999	0.000249751	0.000246307	0.000259444	0.000267294	0.000253574	0.000251582	0.000258041	0.000251113	0.000256303	0.00025161	0.000248883	0.00024386	0.000244272	0.00026032	0.000252803	0.000245114	0.000260695	0.000264283	0.000252553	0.000250856	0.000250536
0.000511509	0.000463033	0.000444247	0.000413882	0.000419304	0.000412964	0.000402337	0.000377895	0.000359157	0.00033323	0.000317065	0.000304068	0.000307957	0.000294271	0.000278713	0.000261292	0.000254622	0.000256372	0.000266068	0.000263001	0.000251086	0.000245779	0.00024551	0.00023487	0.000224115	0.000232996	0.000240511	0.000230423	0.0002208	0.000227109	0.00021417	0.000208679	0.000204868	0.000207613	0.000212458	0.000206269	0.000206016	0.000202036	0.000198574	0.000199976	0.000211651	0.000202086	0.000201297	0.000205747	0.000207309	0.000204533	0.000205941	0.000204087	0.000200884	0.000206823
0.00154937	0.00128657	0.00107471	0.000932872	0.000938359	0.000889779	0.000823247	0.00075046	0.000646468	0.000605621	0.000571222	0.000522042	0.00049817	0.000493068	0.000486367	0.000437545	0.000440327	0.000419864	0.000399705	0.000378887	0.000371664	0.000354882	0.000343352	0.000332831	0.000301026	0.000298255	0.000288875	0.000278666	0.000266666	0.000249448	0.000245444	0.000255602	0.000242793	0.00024346	0.000244387	0.000231056	0.000224833	0.000216127	0.00020857	0.000211175	0.000206496	0.000196117	0.000191563	0.000198492	0.000192383	0.000194715	0.000192426	0.000190861	0.000180745	0.000191037
0.000727898	0.000695718	0.000596646	0.000566242	0.000557238	0.000514546	0.000512596	0.000432185	0.000344337	0.000311747	0.000301552	0.000255545	0.000247839	0.000241984	0.000228172	0.000223234	0.000196519	0.000189406	0.000178955	0.000176243	0.000174497	0.0001774	0.00016887	0.000158745	0.000152431	0.000157491	0.000143396	0.00013781	0.000139731	0.000128828	0.000126519	0.000127631	0.000133592	0.000127311	0.000133893	0.000124251	0.00011938	0.000127188	0.000126224	0.000127564	0.000124069	0.000111933	0.000116128	0.000124485	0.000128082	0.000125851	0.000121515	0.000124375	0.000126732	0.000135174
0.000713401	0.000629887	0.000596344	0.000585262	0.000558129	0.000529833	0.000466538	0.000457214	0.00042367	0.000368291	0.000336072	0.000322734	0.00031074	0.00029409	0.000264243	0.000244124	0.000231172	0.000213346	0.000224201	0.000234451	0.000225122	0.00020817	0.000190149	0.000178659	0.000173913	0.000173774	0.000161206	0.000163107	0.000180084	0.000172785	0.000160555	0.000159333	0.000165794	0.000148884	0.000143109	0.000146331	0.000147195	0.000144891	0.000147317	0.000143215	0.000134482	0.000138209	0.000145831	0.000143185	0.000137604	0.000135542	0.000133542	0.000133937	0.00013429	0.000129948
0.000335728	0.000282326	0.000265344	0.000262771	0.000258542	0.000260039	0.000257571	0.000239288	0.000222508	0.000212611	0.00020705	0.000204218	0.000214869	0.000206726	0.000205641	0.000205729	0.000218592	0.000213689	0.000201709	0.00018922	0.000198156	0.000213502	0.000218308	0.000209561	0.000205447	0.000204292	0.000189833	0.000196905	0.000197517	0.000194393	0.00019408	0.000195864	0.000186993	0.000177957	0.000174025	0.000185132	0.0001877	0.000181059	0.000175208	0.00016502	0.000172389	0.000169545	0.000182521	0.000173954	0.000185304	0.000172992	0.000161574	0.000154127	0.000170612	0.000165597
0.00094023	0.000893997	0.00088475	0.000842486	0.000826754	0.000749118	0.000710472	0.000643046	0.000618067	0.000584666	0.000541519	0.000573434	0.000577283	0.000526191	0.000513579	0.000476309	0.00050036	0.000464124	0.000438295	0.000426219	0.000432383	0.000434051	0.000405306	0.000396843	0.000363622	0.000364549	0.000350691	0.000366015	0.000348876	0.000330879	0.000313908	0.00029392	0.000287155	0.000278602	0.000279003	0.00027228	0.000252575	0.000253641	0.000268436	0.000253082	0.000245272	0.000271533	0.000269058	0.000265877	0.000235047	0.000224107	0.000231122	0.000244288	0.000233461	0.000217241
0.000755538	0.000683913	0.000709537	0.000649986	0.000656457	0.000622804	0.000538455	0.000568874	0.00054499	0.000508044	0.000520705	0.000553763	0.000535136	0.000484384	0.000470119	0.00045269	0.000476046	0.000472718	0.000479884	0.000456306	0.000469628	0.000488779	0.000500163	0.000551728	0.000534334	0.000539445	0.00054365	0.000530881	0.000510173	0.000540927	0.000513643	0.000505242	0.000489646	0.000492192	0.000499971	0.000482729	0.000462368	0.000491504	0.000496761	0.000464051	0.000472556	0.000438686	0.000452292	0.000465877	0.000476349	0.000460401	0.000462789	0.000502849	0.000416177	0.000473765
0.000559058	0.000492623	0.000502935	0.000534975	0.000505297	0.000472484	0.000423849	0.000414409	0.000382276	0.00035056	0.000357375	0.000351291	0.000327546	0.000323068	0.000288731	0.000272653	0.000271892	0.000261678	0.000272922	0.000245333	0.00024467	0.000240876	0.000237849	0.000240117	0.000259936	0.000259442	0.000278826	0.000268016	0.000234829	0.000234881	0.000221999	0.000208278	0.000206148	0.000193042	0.000195694	0.000193781	0.000176736	0.000197933	0.000187112	0.000166384	0.000172235	0.000170194	0.000162746	0.000172213	0.000171721	0.000162456	0.000154617	0.00015232	0.00015708	0.000159055
0.00122472	0.00102614	0.000902849	0.000839511	0.00078067	0.000777883	0.000759461	0.000705134	0.000621052	0.000578823	0.000550645	0.000523177	0.000495061	0.00048465	0.0004535	0.000444842	0.000423508	0.000417598	0.000404518	0.00038542	0.000387192	0.000359956	0.000342685	0.000333705	0.000333321	0.00031076	0.000294243	0.00027014	0.0002637	0.000278134	0.000262305	0.000255646	0.000271893	0.000240491	0.000235561	0.000218366	0.000222625	0.000215508	0.000219715	0.000215529	0.000224632	0.000225386	0.0002108	0.000203625	0.000203717	0.000201265	0.000191765	0.000192563	0.000185932	0.000192855
0.000642288	0.000574585	0.000533325	0.000504917	0.000450568	0.000466865	0.00043596	0.000407908	0.000402582	0.000361733	0.000330037	0.000339476	0.000345625	0.00033358	0.000301836	0.000286032	0.000275459	0.000287184	0.000290568	0.000292241	0.000284246	0.000279935	0.000270199	0.000279674	0.000292807	0.000280985	0.000283696	0.000266581	0.000272899	0.000275873	0.000271627	0.00026956	0.000245028	0.000270687	0.000259773	0.000254962	0.000236484	0.000222772	0.000222969	0.000233146	0.000234055	0.000228993	0.000236744	0.000227203	0.000218063	0.000231224	0.000222111	0.000208154	0.000215139	0.000217711
0.000833866	0.000780847	0.000755771	0.000722717	0.000686035	0.000621367	0.000584983	0.000580631	0.000546052	0.000519341	0.000492368	0.000456715	0.000419351	0.000426095	0.000409388	0.000350061	0.000353455	0.000341247	0.000314142	0.000307704	0.000330208	0.000320622	0.000276716	0.000279239	0.000251204	0.000241163	0.000227949	0.0002237	0.000222051	0.000203604	0.000185212	0.000182169	0.000191329	0.000196257	0.000191705	0.000183749	0.000177106	0.00018009	0.000180961	0.000168894	0.000171463	0.000173181	0.000177067	0.000186246	0.000170393	0.000176205	0.000172107	0.000173718	0.000178361	0.000179409
0.00063354	0.000626509	0.000598039	0.000540145	0.000548345	0.000495669	0.000469312	0.000450613	0.000429877	0.000409214	0.000385436	0.000347611	0.0003361	0.000326356	0.00031014	0.000294396	0.000307005	0.000290053	0.000277223	0.000281465	0.000285897	0.000277403	0.000274397	0.000266723	0.000277548	0.000297833	0.000308594	0.000322664	0.000310398	0.000302124	0.000300137	0.000287416	0.000286351	0.000278822	0.000273862	0.000273705	0.00026702	0.000250927	0.000232492	0.000227943	0.000228059	0.000241658	0.000238526	0.000238733	0.000229138	0.00023375	0.000234071	0.000237939	0.000241878	0.000243944
0.000697391	0.000627784	0.000608295	0.000589347	0.000626246	0.000593089	0.000551479	0.000504893	0.00044843	0.000479315	0.00048716	0.000485008	0.000479389	0.000471401	0.000433185	0.000414531	0.000425947	0.000427119	0.00042015	0.000393375	0.00039906	0.000383354	0.000367751	0.000376217	0.00037483	0.000403427	0.000390134	0.000356181	0.000393511	0.000367319	0.000366562	0.000344674	0.000349336	0.000382149	0.000385345	0.000367247	0.000363188	0.000347381	0.000356579	0.000333495	0.000337778	0.000349784	0.000337298	0.000347094	0.000354651	0.000334643	0.00032218	0.000330288	0.000314877	0.000336583
0.00113281	0.00112495	0.00112047	0.00112904	0.00103492	0.000894354	0.000846672	0.000853335	0.000814131	0.000766342	0.000717345	0.000703121	0.000689256	0.000683841	0.000640661	0.000593437	0.000598897	0.000603973	0.000593289	0.00050255	0.000497089	0.000521706	0.000481729	0.000414406	0.000453917	0.000490506	0.000465027	0.000400234	0.000390707	0.00042733	0.000381334	0.000360107	0.000405799	0.000401684	0.000354267	0.000346911	0.000318725	0.000385232	0.000349489	0.000336293	0.000338519	0.000311416	0.000344498	0.000326176	0.000330728	0.000339786	0.000328174	0.000320276	0.000321255	0.000308805
0.000264728	0.000241566	0.000237071	0.000236428	0.000211757	0.000201194	0.000203951	0.000206903	0.000179765	0.000176844	0.000172554	0.000167935	0.000165069	0.000166732	0.00017496	0.000168486	0.000169991	0.000169032	0.00017669	0.000164652	0.000166763	0.00016928	0.000158288	0.000164804	0.000164306	0.000171916	0.000176016	0.000172609	0.000162775	0.000164827	0.00016908	0.000170513	0.000177964	0.000167586	0.000163858	0.000180954	0.000191715	0.000179717	0.000188186	0.000191742	0.000183555	0.000204408	0.00019175	0.000183858	0.000203741	0.000202909	0.000203878	0.000207061	0.000205425	0.000194809
0.000657344	0.000592539	0.000532104	0.000502593	0.000479009	0.000488503	0.000474194	0.000465731	0.000441489	0.00041251	0.000401478	0.000401858	0.000414144	0.000397004	0.000365112	0.000364238	0.000369506	0.000375269	0.000382428	0.000388428	0.000389559	0.000394439	0.000390752	0.000390051	0.000390223	0.000389302	0.000391237	0.00038302	0.000372338	0.000374545	0.000395732	0.000356967	0.000388055	0.000382877	0.000373508	0.000385456	0.000390265	0.000392951	0.00040639	0.000410569	0.000403576	0.000416834	0.000399984	0.000401911	0.000391042	0.000405091	0.000411743	0.000436842	0.000461297	0.000399976
0.000938395	0.000819333	0.00073406	0.000767231	0.00067883	0.000652886	0.00058515	0.00050717	0.000528466	0.000507585	0.000474982	0.000465572	0.000471831	0.000407873	0.000409958	0.000439967	0.000386688	0.000380274	0.00040292	0.000401362	0.000399389	0.000410677	0.000373468	0.000366099	0.000397901	0.000384801	0.000382304	0.000376184	0.000394898	0.000404103	0.000386349	0.000414865	0.000385844	0.000374137	0.000405804	0.000392932	0.000381458	0.000353172	0.00038192	0.000399674	0.00039392	0.000385761	0.000389514	0.000415827	0.000419761	0.000407613	0.000426382	0.000446954	0.000458325	0.000437867
0.00058918	0.00052401	0.000475258	0.000407187	0.000437545	0.00046658	0.000448926	0.000394576	0.000372641	0.000382223	0.00036776	0.000358643	0.000344706	0.00036626	0.000378863	0.000367655	0.000357442	0.000336976	0.000335201	0.0003395	0.000343021	0.000388156	0.000386013	0.000376597	0.000341177	0.000337629	0.000334629	0.00032075	0.000350813	0.000347121	0.000326653	0.000339787	0.00033555	0.000324263	0.000349861	0.000359706	0.000330755	0.000330846	0.000338995	0.00034823	0.000361006	0.000357467	0.000365989	0.000367119	0.000359116	0.000350319	0.000353408	0.000371615	0.000357296	0.000355607
0.000695654	0.000732428	0.000609275	0.000537836	0.000542074	0.000527526	0.000519595	0.000464626	0.000449536	0.00052383	0.00048088	0.000475	0.000461739	0.000471754	0.000492814	0.000457782	0.000463432	0.00043661	0.000445623	0.000454901	0.000466139	0.000478803	0.000480969	0.000524751	0.000515381	0.000483309	0.000495719	0.000498855	0.000480511	0.000483398	0.000471368	0.000478584	0.000528963	0.000540078	0.000535613	0.000533135	0.000532908	0.000542669	0.00053499	0.00051616	0.000564642	0.000534747	0.000538358	0.000526387	0.000560488	0.000563818	0.000512108	0.000545958	0.000531387	0.000507662
0.000600375	0.000539205	0.000501866	0.000483034	0.000476565	0.000466198	0.000435685	0.000415403	0.000403821	0.000371166	0.000324281	0.000304045	0.000305643	0.000310076	0.000287276	0.000279193	0.000267678	0.000266256	0.000252684	0.000240776	0.000244683	0.000240769	0.000237153	0.000234827	0.000226289	0.000226516	0.000245749	0.000238903	0.000224638	0.000234513	0.000221097	0.00021832	0.000233008	0.000226303	0.000214389	0.000226628	0.000215051	0.000222713	0.000232509	0.000237489	0.000229395	0.000225876	0.000214723	0.000227754	0.000243661	0.000234151	0.000224871	0.000228354	0.000242148	0.000234765
0.000446366	0.000400254	0.00037499	0.000351933	0.000314398	0.000286082	0.000307088	0.000275963	0.000266772	0.000258876	0.000243182	0.000255867	0.000242561	0.000231654	0.000240294	0.000226296	0.000227792	0.000236369	0.000199424	0.000198404	0.000210887	0.000208479	0.000202665	0.000198779	0.000226259	0.000214009	0.00021573	0.000207172	0.00021402	0.000211025	0.000210846	0.000204308	0.000201591	0.000193162	0.000192259	0.000224574	0.000230236	0.000207302	0.00020253	0.000209832	0.000202945	0.000214424	0.000210478	0.000217442	0.000206882	0.000220142	0.000204081	0.000207285	0.000220352	0.000211864
0.000388427	0.000337932	0.000318446	0.000306854	0.000276022	0.00026969	0.000250164	0.000234708	0.000225665	0.000226215	0.00023085	0.000220267	0.000219204	0.000211917	0.000209223	0.000196848	0.000197248	0.000200563	0.000201745	0.000206963	0.000204052	0.000206243	0.000202624	0.000195024	0.00019813	0.000198624	0.000203085	0.000197875	0.000197994	0.000201966	0.000207184	0.000199418	0.000214834	0.000225519	0.000220939	0.000215387	0.000225194	0.000210101	0.000204348	0.000213335	0.000230961	0.000223429	0.000222217	0.000218924	0.000216526	0.000230643	0.000231669	0.000225615	0.00023199	0.000245228
0.000469579	0.000415613	0.00041824	0.000413412	0.000408461	0.000385624	0.000356474	0.00036591	0.000351033	0.000347709	0.000327672	0.000319365	0.00033183	0.000329366	0.000309877	0.000303572	0.000300926	0.000302303	0.000306903	0.000313848	0.000292496	0.000290016	0.000301074	0.000293694	0.00029177	0.000307975	0.000297449	0.000280254	0.000281749	0.000283973	0.000304411	0.000288398	0.000287353	0.000280588	0.000295069	0.000293737	0.000292203	0.000309478	0.00030845	0.000303057	0.000307588	0.000291666	0.000293636	0.00029634	0.000308144	0.000291273	0.000288608	0.000288475	0.000303731	0.000298689
0.000801835	0.000723766	0.000706816	0.00067278	0.000662279	0.000572247	0.000506234	0.000487976	0.000488811	0.000444685	0.000394973	0.000376493	0.000367486	0.000353665	0.000364733	0.000321665	0.000296169	0.000302429	0.00029617	0.000290353	0.000290152	0.000261464	0.000247703	0.000256348	0.000237619	0.000218433	0.000208444	0.000236422	0.000227276	0.000217149	0.000222754	0.000226163	0.000213529	0.000213626	0.000211525	0.000214388	0.000227067	0.000229231	0.000230158	0.000223928	0.000218933	0.000212365	0.000225704	0.000234303	0.000247797	0.000230451	0.000240751	0.000248187	0.000245103	0.000228547
0.000457734	0.000411415	0.000349045	0.000348848	0.000348632	0.000332532	0.00031095	0.000291992	0.000273477	0.000263402	0.000255992	0.000226869	0.000226172	0.000217946	0.000227602	0.000226554	0.000202552	0.000195597	0.000202656	0.000207405	0.00020365	0.000191331	0.00018075	0.000180201	0.000185435	0.000192173	0.000190253	0.00019003	0.000193061	0.000190329	0.000185019	0.000190909	0.000185132	0.000193562	0.000187283	0.000183182	0.000185831	0.000187516	0.000187291	0.000191306	0.000189771	0.000188748	0.000183037	0.000185027	0.000191373	0.000190784	0.000190409	0.000195209	0.000194705	0.000198012
0.000243376	0.000228227	0.000223621	0.000210154	0.000210315	0.000219471	0.000203786	0.000194432	0.000188992	0.000183709	0.000169947	0.000178304	0.00017039	0.000171458	0.000171437	0.000172713	0.000172836	0.000171185	0.000168259	0.000161956	0.00016457	0.000173369	0.000165192	0.000163509	0.000155017	0.000155066	0.000155964	0.000163633	0.000156462	0.00015468	0.00015446	0.000157741	0.000153957	0.000157568	0.000159891	0.000159261	0.000158372	0.000167905	0.000170245	0.000174774	0.000163606	0.000163647	0.000164338	0.000159394	0.00016554	0.000159766	0.000165303	0.000157065	0.000157598	0.000160692
0.000221062	0.000216265	0.000217081	0.000203351	0.00019149	0.00020067	0.000193568	0.000199519	0.000199542	0.000187338	0.00017167	0.00017636	0.000171822	0.000162682	0.000167887	0.000169493	0.000173916	0.000168492	0.000180241	0.000179673	0.000172235	0.000173215	0.000165308	0.000165585	0.000164125	0.000169418	0.000170106	0.000172256	0.000168471	0.000176762	0.000171103	0.000160241	0.000169324	0.00018236	0.000179189	0.000172226	0.000172652	0.00016723	0.000169927	0.00017138	0.000168919	0.000170684	0.000185711	0.00016769	0.000166016	0.000163723	0.000169535	0.000174634	0.000171405	0.000172682
0.000590966	0.000522168	0.000465129	0.000437905	0.000427146	0.000414444	0.000378358	0.000357221	0.000355669	0.000322809	0.000323794	0.000312791	0.000287426	0.000271061	0.000261531	0.000250909	0.00025093	0.00025083	0.000251819	0.000243742	0.00022235	0.000220405	0.000217462	0.000215631	0.00022156	0.000213992	0.000202994	0.00019899	0.000184289	0.000195638	0.000190016	0.00018825	0.000183228	0.000174204	0.000189073	0.000188855	0.000188512	0.00018454	0.000192203	0.000186009	0.000179845	0.000173661	0.000173563	0.000175306	0.000171664	0.000179369	0.000161599	0.000171723	0.000172328	0.000172877
0.00059423	0.000571843	0.000542918	0.000529156	0.000452905	0.000420791	0.000413709	0.000411036	0.000404006	0.000360893	0.000340589	0.000293967	0.000279611	0.000262323	0.00024418	0.000258942	0.00025068	0.000232863	0.000218967	0.00021031	0.000201453	0.000197015	0.000201639	0.000202214	0.000188675	0.000190651	0.000183117	0.00017783	0.000185101	0.000180548	0.00017861	0.000173884	0.00017689	0.000180561	0.00017128	0.000156176	0.000150967	0.000152656	0.000157483	0.000159495	0.000163617	0.000153684	0.000156413	0.000165244	0.000162883	0.00016244	0.000161249	0.000158905	0.000153061	0.000141728
0.000489357	0.000429333	0.000424238	0.000412349	0.00039954	0.000392196	0.000365157	0.000342843	0.000325142	0.000290875	0.000272207	0.000281587	0.000263672	0.00024733	0.000242469	0.000222496	0.000223291	0.000212432	0.000209667	0.00020786	0.000202714	0.000195175	0.000195713	0.000204281	0.000189643	0.000193204	0.000185285	0.000178072	0.000170402	0.000165775	0.00016808	0.000164203	0.000160916	0.000171717	0.00017444	0.000170298	0.000165763	0.000162126	0.000163514	0.000180101	0.00017607	0.000169952	0.000166525	0.000170833	0.000162413	0.000163039	0.000165284	0.000165	0.000174022	0.000170264
0.000414633	0.000397767	0.000383474	0.000357903	0.000317896	0.000308356	0.000284664	0.000279104	0.000280593	0.000257337	0.000246772	0.00023703	0.000216417	0.000210575	0.000209367	0.000191975	0.000210682	0.000209067	0.000213472	0.000216276	0.000199262	0.000192696	0.000187119	0.000195108	0.000194015	0.000195258	0.000192272	0.000192458	0.000182195	0.000185202	0.000190512	0.000190808	0.000183431	0.000181349	0.000177204	0.000174554	0.000168491	0.000165319	0.000168884	0.000173867	0.000171953	0.000167511	0.000167269	0.00017134	0.000169165	0.00016525	0.000169586	0.000168365	0.000178025	0.000175092
0.000444467	0.000402163	0.000384621	0.000320789	0.000309246	0.000314488	0.000304193	0.000286878	0.000268821	0.000244095	0.000233428	0.000233201	0.000224102	0.000220561	0.000205128	0.000192163	0.000183301	0.000177053	0.000173062	0.000163198	0.000163838	0.000156365	0.000155816	0.000162122	0.000156844	0.000149417	0.000152612	0.000151603	0.00015312	0.00015135	0.000147373	0.000149002	0.000148003	0.000146928	0.000143037	0.000138851	0.000150694	0.000139739	0.000142723	0.000150468	0.000145695	0.000149053	0.000152666	0.000147716	0.000138725	0.0001461	0.000141764	0.000141077	0.000141483	0.000142614
0.000297917	0.000274418	0.000262704	0.000250948	0.000244183	0.000246481	0.000247003	0.000236637	0.000219013	0.0001984	0.000179171	0.000180197	0.000186143	0.000184137	0.000170134	0.000167833	0.000164642	0.000162896	0.000165813	0.000153318	0.000151532	0.000149923	0.000147423	0.000151668	0.000147498	0.000141211	0.000136595	0.000137909	0.000139997	0.000137288	0.000143695	0.000138591	0.000142653	0.000144733	0.00013893	0.000137808	0.00014106	0.000146279	0.000146727	0.000147462	0.000143319	0.000140678	0.000146034	0.000138739	0.000139768	0.000142255	0.000144102	0.00013976	0.000149193	0.00014609
0.000395458	0.000342037	0.000305432	0.000290115	0.000303807	0.000269516	0.000222681	0.000239587	0.00024019	0.000218158	0.000221601	0.000200453	0.000184748	0.000182784	0.00018099	0.000191887	0.000192774	0.000163342	0.000160279	0.000155702	0.000148803	0.000154027	0.00015488	0.000154633	0.000156007	0.000151672	0.000148429	0.000147721	0.000142096	0.000146001	0.000150681	0.000139481	0.000136177	0.000142045	0.000143391	0.000141243	0.000142676	0.000136614	0.000141413	0.000137372	0.00014572	0.000142938	0.000150116	0.000148583	0.000135098	0.00013073	0.00013542	0.000146255	0.000140102	0.000131481
0.000578383	0.000533547	0.000457908	0.00045201	0.000452015	0.000404316	0.000345688	0.000322581	0.000286639	0.000287719	0.000261664	0.000235007	0.000227184	0.000214571	0.000225081	0.000216177	0.000200443	0.000199303	0.000199508	0.000182457	0.000184835	0.000175914	0.000156539	0.000162915	0.000165603	0.000174013	0.000168584	0.000156758	0.00015849	0.000165087	0.000154554	0.000150593	0.000149973	0.000155822	0.000156784	0.00015376	0.000160215	0.000154054	0.000156312	0.000154582	0.000158972	0.000152715	0.000152879	0.000148033	0.0001457	0.000151265	0.000159481	0.000171581	0.00015971	0.000155609
0.000600936	0.000565352	0.000553653	0.000501015	0.000436802	0.000416191	0.00037413	0.000369661	0.000358115	0.000325558	0.000326782	0.000338128	0.000299251	0.000288148	0.000262541	0.000246168	0.000234108	0.000233172	0.000235379	0.000226161	0.000224756	0.000202749	0.000191958	0.000180017	0.000185871	0.000174171	0.00017011	0.000174103	0.000187186	0.000186452	0.000184531	0.000172481	0.000163865	0.000176878	0.000176478	0.000180418	0.00018154	0.000161004	0.000183812	0.000188074	0.000178947	0.00018031	0.000180005	0.000161828	0.000163712	0.000163075	0.00017032	0.000181888	0.000176623	0.000176847
0.000662393	0.000592163	0.000566539	0.000488985	0.000508579	0.000492914	0.000464693	0.000450851	0.000482711	0.000475172	0.000425651	0.000417645	0.000410957	0.00037916	0.000353117	0.000313249	0.00031267	0.000311821	0.000311074	0.000306773	0.000301934	0.000285942	0.000280437	0.000277981	0.000275264	0.000269007	0.0002687	0.000262102	0.000254325	0.000250713	0.000238655	0.000251879	0.000255354	0.000246038	0.000238206	0.000238181	0.000224092	0.000245893	0.000261643	0.000245264	0.000217749	0.000238363	0.000229665	0.000223392	0.000225312	0.000214594	0.000226954	0.000232178	0.000242035	0.00024083
0.0012091	0.00127371	0.00126291	0.00122765	0.00112396	0.00109996	0.00102431	0.000953505	0.000973261	0.000956581	0.00082295	0.000771706	0.000830617	0.000779943	0.00070074	0.000725615	0.000705276	0.00068452	0.000675269	0.000679144	0.00063194	0.000663476	0.000623562	0.000634663	0.000640635	0.000625313	0.000630107	0.000635448	0.00059962	0.000613143	0.000620814	0.000642543	0.000608439	0.000606345	0.000649112	0.000664662	0.000633112	0.000638223	0.000667696	0.000614493	0.000609657	0.00061137	0.000637569	0.000695496	0.000659597	0.000676085	0.000686564	0.000684928	0.000684967	0.000707448
0.000322557	0.000298992	0.000272291	0.000264283	0.000240491	0.000242095	0.000228188	0.000228357	0.000203555	0.000186855	0.000169989	0.000171249	0.00017114	0.000171734	0.000156106	0.000148848	0.000157721	0.000157013	0.000146798	0.000143503	0.000140301	0.000142661	0.000136622	0.000130184	0.000125315	0.000130462	0.000130206	0.000132036	0.000141178	0.000146207	0.000131019	0.000123834	0.00013189	0.000131337	0.000130435	0.000128488	0.000123343	0.000129432	0.00012594	0.000134742	0.000137052	0.000128003	0.000129305	0.000134073	0.000129258	0.000120751	0.00012263	0.000125777	0.000122325	0.000126968
0.000550185	0.000526518	0.000498166	0.000484926	0.00047128	0.000452317	0.00041235	0.000371111	0.000355734	0.000329074	0.000296371	0.000269623	0.000263405	0.00027013	0.000259224	0.000235079	0.000223447	0.000222125	0.000217671	0.000213376	0.000209153	0.000204649	0.000186611	0.000191918	0.000188903	0.000185376	0.000191052	0.000184552	0.000185436	0.000179572	0.000175654	0.000178817	0.000171755	0.000169436	0.0001718	0.000171176	0.000166209	0.000169698	0.000172961	0.00017573	0.000178864	0.000173695	0.000174491	0.000170758	0.000170709	0.000167738	0.000164407	0.000163109	0.000164256	0.000165171
0.000306082	0.000273129	0.000269651	0.00024006	0.000236397	0.000232084	0.000213033	0.000211776	0.000189936	0.000178352	0.000170946	0.000173689	0.000176309	0.000171954	0.000166715	0.000156058	0.000156473	0.000145877	0.000148821	0.000146025	0.000163878	0.000155208	0.000151394	0.000156962	0.000160227	0.000154104	0.00015578	0.000162245	0.000156159	0.000156068	0.000168627	0.000161397	0.00015766	0.000164847	0.00018251	0.000170249	0.000172497	0.000182978	0.000183455	0.000184048	0.000180763	0.000185329	0.000178606	0.000198382	0.000206088	0.000204945	0.000218818	0.000195408	0.0002008	0.00021038
0.000437314	0.000361602	0.000331888	0.000307886	0.000276847	0.000263467	0.00025584	0.000238605	0.000227276	0.000207716	0.000178679	0.000185543	0.000177177	0.000160521	0.000158255	0.000149591	0.000157403	0.000151122	0.00014321	0.000150568	0.00014032	0.000134391	0.000137259	0.00013789	0.000130186	0.000127612	0.000131086	0.000140583	0.000136944	0.000139359	0.000144453	0.000138827	0.000142372	0.000138812	0.000133938	0.000143278	0.000145448	0.000152656	0.000151773	0.000145322	0.000148901	0.000146564	0.000146199	0.000145779	0.000156023	0.000162946	0.00016074	0.000168892	0.000160122	0.000168458
0.00052648	0.000465911	0.000446568	0.000428904	0.000367327	0.000321213	0.000288266	0.000274707	0.000257726	0.000236663	0.000221313	0.000214306	0.000209346	0.000200058	0.000191135	0.000180364	0.000181387	0.000170734	0.00015971	0.000158616	0.000164941	0.000164947	0.000166307	0.000158946	0.00015523	0.000149153	0.000141878	0.000150316	0.000155312	0.000150672	0.000155329	0.000146783	0.000147818	0.000148747	0.000151516	0.000154923	0.000152843	0.000159343	0.000160415	0.00016243	0.000166871	0.000159535	0.000156631	0.000159877	0.000163144	0.000162611	0.000158027	0.000168539	0.000166068	0.000159449
0.00042075	0.000297917	0.000240821	0.000236734	0.000209837	0.000196117	0.000190437	0.000182413	0.000175841	0.000165969	0.000142279	0.000137464	0.000134713	0.000147116	0.000141538	0.000137961	0.000137479	0.000138316	0.000137631	0.000135749	0.000132856	0.000126103	0.000122929	0.000129536	0.0001345	0.000130247	0.000131389	0.000134719	0.000130654	0.000136176	0.000148389	0.000142626	0.000140456	0.000149156	0.000147401	0.000148959	0.000142761	0.000156858	0.00015418	0.000147523	0.00014821	0.000150847	0.000155915	0.000146983	0.000143222	0.000157085	0.000166837	0.000165066	0.000172771	0.000163403
0.000176348	0.000163606	0.000168728	0.000158573	0.00014585	0.000140223	0.000146549	0.00014551	0.000132715	0.000126533	0.000130709	0.000129791	0.000125601	0.000139784	0.00013814	0.000134569	0.000137505	0.000131827	0.000132819	0.000134559	0.000133771	0.000123594	0.000131634	0.000140461	0.000139442	0.000135361	0.000128233	0.00012923	0.000128331	0.000129951	0.00014086	0.000137066	0.000134469	0.000138327	0.000140681	0.000140893	0.000140483	0.000148564	0.000150667	0.000148513	0.000147074	0.000142328	0.000144393	0.000149558	0.000141087	0.00014759	0.00014548	0.000140681	0.000153163	0.000157349
0.000361818	0.000268769	0.000229764	0.000213099	0.000225066	0.000224651	0.000243744	0.00022998	0.000203738	0.000197502	0.000182854	0.00016525	0.000176407	0.000194116	0.000179423	0.000176058	0.000183379	0.000168013	0.000167984	0.00016507	0.0001673	0.0001742	0.000174388	0.000176789	0.000168819	0.000173398	0.000176206	0.000172953	0.000178434	0.000175975	0.000179328	0.000175572	0.000164263	0.000173532	0.000170947	0.000174647	0.000184582	0.000186577	0.000176344	0.000171069	0.000191534	0.000202152	0.000189949	0.000187028	0.00018525	0.000188567	0.000195847	0.000202778	0.00021839	0.000224592
0.000632996	0.000628464	0.000580475	0.000558368	0.000531408	0.00050802	0.000514387	0.000490262	0.000443297	0.000393036	0.000388123	0.000363291	0.000327962	0.000313303	0.00029815	0.000279047	0.00028075	0.000265919	0.000260853	0.000263961	0.00025695	0.000237535	0.000243793	0.000231367	0.00022994	0.000237509	0.000244606	0.000237929	0.000223262	0.000228435	0.00023172	0.000221657	0.000217658	0.000219314	0.000228865	0.000224956	0.000226375	0.00022825	0.00023553	0.000236867	0.000226599	0.000232367	0.000230791	0.000236118	0.00023198	0.000230095	0.000235346	0.000238175	0.000233374	0.000239518
0.000589569	0.000539626	0.000479374	0.000448264	0.000431895	0.000415236	0.000385036	0.00037631	0.000339987	0.000326509	0.000326153	0.000276818	0.000244511	0.000243918	0.00024518	0.00022152	0.000210386	0.000207319	0.000189348	0.000176127	0.000173994	0.000169367	0.000174465	0.000184411	0.00016871	0.000160938	0.00015852	0.000164122	0.000168093	0.000165129	0.000156433	0.000149351	0.000151964	0.000149197	0.000142904	0.000139476	0.000139358	0.000133163	0.000132799	0.000135413	0.000140833	0.00014922	0.000145493	0.000134058	0.000131273	0.000132296	0.000138896	0.00014329	0.000136272	0.000136039
0.000604643	0.000578235	0.00050864	0.000506902	0.000557062	0.000619887	0.000624583	0.000611139	0.000577376	0.000553491	0.000523554	0.00051694	0.000531041	0.000515957	0.000541333	0.000560067	0.000536505	0.000540269	0.000524114	0.000518362	0.000525519	0.0005462	0.000538025	0.000542417	0.000613487	0.00057874	0.000554431	0.000554188	0.000555393	0.000546344	0.000556386	0.000568494	0.000565595	0.000563791	0.000591136	0.000583074	0.000593936	0.000635945	0.000617356	0.000604395	0.000647808	0.000682568	0.000666632	0.000639396	0.000648149	0.000660149	0.000620518	0.000628103	0.000676509	0.000675707
0.000351049	0.000304527	0.000279486	0.000271581	0.000270657	0.000256234	0.000234137	0.000225614	0.000230089	0.000225486	0.000219532	0.000232607	0.000223267	0.000215476	0.000223464	0.00022175	0.000211449	0.000212687	0.000209953	0.000208806	0.000215703	0.000211391	0.000212305	0.000208973	0.000205636	0.000218237	0.000222295	0.00020903	0.000211387	0.000203601	0.000197009	0.00021752	0.000226248	0.000214121	0.000215415	0.000210106	0.000207231	0.000226141	0.000228999	0.000205821	0.000224797	0.000230176	0.000215174	0.000216316	0.000221748	0.000221102	0.000211729	0.000230233	0.000225927	0.000217317
0.000665474	0.000568732	0.000523065	0.000489139	0.000455832	0.000472316	0.000480449	0.000439956	0.000380542	0.000350485	0.00030819	0.000331483	0.000316159	0.000289872	0.000286905	0.000268556	0.000237436	0.000238178	0.0002279	0.000222338	0.00021954	0.00021852	0.000222832	0.000215371	0.000186397	0.00017761	0.000186753	0.000200954	0.000193267	0.000183122	0.000192697	0.000185159	0.000178878	0.000187513	0.000194143	0.000195974	0.000186575	0.000189105	0.000208728	0.00020024	0.00019825	0.000222677	0.000203653	0.000184762	0.000184402	0.000206414	0.000219849	0.000197326	0.000199046	0.000191934
0.00144896	0.0013765	0.00122477	0.00114551	0.00108957	0.000987126	0.00095744	0.000936479	0.000857458	0.00086807	0.000850845	0.000803639	0.000755405	0.000707127	0.000714673	0.000695179	0.000666415	0.000626447	0.000577256	0.000548964	0.000594842	0.00058966	0.000548159	0.000530383	0.000516831	0.000517708	0.000503801	0.000521804	0.00053365	0.000483095	0.00046458	0.000452501	0.000447105	0.000460606	0.000472235	0.000458414	0.00045547	0.000440693	0.000439382	0.000466894	0.000450847	0.000430033	0.00041768	0.000431755	0.000448403	0.000440226	0.000421272	0.000419613	0.000419206	0.000423891
0.00129205	0.00114529	0.000971628	0.000879658	0.000842091	0.000792999	0.000760363	0.000719668	0.000668194	0.000595684	0.0005326	0.000532916	0.000516274	0.0004623	0.000419441	0.000415852	0.000405097	0.000384251	0.000366494	0.000354282	0.00034574	0.000335411	0.000347535	0.000323837	0.00029885	0.000292103	0.000288418	0.000269565	0.000276485	0.000268036	0.000258313	0.000240197	0.000238489	0.000231661	0.000234225	0.000237514	0.000239023	0.000231056	0.00023316	0.000228142	0.000221821	0.000216875	0.000224039	0.000220559	0.000216058	0.000227924	0.000226845	0.000217118	0.000218324	0.000223271
0.000309739	0.000261863	0.000282063	0.000273781	0.000242524	0.000236038	0.000229249	0.000216814	0.000204827	0.000208787	0.000217722	0.000208833	0.000204897	0.000204176	0.000202527	0.000192559	0.000185542	0.000182962	0.000185352	0.000205172	0.000213398	0.000197018	0.000200058	0.000202078	0.000207664	0.000182973	0.00016991	0.000175722	0.000184045	0.000193828	0.000191924	0.000189117	0.000182324	0.000201674	0.000200301	0.000188306	0.000185712	0.00019127	0.000199224	0.000213232	0.000204334	0.00018849	0.000199642	0.000215513	0.00021944	0.000225617	0.000208742	0.000200738	0.000210694	0.000213694
0.00115758	0.00118788	0.00116067	0.00109582	0.00104241	0.0010113	0.000868351	0.000862785	0.000794423	0.000745814	0.000706733	0.000657483	0.000607484	0.000585816	0.000579947	0.000572621	0.000525558	0.000482028	0.000467122	0.000469857	0.00044891	0.000441398	0.000420345	0.000395964	0.000391895	0.000360859	0.000313852	0.000342446	0.000324739	0.000307864	0.000334621	0.000329848	0.000344431	0.000299179	0.000265797	0.000286746	0.000287452	0.000278055	0.000263473	0.000267023	0.000263578	0.00026375	0.000261877	0.000252183	0.000255766	0.000269252	0.000263851	0.00025397	0.00025184	0.000255517
0.000184548	0.000151603	0.000147738	0.000137281	0.000129605	0.000112815	0.000118768	0.000120679	0.000114677	0.000108207	0.000100559	9.3555e-05	9.36969e-05	9.18576e-05	8.83117e-05	8.91241e-05	8.6551e-05	8.27524e-05	7.96935e-05	8.05905e-05	7.90125e-05	7.94856e-05	7.90455e-05	7.64979e-05	7.73055e-05	7.56703e-05	7.69016e-05	7.29352e-05	7.52192e-05	7.26387e-05	7.43906e-05	7.28844e-05	7.42566e-05	7.30558e-05	7.60473e-05	7.58513e-05	7.3112e-05	7.12813e-05	7.0161e-05	7.18388e-05	7.39033e-05	7.50914e-05	8.02917e-05	7.46033e-05	7.20948e-05	6.979e-05	7.30596e-05	7.60701e-05	7.97589e-05	8.27477e-05
0.000559625	0.000514077	0.000474908	0.000456931	0.000427345	0.000421561	0.000376718	0.000328169	0.000310814	0.00029457	0.00027376	0.000276348	0.000264634	0.000255861	0.000245447	0.000249141	0.000236445	0.000214634	0.000198798	0.000202641	0.000196747	0.0001871	0.000173474	0.000172072	0.000174591	0.000170665	0.000164424	0.00016422	0.000166567	0.000159248	0.000155798	0.000152449	0.000150487	0.000152076	0.000153524	0.000147056	0.000157509	0.000152459	0.000147463	0.000138915	0.0001358	0.000140749	0.000136853	0.000135707	0.000143283	0.000149991	0.000147453	0.000138561	0.0001438	0.000147112
0.000548977	0.000524541	0.000473974	0.000485031	0.000462423	0.000443027	0.000413476	0.000382305	0.000378029	0.000352016	0.000317209	0.000322464	0.000297126	0.000281205	0.000271087	0.000260311	0.000254477	0.000242502	0.000252229	0.000249534	0.000235429	0.000220284	0.00020738	0.000201871	0.000210795	0.000218424	0.00021552	0.000217503	0.000197662	0.000197584	0.000203748	0.000187357	0.000179401	0.000182228	0.000188992	0.000188821	0.000194735	0.000184315	0.000196596	0.000194722	0.000191135	0.000204305	0.000203176	0.000179745	0.000192236	0.000192657	0.00019125	0.000185855	0.000189693	0.000198161
0.000405395	0.00035609	0.000327386	0.0003027	0.000273937	0.000260483	0.000258075	0.000247777	0.000226313	0.000222124	0.000207438	0.000197598	0.000196426	0.000202206	0.000189107	0.000179696	0.000170314	0.000165111	0.000174502	0.000171778	0.000167287	0.000160307	0.000154635	0.000154695	0.000167217	0.000165659	0.000164776	0.00015892	0.00015044	0.000163161	0.000165926	0.000155346	0.000158212	0.000169401	0.000168674	0.000183237	0.00017877	0.00017297	0.000172008	0.000174081	0.000174193	0.000170792	0.000165902	0.000170732	0.00018301	0.000171733	0.000169849	0.000170309	0.000160954	0.000174754
0.000488138	0.000415944	0.000378036	0.000344611	0.000298024	0.000275471	0.000268797	0.0002381	0.000221522	0.000219278	0.000209591	0.000223632	0.000214464	0.000206238	0.000194501	0.000203626	0.00020989	0.000192119	0.000186691	0.000186965	0.000191842	0.000197389	0.000206464	0.000206318	0.000194007	0.00018335	0.000194169	0.00019511	0.000194081	0.000193713	0.000202838	0.000201755	0.000210984	0.000213103	0.000202462	0.000194218	0.000208495	0.000201174	0.000197274	0.00020468	0.000211946	0.000211873	0.000224582	0.000236426	0.000227053	0.000223	0.000223067	0.00023188	0.000230176	0.000225734
0.000486937	0.000429743	0.000432964	0.000417462	0.000387441	0.000351684	0.000330744	0.000308952	0.000278706	0.000288972	0.000291714	0.000249506	0.000223735	0.000237507	0.000245169	0.000230693	0.000227578	0.000214264	0.000204879	0.000206405	0.000220343	0.000214176	0.000206771	0.000201474	0.000192601	0.000193367	0.000201554	0.000195103	0.000185307	0.000195739	0.000201273	0.000190805	0.000199615	0.000194791	0.000190946	0.000185928	0.000179552	0.000190265	0.000184236	0.000182257	0.000179089	0.000181437	0.000180143	0.000176266	0.000181542	0.000197255	0.000207843	0.000200461	0.000188024	0.000205164
0.000526164	0.000492852	0.000481839	0.000459021	0.000464059	0.00044865	0.000420859	0.00040908	0.000396987	0.000407543	0.000367569	0.000357715	0.000347515	0.000342553	0.000350184	0.000336514	0.000341683	0.000337881	0.000329187	0.000340152	0.000320694	0.000320203	0.000342313	0.000352563	0.000341263	0.000327049	0.000324149	0.000321007	0.000309904	0.000313616	0.000328172	0.000325269	0.000342362	0.000314351	0.000308581	0.000308422	0.000300099	0.00030759	0.000318798	0.000307996	0.000300482	0.000288076	0.000298224	0.000304011	0.00030586	0.000300539	0.000314342	0.000313596	0.00030453	0.000306619
0.000632354	0.000519104	0.000479639	0.000456798	0.000432993	0.000383686	0.000372898	0.000371645	0.00036594	0.000335892	0.000313423	0.00034398	0.000322359	0.000283547	0.000275226	0.000279913	0.000272978	0.000254009	0.000275903	0.0002837	0.000274899	0.000254242	0.000264915	0.000279215	0.000266206	0.000263771	0.00026927	0.00028277	0.000266679	0.000268538	0.000276088	0.000268706	0.00029177	0.000291415	0.000284951	0.000311475	0.000303863	0.000300354	0.000302993	0.000309373	0.000307917	0.00029634	0.00032683	0.000325196	0.000324051	0.00030918	0.00030501	0.000327581	0.000333111	0.000307228
0.000646979	0.000522117	0.000514941	0.000487441	0.000442755	0.000402613	0.000395097	0.000376885	0.00036042	0.000339613	0.000347	0.000348298	0.000345947	0.000341677	0.000322316	0.000304927	0.000312016	0.000329013	0.000334321	0.00031979	0.000317519	0.00030858	0.000307389	0.000302974	0.000319219	0.000307302	0.000307476	0.000328874	0.000311331	0.000315318	0.00033153	0.000315281	0.000321087	0.000317016	0.000322442	0.000355704	0.000330847	0.000319487	0.00032727	0.000339454	0.000330255	0.000333929	0.000343038	0.000341498	0.00032174	0.000322159	0.000329042	0.000337357	0.000325957	0.000329065
0.000411577	0.000355319	0.000317481	0.000294778	0.000287757	0.000288899	0.000272286	0.00026877	0.000264847	0.000255568	0.000249239	0.000257254	0.00025098	0.000226252	0.000217578	0.000212512	0.000223298	0.000225774	0.000236113	0.000228981	0.000223538	0.000231701	0.000218537	0.000217723	0.000230027	0.000215642	0.000214142	0.000207154	0.000205426	0.000209856	0.000207152	0.000202924	0.000220281	0.000220095	0.000224698	0.000216719	0.000220502	0.000208263	0.00022585	0.000223335	0.000212914	0.000220396	0.000219682	0.000223169	0.000221075	0.000222756	0.000224446	0.000224035	0.000217676	0.000215611
0.000167373	0.000162295	0.000163892	0.000165364	0.000162208	0.000148813	0.000141328	0.000139025	0.000144192	0.00014097	0.000146151	0.000141738	0.000136367	0.000134039	0.000133859	0.000133447	0.000130186	0.000140891	0.000132257	0.000138177	0.000134162	0.000134062	0.00013174	0.000146711	0.000142278	0.000139509	0.00013434	0.000131325	0.000132157	0.000147801	0.000149931	0.000153649	0.000158641	0.000145925	0.000158912	0.000158398	0.000165828	0.000179997	0.000175329	0.000171543	0.000168518	0.000167332	0.000180011	0.000175358	0.000178199	0.000182504	0.000177693	0.000176479	0.000183401	0.000179386
0.000510812	0.000456966	0.000419571	0.000436619	0.000413196	0.000402017	0.000372658	0.000349475	0.000325869	0.000330831	0.000311201	0.000300211	0.000285801	0.000283187	0.000294272	0.000270686	0.000267632	0.000274617	0.000275165	0.000258847	0.000257866	0.000268487	0.000273068	0.000252856	0.000264941	0.000256764	0.000258749	0.000250129	0.000234628	0.000233713	0.000237817	0.000247992	0.000248236	0.0002498	0.000257702	0.000255174	0.000262834	0.000255516	0.000248131	0.000237235	0.000259576	0.000245704	0.000245969	0.000240175	0.000238666	0.000238764	0.000249264	0.000259765	0.000246943	0.000231407
0.00044353	0.000429205	0.000411197	0.000398635	0.000374447	0.000374231	0.000358765	0.000329889	0.000332742	0.000345627	0.00033015	0.000330636	0.000326459	0.000312507	0.000315312	0.000305663	0.000292758	0.000321093	0.000309868	0.00030309	0.000294463	0.000296364	0.00030673	0.000315295	0.00030047	0.000294941	0.00029624	0.00028638	0.000298233	0.000297865	0.00029059	0.000298229	0.000301919	0.0003013	0.000304225	0.000289705	0.000273998	0.000274061	0.000283539	0.000292779	0.000315103	0.000323468	0.000307667	0.00028734	0.000296258	0.000347049	0.00034873	0.000329545	0.000309049	0.000314802
0.000447188	0.000409426	0.000369399	0.000360842	0.000356923	0.000334771	0.0003144	0.000289781	0.000275996	0.000277771	0.000269466	0.000264456	0.000249155	0.00023449	0.000223326	0.000209811	0.000213862	0.000222433	0.000222893	0.000213147	0.000204706	0.000210179	0.000220928	0.000221338	0.000220845	0.000210449	0.000206566	0.000210724	0.000219202	0.000207065	0.000219918	0.000218434	0.000207507	0.000205045	0.00022624	0.00022568	0.000215041	0.00021623	0.000213814	0.00023611	0.000234481	0.000212299	0.00021245	0.000232454	0.000232913	0.00026019	0.00027233	0.000239439	0.000247821	0.000236461
0.00043169	0.000419134	0.000403367	0.000374847	0.000368311	0.000346259	0.0003431	0.000329466	0.000306571	0.000302889	0.000291263	0.000292229	0.000295402	0.000275528	0.000261766	0.000264221	0.000263687	0.000254104	0.000234155	0.000240223	0.000245333	0.000251944	0.000243167	0.000216918	0.00020477	0.000210575	0.000231195	0.000247136	0.000230009	0.00023246	0.000243352	0.000265591	0.000242649	0.000219303	0.000214583	0.000227518	0.000227642	0.000215277	0.000235584	0.000250024	0.000237815	0.000229134	0.000230877	0.000243562	0.000234446	0.000228025	0.000221283	0.000226453	0.000234119	0.000237641
0.000317887	0.000293152	0.000291615	0.000280587	0.00026507	0.000263819	0.000246392	0.000229137	0.000232	0.000232644	0.000211945	0.000225444	0.000230696	0.000209043	0.000211164	0.000229621	0.00022884	0.000223066	0.000210179	0.000209212	0.000214027	0.000209709	0.000212155	0.000221485	0.00021038	0.000215619	0.000210212	0.000195982	0.000193601	0.000214567	0.000203855	0.000208462	0.000224867	0.000221226	0.000205802	0.000210544	0.000221114	0.000217408	0.000212824	0.000214739	0.00023318	0.000209847	0.000206798	0.00022901	0.000216147	0.000216133	0.000210257	0.000215243	0.000213932	0.000216292
For each neuronal assembly, a line corresponds to a single power spectral density calculated in the frequency range of 3 to 75Hz.
The spectral resolution is 1/3 Hz
[truncated: 384 more columns]
