# Supplementary material for: Subthalamic, not striatal, activity correlates with basal ganglia downstream activity in normal and parkinsonian monkeys
Source: eLife. 2016 Aug 23;5:e16443. doi: 10.7554/eLife.16443 (PMC5030093; doi:10.7554/eLife.16443)
Supplement: Figure 12—source data 1. — DOI: http://dx.doi.org/10.7554/eLife.16443.022 [file elife-16443-fig12-data1.xlsx]

## Sheet: Sheet1
Figure 12 - Source data 1. Power spectral densities of the local field potential before and after MPTP
Before MPTP
MSN
0.110623	0.097962	0.0819395	0.0762277	0.0646568	0.0553138	0.0545249	0.0482998	0.0459059	0.0415806	0.0408017	0.0377796	0.0384295	0.0385877	0.0385429	0.0386022	0.038251	0.0390422	0.0396215	0.0404422	0.0433074	0.0419962	0.0379939	0.031709	0.0310057	0.0297469	0.0312214	0.0300682	0.0296663	0.025981	0.0246357	0.0243863	0.0231233	0.0213996	0.0206489	0.0210392	0.0205013	0.0203991	0.0195245	0.0167468	0.015018	0.0143111	0.0136348	0.0127853	0.0114242	0.0106398	0.010112	0.0103187	0.00878876	0.00865825
0.140124	0.109579	0.0981464	0.0779485	0.0758028	0.0638722	0.057842	0.0491762	0.0410124	0.0374772	0.0296498	0.0255362	0.025157	0.0236385	0.0200056	0.0201629	0.0188441	0.0178103	0.0160782	0.0158665	0.0145796	0.0125775	0.011789	0.00996027	0.00928903	0.00840753	0.00830207	0.00875708	0.00907406	0.00925627	0.0084083	0.00780792	0.00769644	0.00885548	0.00865352	0.00809242	0.00768327	0.00905786	0.00921688	0.00849347	0.00776811	0.00715856	0.00707795	0.00669371	0.00619039	0.00540285	0.00455864	0.0046809	0.00462216	0.00358383
0.126069	0.095298	0.074088	0.0665412	0.0584764	0.0468655	0.0366524	0.0327855	0.0290545	0.0263238	0.0215873	0.0179571	0.0180796	0.017901	0.0176153	0.0174761	0.0176756	0.0184775	0.0191062	0.0191115	0.019785	0.0210095	0.0212919	0.0218859	0.0227856	0.0206881	0.0224202	0.0233771	0.0237828	0.0237681	0.0232136	0.0208861	0.018839	0.0186966	0.0179611	0.0177394	0.0187626	0.0171017	0.01566	0.0158243	0.0148946	0.0207108	0.0214159	0.0121137	0.0110935	0.0107123	0.00939991	0.00865849	0.00788805	0.00725258
0.0641198	0.0549033	0.0508958	0.0483694	0.0458283	0.0423893	0.0381302	0.0328191	0.0283676	0.0252115	0.0226281	0.0207701	0.020831	0.0213386	0.0211815	0.0217186	0.0231504	0.0268517	0.0296928	0.0332702	0.037169	0.0369924	0.035455	0.0367081	0.0362758	0.0339126	0.0343247	0.0357885	0.0372095	0.0383932	0.0400846	0.0404523	0.0412036	0.0420695	0.0431286	0.0405037	0.0408064	0.0394598	0.0362463	0.0338492	0.0328877	0.0302573	0.0287784	0.027356	0.0257611	0.0229627	0.0212167	0.0192588	0.0167536	0.0151885
0.0899013	0.0693636	0.0580739	0.0511807	0.0486164	0.0453223	0.0410191	0.0368777	0.0311891	0.0283692	0.0246285	0.0235745	0.0231106	0.0223417	0.020317	0.0202229	0.0205605	0.0235792	0.0295567	0.0372575	0.0372857	0.0390572	0.0379453	0.037414	0.0358186	0.0360695	0.0398325	0.0396125	0.0394927	0.0429738	0.0423421	0.0411588	0.0403091	0.0379933	0.0360639	0.0373933	0.0338658	0.0318091	0.0280109	0.0252796	0.0252199	0.0504432	0.0410863	0.0221532	0.0189478	0.0167724	0.0146484	0.0137496	0.0125604	0.0107379
0.110964	0.104152	0.0868976	0.073612	0.065128	0.0601816	0.0586753	0.0637544	0.0723461	0.0779438	0.0777874	0.0688159	0.0570979	0.041737	0.0300951	0.0255596	0.0210228	0.022645	0.022895	0.0230418	0.0223276	0.0231717	0.0233421	0.0229438	0.0244114	0.0246374	0.0233999	0.0228149	0.0218902	0.02093	0.0211566	0.0204246	0.0216039	0.0230588	0.0239	0.0266522	0.0294558	0.0302943	0.0306973	0.0296	0.0281415	0.0252741	0.0218911	0.0239872	0.0236321	0.0225071	0.0212182	0.0188531	0.0173789	0.0170865
0.12658	0.103944	0.0904945	0.0711186	0.0584472	0.0581759	0.0625684	0.0640373	0.0644052	0.0605645	0.0580242	0.0487007	0.0377774	0.0303387	0.022644	0.022974	0.0233526	0.020089	0.0199234	0.0205665	0.0228646	0.0230578	0.0207521	0.0218258	0.0208358	0.0207737	0.0207012	0.0190356	0.0175152	0.0176845	0.0188202	0.0186288	0.017528	0.0181188	0.0191869	0.0210579	0.0221251	0.0196026	0.0182116	0.016601	0.0170115	0.015394	0.0128262	0.0112476	0.0124772	0.0120666	0.0114587	0.0111041	0.0117006	0.012275
0.100039	0.083276	0.0525833	0.0452146	0.0366672	0.0264993	0.0230016	0.0194875	0.0171915	0.017474	0.0155571	0.0144398	0.010711	0.0107344	0.0100126	0.0105155	0.00977772	0.00916244	0.00961492	0.0106814	0.0111978	0.0118595	0.0114829	0.00951774	0.00851294	0.00769182	0.00757474	0.00692316	0.00773549	0.00878599	0.00867898	0.00820563	0.00797869	0.00881871	0.0088644	0.01029	0.00897921	0.00723867	0.00663251	0.00521344	0.00502467	0.00478263	0.00526043	0.00457554	0.00445885	0.00424242	0.00356199	0.003319	0.0031049	0.00276602
0.100612	0.0735111	0.0581192	0.0484173	0.041566	0.0351912	0.0297289	0.0238697	0.0208366	0.0170689	0.0159	0.0136709	0.012644	0.010857	0.0107786	0.01159	0.0111455	0.012263	0.0136137	0.0152971	0.0162979	0.0185761	0.017475	0.0163253	0.0155252	0.0169341	0.016366	0.0168878	0.0173485	0.0158767	0.0156204	0.0168331	0.016243	0.0163504	0.0175866	0.0175439	0.0166076	0.0149759	0.0150136	0.0155824	0.0137523	0.0107691	0.0103865	0.00909903	0.00935378	0.00816369	0.00799931	0.00766344	0.00647058	0.00524974
0.0672914	0.056567	0.0522017	0.0533496	0.0481674	0.049807	0.044189	0.0391987	0.033234	0.0300861	0.0250992	0.0251949	0.0227679	0.0240049	0.0225677	0.0205771	0.0196626	0.0227799	0.0250067	0.0260491	0.0284337	0.0273419	0.0273467	0.0283772	0.0258905	0.024223	0.0245525	0.0267992	0.0279741	0.0275295	0.0269142	0.0278447	0.0271889	0.0267477	0.0246884	0.0233763	0.0245609	0.0244739	0.0221039	0.0208582	0.0223135	0.0198447	0.0177018	0.0158712	0.0167922	0.0147666	0.0143294	0.0137494	0.0124602	0.0111909
0.0988623	0.0751465	0.0595483	0.0507499	0.0424664	0.037037	0.0323103	0.0265584	0.0247157	0.0203389	0.018201	0.0164392	0.0145029	0.0135294	0.0126889	0.0119002	0.0126097	0.0129396	0.0131362	0.0139597	0.014513	0.0158145	0.0162323	0.0170969	0.0160807	0.0172074	0.0171601	0.0154651	0.0168485	0.0185944	0.0179739	0.0181924	0.0175882	0.0172997	0.0175925	0.0167334	0.015496	0.0369722	0.0614797	0.0139776	0.0107687	0.0108081	0.00917435	0.00894549	0.00882786	0.00783256	0.00666045	0.00644187	0.00564336	0.00515367
0.0639304	0.0470254	0.043818	0.0435832	0.0403656	0.0373016	0.032152	0.0277402	0.02342	0.0243808	0.0216516	0.0186441	0.0181168	0.0172519	0.0179646	0.0196703	0.0212125	0.0242047	0.0251566	0.0301343	0.0305301	0.0297699	0.0280888	0.0282349	0.0253877	0.0247195	0.0278053	0.0299631	0.0312254	0.0290414	0.0286381	0.0288031	0.0287169	0.0256019	0.0257287	0.0244377	0.0201989	0.0203239	0.0199526	0.0176182	0.0152742	0.0150668	0.0139406	0.0127328	0.0111862	0.0109958	0.0100521	0.00908508	0.00881309	0.00772798
0.0661132	0.0597765	0.0590791	0.0560342	0.0480207	0.0464397	0.047115	0.0408977	0.0358285	0.0301242	0.0249425	0.0261358	0.0264096	0.0262114	0.0243604	0.024128	0.0224208	0.0225959	0.0298237	0.0337265	0.0361539	0.0375129	0.03854	0.0383191	0.0371551	0.0366967	0.0336744	0.0328018	0.0339275	0.0341237	0.0305836	0.0291648	0.0295854	0.0314958	0.0306508	0.0273282	0.0243253	0.0229919	0.0211799	0.0195216	0.0183032	0.0168049	0.0154238	0.014853	0.0135482	0.0116868	0.0116938	0.0120498	0.0113702	0.0105989
0.0668855	0.0609229	0.0545568	0.0545452	0.0515229	0.050765	0.0457121	0.0437376	0.0404152	0.0340587	0.029922	0.0274967	0.0262725	0.0259391	0.0245456	0.0235773	0.0225395	0.0238117	0.026361	0.030236	0.0305873	0.0346218	0.0335975	0.031426	0.0288646	0.0321207	0.0285609	0.0290184	0.0306455	0.0332879	0.0318778	0.0299508	0.0327724	0.0295983	0.0297705	0.0278456	0.0262342	0.0244278	0.0218632	0.0219811	0.0208799	0.0188506	0.0187559	0.0165951	0.015306	0.0156191	0.0147358	0.0137652	0.0121844	0.0109775
0.0715294	0.0617554	0.0512446	0.0465864	0.0447875	0.0408116	0.0367699	0.0321323	0.028325	0.0252066	0.0227241	0.0219244	0.0221072	0.0219383	0.0207952	0.0202489	0.0211116	0.020574	0.0227818	0.0256865	0.0269704	0.0283877	0.027712	0.026698	0.0269133	0.0249837	0.0245763	0.0248171	0.0242193	0.0239721	0.0237302	0.025938	0.0262402	0.0257083	0.025785	0.0237442	0.0239807	0.0236355	0.022283	0.0201413	0.0194166	0.0180512	0.0176046	0.0165914	0.0157582	0.0142582	0.0138069	0.0128788	0.012567	0.0117609
0.0812455	0.0696252	0.06545	0.0634609	0.0595949	0.0589709	0.0536243	0.0470452	0.0411714	0.0366362	0.0341828	0.029714	0.0307592	0.0285554	0.0250496	0.023002	0.022343	0.02288	0.0258559	0.0289558	0.0274921	0.029504	0.0282815	0.0280116	0.0279706	0.0287735	0.0297628	0.0274076	0.0278239	0.029922	0.0302776	0.0322733	0.0352957	0.0320426	0.0299799	0.0289678	0.0291348	0.080785	0.12525	0.0270568	0.0196581	0.0200449	0.0180546	0.0167978	0.0142411	0.0138324	0.0129776	0.0119368	0.0101819	0.00917923
0.0723474	0.0574442	0.0552822	0.0539701	0.0509151	0.0525751	0.0450264	0.0415701	0.0377991	0.0327115	0.0273008	0.025048	0.0252661	0.0271138	0.0248594	0.0242849	0.023972	0.0264643	0.0284798	0.0329702	0.0387272	0.0445221	0.0408477	0.0401313	0.0379974	0.0336761	0.0386486	0.0377212	0.0348252	0.0360613	0.0352663	0.0347861	0.0378586	0.0362236	0.0371211	0.0337738	0.0322108	0.0308734	0.0276497	0.0266193	0.0257915	0.0241887	0.0254831	0.0239915	0.0212796	0.0179242	0.0187079	0.0173467	0.0172569	0.0156983
0.0835695	0.066262	0.0585722	0.0519627	0.0536836	0.0560278	0.0509035	0.0406938	0.034599	0.0281987	0.0292901	0.0284267	0.0280655	0.0283963	0.0281196	0.0270909	0.0326736	0.035336	0.0421504	0.0513946	0.0573055	0.0534639	0.0556845	0.057228	0.0565366	0.0514072	0.0518972	0.0517519	0.0481858	0.0450856	0.0402913	0.0380623	0.0388507	0.0387065	0.0343208	0.0297302	0.02766	0.0255242	0.0254705	0.0235581	0.0207345	0.0185954	0.0159116	0.014023	0.0132733	0.0120877	0.0109663	0.00948339	0.00879336	0.00818606
0.0690072	0.0559116	0.0478061	0.044539	0.0436206	0.0422016	0.0413151	0.0371363	0.0336505	0.0305935	0.0275316	0.0254992	0.0268165	0.0262615	0.0260395	0.0271694	0.0263761	0.0296222	0.0325826	0.0350883	0.0372006	0.0373432	0.0386494	0.0344028	0.0297387	0.0307899	0.0309424	0.0306661	0.0297752	0.0312935	0.0314366	0.033736	0.035563	0.0321964	0.0314109	0.0299191	0.0284551	0.0268368	0.0250506	0.0227589	0.0226694	0.0215215	0.0192529	0.0186277	0.0176254	0.0155612	0.0151359	0.0140714	0.0123333	0.0116723
0.0753643	0.0603723	0.046929	0.0410276	0.043709	0.0447176	0.0413026	0.032898	0.0272031	0.0228109	0.0203285	0.0190711	0.0191119	0.0204256	0.0198858	0.0207399	0.0209591	0.0224153	0.026273	0.02982	0.0338327	0.0338331	0.0367767	0.0353998	0.029647	0.0285486	0.0286726	0.0293951	0.0289268	0.0294852	0.0274478	0.0272102	0.0292071	0.0253861	0.0238586	0.0240806	0.023691	0.0226968	0.0230138	0.0173645	0.0156601	0.0153842	0.0144341	0.0129456	0.0119264	0.0106653	0.00952521	0.00912359	0.00823729	0.00747687
0.0705154	0.0570733	0.0577472	0.0547974	0.0543125	0.0509975	0.0528773	0.0401214	0.0296747	0.0270411	0.02428	0.0227751	0.021977	0.0232109	0.023623	0.0228837	0.0255594	0.0277577	0.0342471	0.042144	0.0463157	0.0461143	0.0438384	0.0472603	0.0444297	0.0487457	0.0464539	0.0429285	0.0462563	0.0516109	0.0470173	0.0484088	0.0455966	0.0454999	0.041426	0.0366726	0.0328641	0.0300849	0.0261589	0.0234854	0.0210776	0.0203743	0.0205514	0.0187664	0.0165731	0.0151957	0.0156428	0.0191373	0.0138673	0.0111021
0.061505	0.0459699	0.0429645	0.0410158	0.0359818	0.0361505	0.0332722	0.0285336	0.021597	0.0213233	0.0186326	0.0171757	0.0169477	0.0175185	0.0168691	0.0169751	0.017255	0.0177271	0.0216795	0.0257785	0.0284509	0.0281267	0.0278567	0.0277233	0.0298736	0.0324838	0.0308809	0.0302873	0.0338903	0.0376921	0.0370136	0.0377727	0.0347271	0.031407	0.0331607	0.0358712	0.0371324	0.0638887	0.0813529	0.0260532	0.0228146	0.022395	0.0187374	0.0169535	0.0166164	0.0148333	0.0123393	0.0128637	0.0110147	0.00982994
0.0722667	0.0565363	0.05154	0.0452655	0.0472752	0.0419149	0.0398659	0.0352962	0.0285462	0.0254164	0.0233159	0.0209735	0.020952	0.0216482	0.0234793	0.0218593	0.0214437	0.0255867	0.0277375	0.0322959	0.0340636	0.0343995	0.0349516	0.0317123	0.0285552	0.027101	0.0273589	0.02947	0.0317437	0.0283393	0.0271363	0.0272985	0.0299526	0.0298816	0.0304444	0.0316713	0.0289141	0.0307427	0.0307704	0.0234463	0.0211303	0.0240681	0.0286042	0.0312804	0.0242241	0.0198039	0.0161407	0.0149466	0.0145105	0.0137426
0.070586	0.0582687	0.050725	0.0476884	0.0505063	0.0459433	0.0429601	0.0352987	0.0278614	0.0253854	0.0263871	0.0257096	0.0247589	0.0227892	0.0218571	0.0243287	0.0249825	0.0264899	0.0267781	0.0297275	0.032819	0.0304581	0.0271533	0.0243698	0.0256752	0.0265661	0.0253817	0.0269632	0.0273075	0.026331	0.0271398	0.0276909	0.0296159	0.0304385	0.0307347	0.0297065	0.0299954	0.0268063	0.0304912	0.0286001	0.0253584	0.0409624	0.0677637	0.0319159	0.0201399	0.0159802	0.0165398	0.0132527	0.0126274	0.0127684
0.0957704	0.0707957	0.059628	0.0586981	0.0538325	0.0500196	0.0436398	0.0370851	0.027787	0.0248516	0.0244628	0.021678	0.0216985	0.0202618	0.0197002	0.0194016	0.0212177	0.0226752	0.0242733	0.0247856	0.0287901	0.030919	0.0285678	0.0281523	0.0251929	0.0252441	0.0241425	0.0238674	0.0237192	0.0250249	0.0248384	0.0273262	0.025195	0.0242782	0.0261588	0.0247291	0.0247062	0.0240339	0.0228296	0.0200361	0.0193365	0.0317787	0.0413115	0.0213402	0.0157591	0.0136095	0.0123176	0.0110544	0.0107865	0.0102484
0.0558804	0.0475417	0.0459268	0.0428944	0.0420798	0.0425481	0.0410111	0.0336538	0.0265948	0.021947	0.0211027	0.0204896	0.020189	0.0190357	0.019287	0.0211112	0.0219462	0.0241617	0.0293458	0.032905	0.0332711	0.0346352	0.0362493	0.0311677	0.030103	0.0316702	0.0309823	0.029993	0.0355278	0.037411	0.0363985	0.0362952	0.0359345	0.0362016	0.0321667	0.0302904	0.027346	0.0362909	0.0483218	0.0245044	0.0200397	0.0180621	0.0185024	0.0179264	0.0158684	0.0139464	0.0126768	0.0111989	0.00984882	0.00935077
0.071275	0.0658208	0.0564134	0.053254	0.0506158	0.0538899	0.0509214	0.0430466	0.0378525	0.0336306	0.0291757	0.0281152	0.0270268	0.0268359	0.0272865	0.0287013	0.0301169	0.0335645	0.0374218	0.0396625	0.0417964	0.0364227	0.0350648	0.0364475	0.0334236	0.0333764	0.0345828	0.0334064	0.0317647	0.0327182	0.0319002	0.029631	0.0313341	0.0318192	0.0309387	0.0306187	0.0275247	0.0275958	0.0277453	0.0237155	0.0219588	0.0205164	0.0176847	0.0169959	0.0166831	0.014454	0.0134914	0.013266	0.0109949	0.0104534
0.0541492	0.0458852	0.0425463	0.0417375	0.0397298	0.0376307	0.0363449	0.0321052	0.0273732	0.0232548	0.0204357	0.020348	0.020678	0.0194341	0.0204985	0.0212724	0.0232527	0.0269793	0.0310433	0.0335102	0.0372416	0.0349649	0.0336307	0.0343967	0.0337305	0.0325273	0.0351391	0.0307287	0.0314644	0.0331685	0.0316716	0.0324447	0.0362141	0.0328454	0.0306113	0.0301099	0.0297955	0.112752	0.184467	0.0316062	0.0221225	0.022035	0.0175779	0.0170643	0.015835	0.01328	0.0115398	0.0113626	0.00977609	0.00901195
0.0761631	0.0622927	0.0522714	0.0474856	0.0438165	0.0449306	0.0431164	0.0399718	0.0349789	0.0287173	0.0235321	0.0230099	0.0240918	0.0237551	0.0250227	0.0249202	0.0264573	0.0280463	0.0314267	0.0376589	0.0423432	0.0414959	0.0403085	0.039636	0.0398136	0.0386883	0.0354516	0.0379666	0.0375095	0.036237	0.0363758	0.0356503	0.0363238	0.0362985	0.0372498	0.0329421	0.0308611	0.0328275	0.0298581	0.025846	0.0252244	0.0248948	0.0211344	0.0180181	0.0159783	0.0147559	0.0138202	0.0130483	0.0118462	0.0102896
0.076501	0.0643284	0.0601476	0.0577817	0.0541353	0.0474474	0.0419244	0.035554	0.0312006	0.0288194	0.025441	0.0217885	0.0244843	0.0251723	0.0248324	0.0258658	0.0280835	0.0319519	0.035512	0.0365928	0.0363221	0.0398251	0.0392452	0.0365883	0.0416937	0.0399656	0.0384178	0.0371136	0.0352379	0.0353901	0.036128	0.0320162	0.0303626	0.0298303	0.028465	0.0243046	0.0233064	0.0246877	0.0268122	0.0202875	0.0180729	0.0186491	0.0296011	0.0555294	0.0406321	0.0198266	0.0115379	0.0115189	0.0109568	0.00873758
0.125685	0.0775099	0.054191	0.0460149	0.0418632	0.0392483	0.0389506	0.0317152	0.0235084	0.0192743	0.0168357	0.0151581	0.0147943	0.0154382	0.0147259	0.0129682	0.0112908	0.0133083	0.0154345	0.0156522	0.0145111	0.0148027	0.013924	0.0126316	0.0116687	0.012045	0.0130855	0.0128758	0.012951	0.0135767	0.0135281	0.0135071	0.0127216	0.0129059	0.0126978	0.0105409	0.0104483	0.0102042	0.0092361	0.0083748	0.00825184	0.00797505	0.00776084	0.00705119	0.00639942	0.0058985	0.00509423	0.00467583	0.00398588	0.00387573
0.0791764	0.0695662	0.0608394	0.0593411	0.0552906	0.0532941	0.0478721	0.0421113	0.0348311	0.0282921	0.0266786	0.0265949	0.0266863	0.0274316	0.0260878	0.0271275	0.0273956	0.0319449	0.0381463	0.0426322	0.0457956	0.0441398	0.0383712	0.0376577	0.0382497	0.0365257	0.033555	0.0317544	0.0318096	0.0322525	0.0324886	0.0325492	0.0321589	0.0301057	0.0297208	0.027063	0.0233535	0.0238061	0.0235023	0.02149	0.0206766	0.0186293	0.0163438	0.0151801	0.0145883	0.0133288	0.012081	0.0111392	0.00996322	0.00927381
0.15862	0.086424	0.0598537	0.0497617	0.0412694	0.0381689	0.0334252	0.0381742	0.0442701	0.0341777	0.0296904	0.025167	0.0207706	0.0211234	0.0220047	0.0233198	0.0295571	0.0332674	0.038196	0.0408921	0.0423201	0.0437555	0.0469734	0.0444104	0.0443205	0.043327	0.041197	0.0409605	0.0418309	0.0424433	0.040147	0.0382509	0.0379192	0.0358765	0.0351438	0.0304589	0.02717	0.0252481	0.0234906	0.019147	0.017035	0.0168826	0.0162144	0.0144241	0.0126395	0.0112799	0.0101317	0.00890274	0.00798217	0.00739044
0.14472	0.0708924	0.0491603	0.0412686	0.0389424	0.0342457	0.0358792	0.0338563	0.026403	0.0230644	0.0221222	0.0185411	0.0177783	0.018697	0.019918	0.019728	0.019964	0.0224615	0.0266785	0.0310891	0.0356532	0.0351803	0.0328005	0.0309825	0.0302631	0.0271518	0.028332	0.0262776	0.0270283	0.0280668	0.0250497	0.0251783	0.0263557	0.0247731	0.0230681	0.0210165	0.0203162	0.0189667	0.0188302	0.0163961	0.0154579	0.0150956	0.0134527	0.013286	0.0120489	0.0121398	0.0106893	0.00982668	0.0090847	0.00832381
0.0881472	0.0758585	0.05841	0.0534031	0.0456997	0.042981	0.0443144	0.0380777	0.0313061	0.0288187	0.0273522	0.0268648	0.0256881	0.0229266	0.023516	0.0242356	0.0264548	0.0275895	0.0331295	0.0359479	0.034174	0.0338027	0.0363368	0.0372002	0.0336115	0.0329345	0.0332549	0.0355892	0.034089	0.0316049	0.0311258	0.0334196	0.0326343	0.0344357	0.0343565	0.031172	0.0290652	0.0275304	0.0273652	0.0245102	0.0227674	0.0212043	0.0196322	0.0176596	0.0185009	0.0183535	0.0165707	0.0139202	0.012924	0.0118514
0.107437	0.0856856	0.0695004	0.0568348	0.0509121	0.0452018	0.0444284	0.0404474	0.0340408	0.0296127	0.0273628	0.0272022	0.0263899	0.0253166	0.0250635	0.0251176	0.0252652	0.0285778	0.0337001	0.0354632	0.0378201	0.0391111	0.0396528	0.039757	0.038948	0.0378123	0.0369928	0.0389661	0.0417769	0.0412921	0.0416039	0.0423646	0.0412816	0.0440502	0.0429895	0.041604	0.038221	0.0344342	0.0325084	0.0317569	0.0285588	0.0266819	0.0257086	0.0235678	0.0220913	0.0210152	0.020067	0.0172709	0.0157952	0.0143709
0.0639988	0.0563611	0.0458081	0.0383116	0.0353799	0.0313985	0.0296245	0.0278472	0.0247117	0.02391	0.0210744	0.0186616	0.0179855	0.017483	0.0178993	0.0184158	0.0174537	0.0221051	0.0244294	0.0273548	0.0276783	0.0283748	0.0311583	0.0327621	0.0279976	0.0273722	0.0270002	0.029575	0.0294745	0.0283334	0.0284744	0.028872	0.0289152	0.0305652	0.0280583	0.0246624	0.0241357	0.0298828	0.0425451	0.0223711	0.0191284	0.0203983	0.0182166	0.0162402	0.0155528	0.0142837	0.0129503	0.0133141	0.0116188	0.009568
0.0946522	0.0754446	0.0600238	0.0521224	0.0476626	0.0435745	0.0374095	0.0347147	0.0304982	0.0269771	0.0251009	0.0244523	0.0254505	0.0242311	0.0252368	0.0257789	0.0274971	0.0311368	0.0361605	0.0428991	0.0455425	0.0439881	0.0444395	0.0445577	0.0413995	0.0396791	0.0401987	0.0417	0.0422287	0.0390573	0.0384181	0.0394454	0.0415061	0.0382675	0.035215	0.0331351	0.0306471	0.0298288	0.03033	0.0252516	0.0225082	0.0213375	0.0196268	0.0186607	0.0174263	0.0164411	0.0145686	0.01315	0.0122494	0.0107005
0.0934119	0.0748781	0.0607381	0.0523957	0.0480487	0.0430552	0.0373493	0.0342925	0.0303462	0.0265428	0.0247329	0.0239965	0.0252382	0.0241071	0.0250414	0.0253366	0.0270044	0.0303726	0.0349248	0.0414948	0.0439146	0.0426625	0.0436258	0.0441534	0.0399706	0.039123	0.0396187	0.0411735	0.0415101	0.0385186	0.0376011	0.0379125	0.0399133	0.0378209	0.034732	0.0322703	0.0298809	0.0290974	0.0301542	0.0253617	0.022645	0.0209516	0.0193925	0.0188983	0.0178792	0.016608	0.0146767	0.0130152	0.0123358	0.0108294
0.0921808	0.0666879	0.0565112	0.0494779	0.0438134	0.0396229	0.0374928	0.0315741	0.0265845	0.0225438	0.0222153	0.0200129	0.0196057	0.0189066	0.0198446	0.0223259	0.0241615	0.0254872	0.0256049	0.0278353	0.0270591	0.0247583	0.0239994	0.0233816	0.0223991	0.0208392	0.020867	0.0199763	0.0189909	0.0188309	0.0191875	0.0177209	0.0159731	0.0158964	0.0142365	0.013205	0.0131159	0.011285	0.0104863	0.0103057	0.0098003	0.00928433	0.00864241	0.00803756	0.00705462	0.00648959	0.00655425	0.00677163	0.00562282	0.00520116
0.0743257	0.0536437	0.046085	0.0421303	0.0392493	0.037505	0.0328618	0.029071	0.0246495	0.0232282	0.0224174	0.0250629	0.0251281	0.0252837	0.0267675	0.0312129	0.0331812	0.0398844	0.0451842	0.0436804	0.0432927	0.0398701	0.0378254	0.0339144	0.0311552	0.0290184	0.0282531	0.0226876	0.0224523	0.0221005	0.0204327	0.0220927	0.0235266	0.0202525	0.0180225	0.0148701	0.0136304	0.012535	0.0118021	0.00938951	0.00832533	0.0143895	0.0275999	0.00943658	0.00773512	0.00709859	0.00744509	0.0120832	0.00976853	0.0106423
0.0784593	0.0576188	0.0488801	0.0448863	0.0391577	0.0383436	0.0353358	0.0259532	0.0221161	0.0214569	0.021561	0.0198572	0.0193838	0.0212621	0.0234995	0.02367	0.0251018	0.0295418	0.0320776	0.0304333	0.0294574	0.0291683	0.0283689	0.0270106	0.0252059	0.0236533	0.0234351	0.0230203	0.0236343	0.0221764	0.0214621	0.0218209	0.0250777	0.0260189	0.0215775	0.0170743	0.0157019	0.0159199	0.0166801	0.0130055	0.0128091	0.0299982	0.0372003	0.0117168	0.010185	0.0102404	0.0110892	0.0169064	0.0120418	0.0140283
0.127774	0.09656	0.073046	0.0599378	0.04946	0.0429218	0.0336693	0.0314812	0.0286375	0.0263062	0.025967	0.0223914	0.0204936	0.0180423	0.0183759	0.0196938	0.0219957	0.0232623	0.0241914	0.0244095	0.0223793	0.0212576	0.021141	0.0212022	0.0201279	0.0206431	0.0202781	0.0195392	0.0198141	0.0197626	0.0189783	0.017286	0.0187613	0.0213173	0.0180081	0.0162936	0.0156006	0.0162331	0.0168984	0.0126603	0.0124242	0.0176348	0.0225606	0.0119005	0.0121247	0.0128535	0.0140666	0.0210463	0.0143548	0.0128518
0.116325	0.0837161	0.0624387	0.0487933	0.0433293	0.0382366	0.0294762	0.0238896	0.0211314	0.0196963	0.0192353	0.0175096	0.0170894	0.0165913	0.0158819	0.0168569	0.0170642	0.0178189	0.0186007	0.0198843	0.0192294	0.0170609	0.0173649	0.0169575	0.0160566	0.0155071	0.016038	0.0144263	0.0132522	0.0137239	0.01372	0.014078	0.017791	0.0201581	0.0162318	0.014152	0.0123751	0.0125788	0.01271	0.00990594	0.00980383	0.010551	0.0110119	0.0112373	0.0113252	0.0112543	0.0128161	0.0186585	0.012794	0.0104659
0.116325	0.0837161	0.0624387	0.0487933	0.0433293	0.0382366	0.0294762	0.0238896	0.0211314	0.0196963	0.0192353	0.0175096	0.0170894	0.0165913	0.0158819	0.0168569	0.0170642	0.0178189	0.0186007	0.0198843	0.0192294	0.0170609	0.0173649	0.0169575	0.0160566	0.0155071	0.016038	0.0144263	0.0132522	0.0137239	0.01372	0.014078	0.017791	0.0201581	0.0162318	0.014152	0.0123751	0.0125788	0.01271	0.00990594	0.00980383	0.010551	0.0110119	0.0112373	0.0113252	0.0112543	0.0128161	0.0186585	0.012794	0.0104659
0.119422	0.0941934	0.0659806	0.0536316	0.0469441	0.0399039	0.031612	0.0253064	0.0211939	0.0208279	0.0196496	0.0180429	0.0169132	0.0176778	0.017417	0.0181244	0.0183963	0.0207807	0.02267	0.024336	0.0242887	0.0216647	0.0200056	0.0190605	0.0188932	0.017301	0.0174462	0.0163422	0.0162573	0.0176739	0.0153944	0.0144242	0.0150181	0.0142646	0.0130047	0.011678	0.0116192	0.0125455	0.013724	0.00942823	0.00878912	0.00887875	0.00809959	0.0078208	0.00665503	0.00606832	0.0058048	0.00563077	0.00523548	0.00504996
0.0779838	0.0608593	0.0557087	0.0521667	0.0454841	0.0420113	0.0381448	0.0322596	0.0255875	0.0247867	0.0231493	0.0231963	0.0235116	0.0261381	0.0282245	0.0287007	0.0303892	0.0340724	0.036471	0.0347915	0.0340235	0.0339431	0.0316345	0.0310769	0.0308397	0.0303105	0.029058	0.0275367	0.0269155	0.0251654	0.0254303	0.0257411	0.0246437	0.0216638	0.0204702	0.018529	0.0171262	0.0164397	0.0167355	0.0159021	0.0145172	0.0149417	0.0148671	0.0108735	0.0104064	0.0100397	0.00950865	0.00894428	0.00781584	0.00757594
0.0969091	0.0697824	0.052976	0.0445368	0.0394444	0.0352428	0.0283807	0.0236419	0.0199786	0.0186626	0.018063	0.0169828	0.0162786	0.0167667	0.0170311	0.0170655	0.0169598	0.0194622	0.0213564	0.0213326	0.0208665	0.0201158	0.018674	0.0180228	0.0184076	0.0170134	0.0164028	0.016255	0.0159523	0.0156191	0.0155319	0.014911	0.0146673	0.0145795	0.013796	0.0125569	0.011602	0.0111986	0.0117121	0.0109276	0.00987055	0.0097218	0.00925962	0.00949108	0.00876005	0.00829995	0.00802984	0.00789679	0.0073796	0.00685771
0.104962	0.0738912	0.0554812	0.0448487	0.0388039	0.0345897	0.0272394	0.0230876	0.0193647	0.0181675	0.0182184	0.0173091	0.0156475	0.0160196	0.0166213	0.0168029	0.0168064	0.0189779	0.0210198	0.0202037	0.0192359	0.0186003	0.0174696	0.0165691	0.0164264	0.0154867	0.0148061	0.0141997	0.0140833	0.0142008	0.0143085	0.0134658	0.0129208	0.0128221	0.0121401	0.0112667	0.0105171	0.0101831	0.0104705	0.00974333	0.00860648	0.00841753	0.00822808	0.0083819	0.00749899	0.00726669	0.0072688	0.00718396	0.00666252	0.00611527
0.089337	0.0787473	0.0682713	0.0571344	0.0485334	0.0453467	0.0409092	0.0364033	0.0320598	0.0292671	0.0280827	0.0258508	0.02264	0.0212544	0.0194998	0.0192498	0.0195296	0.0192667	0.0187165	0.0184921	0.017968	0.0170428	0.0164242	0.0170577	0.0152785	0.0134318	0.0128454	0.0120684	0.0120271	0.0115823	0.0103752	0.0102079	0.0107898	0.0148934	0.0141717	0.0102893	0.0101766	0.143137	0.32526	0.0308502	0.00605615	0.00512926	0.00478889	0.00471463	0.00401878	0.00363731	0.00338126	0.00342853	0.00311101	0.00293203
0.110262	0.111664	0.084854	0.0584295	0.0493772	0.0418507	0.0352016	0.0266481	0.023735	0.0221566	0.0219188	0.0188895	0.0189457	0.0174502	0.017594	0.0179537	0.0178113	0.0180855	0.020331	0.0209223	0.0199904	0.0206561	0.0198894	0.0204858	0.0188758	0.0186293	0.0188487	0.0186361	0.0184689	0.0179504	0.0159801	0.0162311	0.016933	0.0157685	0.0139987	0.0138187	0.0126624	0.0128077	0.0141882	0.0116183	0.0120393	0.012449	0.010305	0.00846624	0.00743877	0.00644308	0.00606509	0.00532996	0.00489567	0.00436333
0.0936998	0.0800801	0.0764787	0.0662619	0.0580932	0.0512341	0.0463918	0.0425389	0.0383667	0.0318962	0.0341576	0.0332788	0.03068	0.0273824	0.0311017	0.0347581	0.0403137	0.0457797	0.0513258	0.0547551	0.0538382	0.0526971	0.0494804	0.0502965	0.0450533	0.0406501	0.037765	0.0341368	0.0325769	0.0314581	0.0268234	0.0266056	0.0232495	0.0198175	0.0192234	0.0185059	0.0165798	0.0153015	0.0157319	0.0126073	0.0107518	0.0101344	0.00918337	0.00831274	0.00807872	0.00793764	0.00711943	0.00706642	0.00585153	0.00539563
0.0815573	0.0670479	0.0596885	0.0543907	0.0530218	0.0468605	0.0405813	0.0379233	0.0338264	0.0323522	0.0297743	0.0276366	0.0254769	0.0239112	0.0270762	0.0300613	0.0308314	0.0349506	0.0380129	0.0411424	0.0419967	0.0390631	0.0362063	0.0348788	0.0353499	0.0311542	0.0325027	0.0328748	0.0301333	0.0267759	0.0256418	0.0264063	0.0248484	0.0245141	0.0240441	0.0225354	0.0216483	0.021401	0.0206318	0.0176743	0.0160276	0.0150173	0.0142375	0.0136737	0.0120756	0.0114811	0.0107647	0.0100607	0.00949327	0.00882353
0.0991924	0.0742286	0.0610095	0.0584813	0.0507345	0.0402176	0.0398905	0.0362205	0.0305579	0.0256392	0.02459	0.0222646	0.0212971	0.0193731	0.0191597	0.0202295	0.0207091	0.0231085	0.024065	0.0246903	0.0277513	0.0256938	0.0248255	0.0230276	0.0212818	0.021492	0.0216941	0.0229592	0.0232715	0.0208305	0.0195883	0.0201692	0.0204692	0.0192181	0.0179007	0.0179881	0.0175037	0.0168854	0.0179758	0.0187967	0.0196472	0.0159238	0.0138179	0.0128199	0.0114266	0.010074	0.008901	0.00857467	0.00811642	0.00739266
0.0759445	0.0675117	0.0528024	0.041435	0.0369038	0.0365562	0.0328476	0.0269073	0.0244985	0.0227757	0.0195849	0.018917	0.0187152	0.0191763	0.0191148	0.0191012	0.0194535	0.018984	0.0205908	0.0222154	0.0236374	0.0242601	0.0223662	0.0205362	0.0203344	0.0215412	0.0227654	0.0235809	0.0241709	0.0221995	0.0207748	0.021462	0.0211731	0.0212362	0.0192319	0.01867	0.018884	0.0205883	0.0205354	0.0207892	0.0238588	0.0199306	0.0159462	0.0144435	0.0130229	0.0115703	0.0102059	0.00939076	0.00883799	0.00840004
0.0483887	0.0325305	0.0209089	0.0180576	0.0177229	0.0203326	0.0220262	0.0227928	0.0240847	0.0233265	0.0188855	0.0146865	0.013696	0.0147749	0.0153078	0.0157685	0.0167625	0.0180698	0.0202428	0.0215287	0.0219551	0.0213248	0.0194602	0.0211289	0.0207655	0.0205225	0.0221451	0.0229342	0.0231194	0.0231597	0.0223073	0.0219966	0.020856	0.0207011	0.0205441	0.0205988	0.0203249	0.0188371	0.0179021	0.0180606	0.0173217	0.0153193	0.0144867	0.0144729	0.0130769	0.01179	0.0115927	0.0119654	0.0104353	0.00985125
0.0225975	0.0220984	0.0203411	0.0183958	0.0184695	0.018565	0.0163317	0.0157639	0.0139061	0.0140813	0.0118761	0.0119764	0.0122769	0.0125233	0.0134921	0.0145528	0.0144497	0.0148763	0.0160336	0.018244	0.0187481	0.0194398	0.0179574	0.0185425	0.0178258	0.0174863	0.0186839	0.0193339	0.0196301	0.0202552	0.0200117	0.0204015	0.0199086	0.0208443	0.0188539	0.0188976	0.0184095	0.0178301	0.0180336	0.0173836	0.0171882	0.0174281	0.0154529	0.0147168	0.0154147	0.0138699	0.0116384	0.0110247	0.0104698	0.0104943
0.0893216	0.0920994	0.0897863	0.0803996	0.0727291	0.0588439	0.0455931	0.0396494	0.0361889	0.0321972	0.0307548	0.0277509	0.0253586	0.0250801	0.0224559	0.0200733	0.0191487	0.0191838	0.0177477	0.0162881	0.0151953	0.0147695	0.0146447	0.0144705	0.0137663	0.0132494	0.0138084	0.0139669	0.013879	0.0141824	0.015072	0.0158178	0.0170579	0.0183399	0.0193592	0.0197312	0.0211053	0.0215087	0.021004	0.0216252	0.0227752	0.0251295	0.0249264	0.0231481	0.0220853	0.0210404	0.0203619	0.0198049	0.0201204	0.0206002
0.0975567	0.0972761	0.0995407	0.0900937	0.0754249	0.0604941	0.0514094	0.0456583	0.0407366	0.0341505	0.0314559	0.0295211	0.0285119	0.0261082	0.0223793	0.0201822	0.0192554	0.0185817	0.0174486	0.0161927	0.0159349	0.0149377	0.0151551	0.0141629	0.0134735	0.0135025	0.0135379	0.0134293	0.0134677	0.012924	0.0141493	0.015634	0.0169217	0.0172543	0.0182416	0.0202471	0.0194199	0.0208263	0.0213284	0.0215221	0.0220225	0.0222618	0.022119	0.0221988	0.0214426	0.0196712	0.0204357	0.020551	0.0199583	0.0198143
0.0856726	0.0846707	0.0846297	0.0787509	0.067677	0.0673159	0.0663461	0.0633537	0.0619226	0.0587997	0.0601935	0.0566651	0.0600243	0.0588827	0.0557922	0.0553896	0.0456439	0.0401157	0.035876	0.0305906	0.0280458	0.0273263	0.0257168	0.0245302	0.025664	0.0243478	0.0222183	0.0236506	0.0229015	0.0219527	0.0233251	0.0230004	0.0217891	0.0216478	0.0211121	0.0205415	0.0188695	0.0180286	0.0164534	0.0161654	0.0155756	0.0142375	0.0144104	0.0136379	0.013662	0.0135564	0.0109856	0.0106148	0.00985259	0.00876163
0.113081	0.101169	0.0872545	0.0771302	0.07224	0.0665585	0.0591361	0.0511435	0.0505088	0.0482781	0.0468146	0.045572	0.0478848	0.0475997	0.0463854	0.042297	0.0392793	0.0337726	0.0317176	0.02798	0.0267994	0.0251523	0.0244387	0.0220792	0.0217574	0.0243506	0.0251882	0.0219079	0.0204832	0.0210814	0.0205897	0.0206942	0.0199766	0.0194748	0.0196996	0.0174835	0.0188246	0.0170544	0.0175714	0.0156236	0.0136432	0.0141082	0.0138807	0.0130765	0.0119094	0.0116303	0.0106331	0.0104849	0.0105636	0.0103014
0.0898972	0.0934664	0.0989866	0.0901618	0.0857817	0.0776177	0.0653902	0.057608	0.0628002	0.0609657	0.0617258	0.0561274	0.054696	0.0537775	0.050006	0.052554	0.0427223	0.0372373	0.032828	0.0316314	0.0290957	0.027321	0.0254374	0.0268269	0.0247918	0.0243404	0.0216659	0.0229805	0.024795	0.0229929	0.0236834	0.0224403	0.0217768	0.0212048	0.021579	0.020321	0.0192192	0.0176347	0.0174927	0.0157542	0.0163623	0.015687	0.0149648	0.0141237	0.0137344	0.012573	0.0133633	0.0123952	0.0105921	0.0104745
0.109177	0.0996838	0.0913121	0.0845332	0.0860849	0.0800748	0.0730097	0.0747552	0.0745454	0.079753	0.0752915	0.0763037	0.0725403	0.066476	0.0605443	0.0533293	0.0451366	0.0390043	0.0323804	0.0280067	0.0266659	0.0238708	0.0215824	0.0218312	0.021947	0.0215254	0.0203497	0.0202529	0.0196761	0.0195569	0.0198011	0.021084	0.0199814	0.0198468	0.0197795	0.0187641	0.0188679	0.0178074	0.0173563	0.0157691	0.0175943	0.0178332	0.0138206	0.0130012	0.0178494	0.0168359	0.0102797	0.00926242	0.00855194	0.00844813
0.130351	0.113095	0.0988325	0.0950384	0.0935767	0.0865482	0.0780773	0.0811977	0.079283	0.0830661	0.0801713	0.0802876	0.077582	0.0678118	0.0640984	0.0557781	0.044832	0.0375981	0.0316714	0.0280688	0.0259532	0.0228858	0.0188743	0.0197606	0.0211614	0.0202666	0.017087	0.0174817	0.0172852	0.0170545	0.0175567	0.0195472	0.0184025	0.0189158	0.0180568	0.017509	0.0172568	0.0163156	0.0147252	0.0137692	0.0144747	0.0138662	0.0115786	0.00983553	0.00997765	0.0087406	0.00812693	0.00766648	0.00679061	0.00663082
0.111682	0.100031	0.0981928	0.0863579	0.0732072	0.0633733	0.0685157	0.0765063	0.0640018	0.0699442	0.070308	0.0697156	0.070142	0.0672323	0.0572401	0.0508138	0.0429617	0.0374164	0.0318281	0.0274382	0.0263748	0.0245341	0.0239695	0.0221678	0.0212736	0.0208127	0.0215043	0.0219348	0.0212612	0.0228502	0.0237291	0.02344	0.0204778	0.0216314	0.0213839	0.021986	0.0210383	0.0200225	0.0194718	0.0190062	0.0186898	0.015398	0.0144528	0.0136311	0.0128354	0.0119821	0.0119476	0.0102858	0.00917384	0.00796697
0.100754	0.0830639	0.0685061	0.0642468	0.0624961	0.0478241	0.0466658	0.043547	0.038986	0.0369234	0.0364847	0.0375623	0.0380948	0.0356401	0.0332125	0.0314975	0.034555	0.0349936	0.0361103	0.0317203	0.030686	0.0306091	0.0280226	0.0264484	0.0265291	0.0266756	0.0257869	0.0287488	0.0254516	0.023724	0.0225296	0.0218876	0.0218588	0.0219792	0.0213663	0.0213306	0.0212705	0.0207837	0.0217623	0.0209522	0.0179334	0.0178677	0.0169126	0.0151987	0.0177221	0.0181677	0.0155684	0.0136409	0.0141158	0.0131329
0.076908	0.0752891	0.0682023	0.0642971	0.0581448	0.0498652	0.0483764	0.0446247	0.0430297	0.0395194	0.0399298	0.040498	0.0442352	0.0480995	0.0481747	0.0466893	0.0406414	0.0387522	0.0342368	0.0317814	0.0297201	0.0322644	0.028788	0.02655	0.0266205	0.0274854	0.027883	0.0274736	0.0267274	0.0281267	0.0276103	0.0274436	0.0270647	0.0274997	0.0275307	0.0274319	0.025391	0.0245148	0.023382	0.0233379	0.0237257	0.0247233	0.0203366	0.0194126	0.0188261	0.0178357	0.016075	0.0149148	0.0147738	0.0141999
0.0870688	0.0783633	0.0733714	0.067039	0.0596787	0.0532343	0.0495557	0.0493298	0.0454051	0.0458154	0.0447014	0.0432586	0.0415147	0.0415969	0.044756	0.0409724	0.0404994	0.0368344	0.0360495	0.0327395	0.0326036	0.0303706	0.0277503	0.0275774	0.0268012	0.0270209	0.025712	0.0246901	0.0241124	0.0254837	0.0264474	0.0257665	0.025809	0.0259215	0.0257941	0.0252455	0.0241704	0.0255218	0.0238675	0.0227397	0.0232506	0.0235391	0.0206864	0.0207703	0.0206715	0.0195724	0.0170282	0.0161721	0.0152045	0.0143479
0.0907399	0.080879	0.0738628	0.067062	0.0560192	0.0497242	0.0458692	0.0438492	0.0405023	0.038971	0.0373785	0.0378389	0.0396666	0.0394807	0.0421574	0.0422205	0.038343	0.0357853	0.0320085	0.0288388	0.027454	0.0261638	0.0241363	0.023519	0.0228449	0.0233631	0.0222474	0.022436	0.0217251	0.0226103	0.0229438	0.0228021	0.0227265	0.0227853	0.0227173	0.0226862	0.0217768	0.0209586	0.0200876	0.0185803	0.0177431	0.0173122	0.0166165	0.0167471	0.0150673	0.0141123	0.0135302	0.0129321	0.0130353	0.0128085
0.0609845	0.063775	0.0589324	0.0553679	0.0488779	0.0423682	0.0378149	0.0382987	0.0318012	0.0308619	0.0282623	0.0270186	0.0282948	0.0270658	0.026323	0.0252803	0.0255553	0.0250266	0.0259269	0.0232379	0.0231386	0.0242395	0.0236097	0.0246354	0.0235104	0.0235388	0.0239829	0.0250985	0.024212	0.023691	0.0236703	0.0263739	0.0247477	0.0248169	0.0265627	0.0273624	0.0251934	0.0228703	0.0236465	0.0236626	0.0255765	0.027345	0.0250675	0.0248014	0.0228906	0.0243156	0.0221721	0.0238638	0.0239312	0.0224307
0.102236	0.0854937	0.0759167	0.0706715	0.0645061	0.0641122	0.0566137	0.055396	0.0517131	0.0497498	0.0442806	0.0460994	0.0456076	0.039471	0.0376295	0.0347548	0.0314776	0.0299184	0.0256111	0.0238585	0.022882	0.0237007	0.0241685	0.0219334	0.021962	0.0222348	0.0222647	0.0215812	0.0201545	0.0205319	0.0226668	0.0214224	0.0209909	0.0208688	0.0215625	0.0201109	0.0192378	0.0165299	0.0168722	0.0147591	0.0142295	0.0138727	0.0125513	0.0130819	0.012225	0.0112149	0.0114983	0.0113712	0.0107362	0.00992077
0.0867344	0.0817182	0.0758192	0.0730559	0.0635908	0.0551973	0.052556	0.0502838	0.0470615	0.0471558	0.0455875	0.0435297	0.0483395	0.0447749	0.042024	0.0380715	0.0339685	0.0281428	0.0273032	0.0252503	0.0238377	0.0227013	0.0226898	0.0226318	0.0228599	0.0230664	0.0239329	0.0237664	0.0235025	0.0230059	0.02322	0.024446	0.0260014	0.0250192	0.0242351	0.0229306	0.0224214	0.0220191	0.0212929	0.0199624	0.0188362	0.0171639	0.016223	0.0158072	0.0149669	0.0137994	0.0128039	0.0125894	0.0125198	0.0119722
0.0826474	0.078765	0.0695266	0.0638376	0.0558929	0.0506644	0.0473014	0.0420234	0.0427957	0.0435298	0.0432135	0.0398311	0.0467764	0.0493795	0.0416486	0.0364818	0.0334765	0.0299262	0.027569	0.0275985	0.0259379	0.0243038	0.024527	0.024362	0.0244456	0.0231942	0.0221553	0.0229095	0.0231542	0.0221263	0.021463	0.0214817	0.0231922	0.0207367	0.0211943	0.01983	0.0199223	0.0192377	0.017478	0.0170951	0.017362	0.0152589	0.0146729	0.0142896	0.0139194	0.0135999	0.0121976	0.0121326	0.0118552	0.012606
0.0731922	0.0674982	0.0702586	0.0681481	0.0539071	0.0493086	0.0462232	0.0467463	0.0473171	0.0551168	0.0505969	0.0522498	0.047722	0.0437715	0.0432073	0.0385979	0.03227	0.0253814	0.0251828	0.0267292	0.0249754	0.026253	0.0278204	0.0267141	0.0257012	0.0235321	0.0232844	0.0232493	0.0247463	0.0259343	0.026447	0.0227721	0.0220078	0.0253875	0.0262988	0.0258749	0.0222	0.0207221	0.0215764	0.0191805	0.0179624	0.0172752	0.0170737	0.0166999	0.016108	0.0139266	0.0133918	0.0127308	0.0115403	0.0121995
0.0985174	0.0885095	0.0852286	0.0732965	0.0643768	0.0486543	0.046334	0.0467341	0.0483876	0.0447901	0.0391965	0.0333004	0.0313928	0.0319723	0.0303763	0.0279518	0.0253371	0.0249049	0.0249289	0.0227275	0.0216105	0.0199912	0.0193973	0.0196087	0.0185432	0.0180817	0.0177614	0.0184612	0.017946	0.0169955	0.0174059	0.0171209	0.0174169	0.0165632	0.0161151	0.0151113	0.0167542	0.0151299	0.0132668	0.0135937	0.0152949	0.0163259	0.0157402	0.0153412	0.0130257	0.0111035	0.00930312	0.00858798	0.00910105	0.00806615
0.130776	0.126075	0.113717	0.0902111	0.0709261	0.0646967	0.0612611	0.0509452	0.045702	0.0444737	0.0498389	0.044652	0.0414752	0.0400649	0.0369959	0.0372163	0.0337692	0.0314264	0.0283158	0.0230908	0.0240539	0.0237537	0.024974	0.0216541	0.0185779	0.0168423	0.0166007	0.0168286	0.0166876	0.016257	0.0162276	0.0177088	0.017396	0.0165777	0.0177286	0.0158533	0.0158942	0.0156663	0.0164156	0.0154806	0.0145429	0.0130242	0.011285	0.0120887	0.0113118	0.0101464	0.00974457	0.00923815	0.00852344	0.00888129
0.103749	0.0889496	0.0699623	0.0621762	0.0589758	0.0524097	0.0445136	0.0423716	0.0437253	0.0407534	0.0444462	0.0442227	0.0398073	0.0315784	0.034212	0.0339024	0.0309251	0.0268212	0.0246783	0.026369	0.025457	0.0227824	0.0216521	0.0243047	0.0250402	0.0243435	0.0223194	0.0232369	0.0241649	0.0249154	0.024983	0.0237015	0.0236449	0.0237654	0.022282	0.0213711	0.021263	0.0184579	0.0190351	0.018033	0.0170016	0.0149979	0.0131072	0.0136704	0.0142232	0.0128471	0.0117098	0.0106354	0.0105875	0.0103766
0.111241	0.0936976	0.0801623	0.0757112	0.0666221	0.0627096	0.0567424	0.0528164	0.0516461	0.0553152	0.0534379	0.0527117	0.0518834	0.0477274	0.0469798	0.0420921	0.0337925	0.0306566	0.0297051	0.0280839	0.0263011	0.0243559	0.0251505	0.0226871	0.0223362	0.0223978	0.0223236	0.0221724	0.023468	0.0220174	0.0217772	0.0222873	0.0221623	0.0228427	0.0223075	0.0214086	0.0199855	0.0175319	0.0172369	0.0163239	0.0149763	0.0129121	0.0120174	0.0125985	0.0119169	0.010398	0.00968145	0.00946076	0.00932686	0.0088348
0.0877553	0.0844752	0.0730031	0.065758	0.0610855	0.0539423	0.0447662	0.0437787	0.0399844	0.0432078	0.0441862	0.0441734	0.0499173	0.053689	0.0467082	0.0393735	0.0332102	0.0292164	0.0267105	0.0249089	0.0247263	0.0245534	0.0245928	0.024781	0.0248288	0.0240072	0.0243053	0.0234468	0.023726	0.0249424	0.0241006	0.0227909	0.0255284	0.0249769	0.025922	0.0239678	0.0231332	0.0230617	0.0203271	0.0192152	0.0181728	0.0151283	0.0142925	0.0143716	0.0141943	0.0123334	0.0125068	0.0113686	0.0109643	0.0111936
0.0783544	0.0683705	0.0682629	0.0757497	0.0681883	0.0596422	0.0687803	0.0640594	0.0594216	0.0643947	0.0657189	0.0614831	0.0623758	0.063067	0.0592517	0.0511029	0.0436586	0.0397205	0.0361552	0.028439	0.0251383	0.0237173	0.0257305	0.0242284	0.0235354	0.0233713	0.0252884	0.0238997	0.0244878	0.0245921	0.026158	0.0286691	0.0265696	0.0271079	0.0255842	0.0233358	0.0232545	0.0238235	0.0203121	0.0192776	0.0191816	0.0162411	0.0150923	0.0158371	0.0144155	0.0134106	0.0121572	0.0123838	0.0112128	0.0118681
0.0854738	0.0847287	0.0814026	0.0652169	0.0581806	0.0534699	0.0531406	0.0510885	0.0543842	0.0601106	0.0597686	0.0544879	0.0535154	0.050313	0.0464665	0.0429801	0.0382995	0.0320835	0.030105	0.0263764	0.026663	0.0255463	0.024777	0.0249375	0.0249656	0.0243963	0.0252346	0.0248315	0.0261624	0.0278468	0.02745	0.0272665	0.0300154	0.0305206	0.0315057	0.0300359	0.0277293	0.0287634	0.0256502	0.0258207	0.0236634	0.0207431	0.0183916	0.0188607	0.0201266	0.018272	0.0148906	0.0152756	0.0141967	0.0126074
0.0640004	0.0560721	0.0531521	0.0462113	0.0436075	0.0335199	0.0334226	0.0321543	0.0290208	0.0259057	0.0257992	0.0259425	0.0239594	0.0229779	0.024048	0.0231615	0.0212913	0.0209591	0.0233818	0.0224872	0.0230863	0.0223829	0.0234238	0.0250718	0.0251783	0.0274396	0.0319249	0.0302102	0.0291854	0.0310764	0.0334488	0.0307636	0.0301474	0.0327461	0.0403233	0.039303	0.0357187	0.0350906	0.0330449	0.0324688	0.0348969	0.034618	0.030028	0.0292309	0.0268979	0.0246073	0.0245257	0.0244886	0.021036	0.0200905
0.0832476	0.0797033	0.0761669	0.0666515	0.0622868	0.0555754	0.0508624	0.0527896	0.0566614	0.0568817	0.0561901	0.0531117	0.0500917	0.0489218	0.0430926	0.0383315	0.0350881	0.0297933	0.0287721	0.0250129	0.0238873	0.0226492	0.0223969	0.0245429	0.0233151	0.0237965	0.0239831	0.0239122	0.0257732	0.025975	0.0269499	0.0271583	0.027438	0.0298369	0.0306584	0.0284181	0.0234049	0.0248587	0.02337	0.0236627	0.0233703	0.0197245	0.0181462	0.0179734	0.0186035	0.0179973	0.0157092	0.0146624	0.0137533	0.0121237
0.0943692	0.0797273	0.0663856	0.0689449	0.0734223	0.0631915	0.0613829	0.0607055	0.054741	0.0504882	0.0522532	0.0591925	0.0570115	0.0488332	0.0439062	0.0388447	0.0369662	0.033721	0.0245087	0.0232408	0.0227148	0.0219481	0.0209772	0.0202405	0.019855	0.0196869	0.0233102	0.0297991	0.0288647	0.0237001	0.0236427	0.024931	0.0229012	0.0215789	0.0220652	0.0214372	0.0224361	0.0202175	0.0196204	0.0195454	0.0191208	0.0178645	0.0160406	0.0162446	0.0160512	0.0147229	0.0140637	0.0133568	0.0120067	0.0119112
0.0676393	0.0624413	0.0588967	0.0536221	0.049418	0.0458481	0.0491548	0.0521411	0.0515927	0.0516353	0.0500611	0.0535287	0.0541039	0.0520282	0.0466651	0.0453987	0.0389895	0.0336362	0.0269826	0.0257267	0.0251151	0.024583	0.0236259	0.0245016	0.0262446	0.0279245	0.0294524	0.0339244	0.0310841	0.02843	0.0282133	0.0304822	0.0313948	0.0305007	0.0289317	0.0283457	0.0282955	0.0271194	0.0282504	0.0262826	0.0245865	0.0234006	0.0217852	0.0195877	0.0192314	0.0178407	0.0168497	0.0154345	0.014583	0.0132357
0.0864447	0.0826914	0.0731219	0.0650885	0.0652791	0.0656748	0.0613718	0.0592555	0.0573303	0.0688373	0.0752172	0.069388	0.0753847	0.0748283	0.0694121	0.0626593	0.0496142	0.0382071	0.0324334	0.0331923	0.0334581	0.0297505	0.027478	0.0259863	0.0246745	0.0276681	0.0310406	0.0316827	0.0358614	0.0370432	0.0369069	0.0397358	0.0385648	0.034114	0.0298957	0.0308467	0.0299787	0.0284523	0.0279579	0.0264091	0.0237249	0.0241806	0.0248476	0.0208798	0.0215969	0.0217127	0.0192705	0.017538	0.0174595	0.0161073
0.0668724	0.0704632	0.0630977	0.0671879	0.0550421	0.0536857	0.0455061	0.0424921	0.0434512	0.039831	0.0398734	0.0478436	0.0389478	0.037698	0.0330084	0.0310597	0.0341715	0.0317995	0.0302835	0.02945	0.028741	0.0292932	0.0293738	0.0298255	0.0284649	0.0258005	0.0287537	0.0332946	0.0347098	0.0351034	0.0337397	0.0381565	0.0383815	0.0338503	0.0347809	0.0355906	0.0334073	0.0333552	0.0327087	0.0302948	0.0274322	0.0269017	0.0263024	0.0246661	0.0268451	0.0255393	0.0235042	0.0227857	0.0236458	0.0247995
0.0952276	0.0829154	0.0767661	0.069482	0.0716591	0.0758281	0.0760445	0.0651999	0.0689343	0.0667108	0.0641176	0.0649882	0.0651856	0.0499344	0.0507191	0.050371	0.0452814	0.0435496	0.0378235	0.0322897	0.0287856	0.0282364	0.0282341	0.0277734	0.0278089	0.0275777	0.0286418	0.0301399	0.0335559	0.0311099	0.0288181	0.0300814	0.0321038	0.0343522	0.0289892	0.0284615	0.0324577	0.0313728	0.0273529	0.0259228	0.0260812	0.0232297	0.0225949	0.0207799	0.0205302	0.0191623	0.0189512	0.0171731	0.0157189	0.0138424
0.0899611	0.0851995	0.0811614	0.0864993	0.0793092	0.0743085	0.0655383	0.0713873	0.0692466	0.0638801	0.0734066	0.0679126	0.0765187	0.0746431	0.0590662	0.0523727	0.0443697	0.0350583	0.0283841	0.0268335	0.0285098	0.0275314	0.0291908	0.03037	0.0297576	0.0306287	0.0309999	0.0326121	0.031705	0.032914	0.0353047	0.033075	0.0315245	0.0311011	0.0318362	0.0301268	0.0256301	0.0250841	0.0247468	0.0221138	0.0204954	0.020799	0.0195358	0.018146	0.0155865	0.0142097	0.0139545	0.0129265	0.0126326	0.0122816
0.0575533	0.0452912	0.042776	0.051325	0.0438927	0.0345365	0.0365596	0.0354921	0.0323872	0.0284283	0.0275843	0.0306688	0.0357666	0.0295697	0.0299493	0.0474533	0.0276716	0.0262201	0.0268021	0.0269278	0.0230614	0.024559	0.0266792	0.0287735	0.031224	0.0281405	0.0314101	0.0349559	0.0395002	0.0440138	0.0460129	0.0530109	0.047625	0.0511939	0.0513363	0.0614972	0.0624954	0.0602544	0.0571357	0.0521018	0.0504676	0.0495682	0.0509961	0.0544004	0.048788	0.0413426	0.0389463	0.0374862	0.0362201	0.0328973
0.0543645	0.047394	0.0383686	0.0319285	0.0323726	0.0322871	0.0295656	0.0256764	0.0267648	0.0255385	0.0233001	0.0237416	0.0214089	0.020231	0.0224204	0.0216824	0.0196209	0.0194794	0.0211649	0.0202978	0.0216331	0.0207034	0.0216479	0.0226548	0.0255375	0.026415	0.0264066	0.0290442	0.0333231	0.0359031	0.037543	0.043129	0.0489077	0.0505105	0.0526932	0.0545562	0.056261	0.0569691	0.0555123	0.0549517	0.0583553	0.0579447	0.0580668	0.0544202	0.0534812	0.0521738	0.0517043	0.0492441	0.0477534	0.0430721
0.0651418	0.0581127	0.0498944	0.0423879	0.0375056	0.0371317	0.0323308	0.0323681	0.0313561	0.0289305	0.0263498	0.0268341	0.0258786	0.0255932	0.0257152	0.0226091	0.0213422	0.0220877	0.0225724	0.0218799	0.0198995	0.0201273	0.0201721	0.0204788	0.0215328	0.0220888	0.0221594	0.025335	0.0262208	0.0287962	0.0332445	0.034365	0.0329315	0.0337997	0.0333045	0.0394056	0.0405322	0.0396042	0.0392816	0.035968	0.0333721	0.0305943	0.0301886	0.028315	0.0325688	0.0305124	0.0333448	0.0326479	0.0294427	0.0269592
0.0526378	0.046239	0.0429884	0.040232	0.0366693	0.0340067	0.0314791	0.0307175	0.0298909	0.0292904	0.0282941	0.0263036	0.024155	0.0240955	0.0226863	0.021366	0.0215421	0.021883	0.0213299	0.0216987	0.0215567	0.0221066	0.0228332	0.0238073	0.0233723	0.0244983	0.0257005	0.0272926	0.0271054	0.028295	0.029105	0.031009	0.0323343	0.0332066	0.0356919	0.0360617	0.0344982	0.03506	0.0353684	0.0353558	0.0348766	0.0342829	0.0333891	0.0333039	0.0322792	0.0316432	0.0299176	0.0282677	0.028477	0.0280268
0.0561998	0.0501103	0.0455353	0.0416151	0.0370709	0.0361134	0.0351639	0.0335909	0.0327013	0.030571	0.028402	0.0252518	0.0254411	0.0236337	0.0243937	0.0237594	0.0233267	0.0221766	0.0206079	0.0217943	0.020924	0.0216525	0.0214666	0.0232562	0.0231699	0.0227523	0.0247386	0.026041	0.0250396	0.0248098	0.026706	0.0289328	0.0298702	0.0324051	0.0319984	0.0321377	0.0341214	0.0351916	0.0370948	0.0365497	0.0340777	0.0325384	0.0316063	0.0318607	0.0319107	0.0324256	0.0316196	0.0306009	0.0297802	0.0289545
0.0661827	0.0610416	0.0545141	0.047978	0.0419218	0.0377344	0.0331385	0.0328145	0.0307199	0.0295622	0.0280153	0.0252377	0.0226602	0.0217236	0.0216099	0.0207086	0.0199926	0.0212714	0.0210329	0.0199848	0.0202848	0.0208998	0.0207431	0.0217333	0.0225406	0.0241097	0.0266718	0.0244822	0.0224712	0.0253069	0.0274634	0.0286791	0.028428	0.0293659	0.0306716	0.0310708	0.0307391	0.0310323	0.0305457	0.0296241	0.030636	0.0303695	0.0328353	0.0328465	0.0330609	0.0297245	0.0290469	0.0275028	0.0261346	0.0254074
0.0527533	0.0508212	0.0449756	0.0407657	0.0365632	0.0337665	0.0314471	0.0287549	0.0269074	0.0257939	0.0251231	0.0235076	0.0233889	0.0229972	0.0208147	0.0202662	0.0199345	0.0201465	0.0197573	0.0198177	0.0192664	0.0189012	0.0199298	0.0217719	0.0228365	0.0237568	0.0226052	0.0261525	0.0252339	0.0256585	0.0271571	0.0281672	0.0301516	0.0318875	0.0319571	0.0325465	0.0316221	0.0330291	0.0326894	0.0327068	0.0337831	0.0338138	0.0323941	0.0331192	0.0310465	0.0322382	0.029707	0.0277939	0.0273275	0.0271394
0.0485993	0.0451514	0.0423858	0.0382876	0.0348909	0.0332846	0.0311893	0.0291687	0.0276669	0.0279537	0.0262033	0.0226954	0.0225503	0.0232428	0.0233562	0.0227526	0.0215328	0.0206997	0.0212732	0.0204758	0.0196	0.0189117	0.0193369	0.0213458	0.0217661	0.0214677	0.021908	0.023559	0.0241009	0.0241875	0.025359	0.0266943	0.0280497	0.0301999	0.0279724	0.0278013	0.0300719	0.0309013	0.0324147	0.0316504	0.0311558	0.0293185	0.0298486	0.0281863	0.0291358	0.0294777	0.027939	0.0276136	0.0282389	0.0270955
0.0674789	0.0498535	0.0372251	0.0323643	0.0307566	0.0307327	0.0299269	0.0312413	0.0336669	0.0353937	0.031185	0.0248663	0.0230377	0.0216382	0.0211132	0.0213853	0.02103	0.0221438	0.0221145	0.0216471	0.0206709	0.0200921	0.0200742	0.023242	0.0234075	0.0231387	0.0232573	0.0248514	0.0244365	0.0246428	0.0263669	0.0278782	0.0280537	0.0296223	0.0295985	0.0302099	0.0318647	0.0313064	0.0330969	0.033023	0.0308189	0.0305141	0.0290221	0.0291026	0.0300322	0.0308259	0.0294232	0.0274523	0.0283356	0.0279378
0.0638744	0.0533929	0.0438721	0.0382938	0.0366682	0.0314966	0.02931	0.0282076	0.0275372	0.0279828	0.0257294	0.022701	0.0207958	0.0227113	0.022037	0.0215322	0.0195475	0.0188347	0.0191469	0.019459	0.0199443	0.0189722	0.0188299	0.0188991	0.0207996	0.0209932	0.0215546	0.0221218	0.0236287	0.0258031	0.0273909	0.0271382	0.0260365	0.0270013	0.0324007	0.032931	0.0342356	0.0358199	0.0373218	0.0354095	0.0344756	0.0392874	0.0383521	0.0384509	0.0381418	0.0399058	0.0369787	0.0350895	0.0360316	0.0309034
0.0669185	0.059349	0.0488984	0.0424767	0.0369202	0.0325279	0.0293148	0.0286188	0.02805	0.0266161	0.0253776	0.0225071	0.0215142	0.020585	0.0206156	0.020601	0.020344	0.0190532	0.0189688	0.0187119	0.0186341	0.0185288	0.0186084	0.0179216	0.0192807	0.0187042	0.0192523	0.0216736	0.0223005	0.0215218	0.0217066	0.021275	0.0226475	0.0241645	0.0245927	0.0259182	0.0269746	0.0276576	0.028739	0.0294699	0.0311631	0.0325896	0.0308996	0.0334301	0.0356794	0.0357769	0.0332566	0.0340381	0.0323329	0.0324196
0.0724059	0.0601184	0.0499823	0.0440971	0.038897	0.0344812	0.0289766	0.030117	0.0296844	0.0287182	0.0255745	0.0232074	0.0226002	0.0209801	0.0208521	0.01979	0.0187241	0.0182765	0.0179919	0.0172685	0.0173348	0.0169593	0.0184643	0.0189992	0.0192791	0.0190901	0.0185608	0.0187884	0.019058	0.0202078	0.021797	0.0224576	0.0215443	0.0199226	0.0220343	0.022347	0.0227347	0.0217476	0.0244406	0.0255188	0.0264022	0.0264449	0.0289606	0.0271667	0.0275324	0.0312389	0.0282451	0.0282499	0.0280741	0.0291643
0.0727697	0.0540651	0.0453198	0.0410197	0.0425568	0.0360965	0.0289301	0.0281589	0.0274671	0.0264836	0.0267127	0.0239198	0.0226169	0.0209976	0.0201899	0.0222975	0.0204186	0.0190715	0.0178724	0.0163371	0.0190358	0.0189303	0.0188016	0.0188881	0.01775	0.0181808	0.0182979	0.0197621	0.0208964	0.0208094	0.020517	0.0224896	0.0232632	0.0244033	0.0241095	0.0252106	0.0258772	0.0274171	0.0262529	0.0274211	0.0272834	0.0271942	0.0281173	0.0279542	0.0301222	0.031297	0.028697	0.0268936	0.0280524	0.029866
0.0729396	0.0548464	0.0458081	0.0386278	0.0381378	0.0342111	0.0277635	0.0284879	0.0287636	0.0301638	0.0273706	0.0237964	0.0239357	0.025556	0.0240539	0.0241012	0.0216392	0.0218665	0.0209836	0.0199327	0.0191255	0.0172385	0.0195891	0.0196725	0.0189162	0.0194808	0.0195209	0.0221773	0.0212997	0.0189441	0.019725	0.0221343	0.0223144	0.023441	0.0240497	0.0229329	0.0228768	0.0249039	0.0262555	0.0243024	0.0234781	0.0246129	0.0235957	0.0225909	0.0245433	0.025651	0.0229008	0.023924	0.0241121	0.025359
0.0557252	0.0469009	0.0407678	0.0377223	0.0360847	0.03225	0.0322797	0.0288763	0.0281411	0.0281656	0.0258934	0.0236096	0.0231168	0.0239159	0.0225062	0.0214216	0.0189733	0.0182371	0.0198141	0.0190243	0.0188873	0.0190825	0.018426	0.0187021	0.0188312	0.0195444	0.0199346	0.019391	0.0198126	0.0204681	0.0217667	0.0207148	0.0201904	0.0203784	0.022312	0.0232605	0.0236603	0.0242308	0.0246911	0.0253219	0.024674	0.0258299	0.0242537	0.0257061	0.0256401	0.0241481	0.0242285	0.0234117	0.0231645	0.0217489
0.0556531	0.0499418	0.0461254	0.0400349	0.0376267	0.0336678	0.0334405	0.0310238	0.0296881	0.0263022	0.0265307	0.0272577	0.025813	0.024696	0.0227281	0.0229087	0.0219309	0.0220779	0.0235705	0.0248138	0.0260093	0.0236837	0.0244536	0.0229187	0.0217887	0.0231595	0.0246047	0.0255582	0.0254833	0.0253131	0.0296828	0.0303655	0.0306495	0.0314499	0.0306647	0.0291461	0.0260551	0.0275237	0.0305679	0.0315131	0.0322684	0.030592	0.0325484	0.0301661	0.0306437	0.0399835	0.0261096	0.0252125	0.0223678	0.0228555
0.0473594	0.0419801	0.0401975	0.035711	0.0311183	0.0281987	0.0288473	0.0293731	0.0253519	0.0243798	0.02339	0.0241579	0.0233208	0.0229941	0.0222905	0.0214956	0.0211095	0.0202602	0.0213267	0.0232945	0.0231511	0.0237341	0.0237852	0.0238999	0.0255547	0.026269	0.030164	0.0349356	0.0402416	0.0431388	0.0502973	0.0526396	0.0513654	0.0458413	0.0457774	0.0485679	0.0483145	0.0451845	0.0449694	0.0475307	0.0476174	0.0439739	0.0429141	0.0408156	0.0366664	0.0351602	0.0318664	0.0312968	0.0297137	0.0267276
0.0647854	0.0598712	0.0522899	0.0439463	0.0367445	0.0347997	0.0293753	0.0283325	0.0273733	0.0256428	0.0244035	0.0232429	0.0224305	0.0226819	0.0208392	0.022601	0.0218343	0.0253418	0.0245659	0.0234618	0.0224711	0.0223205	0.0216585	0.0205797	0.022453	0.0270243	0.0275611	0.0279361	0.0280342	0.0278219	0.0275907	0.0261017	0.0270312	0.0294957	0.0277412	0.0278582	0.0262936	0.0236701	0.0254832	0.0262191	0.0273383	0.0295873	0.0276559	0.0249538	0.0232479	0.0247082	0.0236161	0.0211601	0.0188678	0.0185184
0.0687407	0.0580019	0.0557412	0.0480578	0.0383038	0.0361179	0.0344035	0.034154	0.0307189	0.0295696	0.0296461	0.0270702	0.026372	0.0264738	0.0244569	0.0232322	0.0226433	0.0223808	0.0221133	0.0207264	0.0219181	0.0237954	0.022309	0.0192429	0.0211029	0.0231835	0.0235759	0.0218853	0.0210913	0.0232078	0.0250658	0.0246754	0.0252099	0.0243641	0.0226581	0.0249116	0.025665	0.0240036	0.02374	0.0254823	0.0239675	0.0246885	0.0240169	0.0240986	0.0242556	0.028561	0.0244777	0.0236853	0.0230733	0.022088
0.0793493	0.0689055	0.0590309	0.052177	0.0465711	0.0433559	0.0426825	0.0383536	0.0340978	0.0324452	0.0303981	0.0288359	0.0300389	0.0288524	0.0290777	0.0280575	0.027734	0.0278149	0.0284258	0.0286771	0.0282627	0.0289443	0.0305765	0.0304642	0.0296439	0.0351109	0.0381521	0.0362593	0.0348762	0.0338515	0.0349049	0.0329491	0.0327905	0.0304294	0.0262258	0.0274696	0.0296427	0.0303077	0.0274736	0.0276605	0.0295204	0.0304014	0.0279317	0.0268649	0.0256579	0.0218407	0.021622	0.0232475	0.0217024	0.020404
0.0709608	0.0659864	0.0567588	0.05081	0.0454652	0.0396922	0.0379803	0.0345999	0.0330271	0.0307262	0.0288981	0.0281153	0.0286501	0.0287659	0.0281199	0.0262084	0.0258205	0.0266146	0.0257967	0.0247092	0.0242153	0.0255012	0.025247	0.0260442	0.0283623	0.0302078	0.0305774	0.0317471	0.032553	0.0317215	0.0320044	0.0309739	0.0317025	0.030337	0.0303166	0.0294588	0.0276716	0.0266119	0.0286016	0.0291792	0.028123	0.0293741	0.0289091	0.0283812	0.0265891	0.0260763	0.0248676	0.0232056	0.0224659	0.0221799
0.103244	0.0530779	0.0428006	0.0372269	0.0335472	0.0281607	0.0282225	0.0310044	0.0317267	0.0267996	0.0242166	0.0225411	0.0220373	0.0208104	0.0190349	0.0193105	0.0218353	0.019747	0.0184725	0.0184773	0.0191089	0.0186417	0.0191841	0.0194759	0.0197814	0.0199994	0.0225413	0.0230287	0.0215542	0.0238969	0.0252937	0.0251926	0.0266804	0.0252069	0.0244993	0.0256426	0.0241145	0.0248799	0.0269342	0.0272654	0.0275389	0.0296862	0.0285094	0.0263382	0.0286999	0.0295781	0.0294843	0.0276687	0.0263937	0.0251401
0.0703494	0.0585102	0.049634	0.0454909	0.0464989	0.0381126	0.0370726	0.032869	0.0323174	0.029823	0.0309057	0.0287295	0.026524	0.0259574	0.0286556	0.02853	0.0253397	0.0255546	0.0254278	0.0243957	0.0254957	0.026479	0.0252848	0.0262045	0.0316772	0.0341664	0.0350351	0.0339279	0.0344154	0.0337577	0.0341801	0.0321394	0.0353118	0.0310011	0.0286327	0.0288645	0.0282193	0.0315504	0.0327209	0.0307462	0.0304781	0.032579	0.0303446	0.033679	0.0435542	0.0650005	0.0332087	0.0357101	0.0397869	0.032315
0.053467	0.0484578	0.0464689	0.0450423	0.0378615	0.0340537	0.0338699	0.0317489	0.031214	0.0289396	0.0281468	0.0257804	0.0262771	0.0262221	0.0228864	0.0205176	0.021732	0.0216123	0.023152	0.0224272	0.0212217	0.0217673	0.0230996	0.0223966	0.0228537	0.024308	0.0262477	0.0283162	0.0287367	0.0281878	0.0293359	0.0261958	0.0280826	0.0276524	0.0255332	0.0274662	0.0253346	0.0240331	0.0252798	0.0255418	0.0252568	0.025731	0.0267858	0.0282439	0.0276607	0.0302503	0.0251963	0.0238464	0.0239649	0.0230423
0.0516993	0.0449313	0.0426397	0.0444345	0.039731	0.0319029	0.029783	0.0289879	0.0283901	0.0278026	0.0266867	0.0260679	0.0254056	0.023436	0.0215812	0.0210228	0.0212992	0.0201529	0.0198394	0.0188279	0.0200342	0.0203162	0.0199679	0.018949	0.0199409	0.0211345	0.0234936	0.0240531	0.0225707	0.0245567	0.023996	0.0236858	0.0238509	0.0241762	0.0231188	0.0227817	0.0226284	0.0228846	0.0255627	0.0255871	0.0239755	0.025399	0.0256608	0.0254351	0.0266473	0.0338743	0.0292722	0.0273955	0.0273907	0.0259917
0.0691602	0.0617516	0.056178	0.0549056	0.0523435	0.0458472	0.041273	0.0404962	0.0371148	0.0324969	0.0300432	0.0293357	0.0297135	0.0323402	0.0321999	0.0300135	0.0302486	0.0309632	0.0323593	0.0331126	0.0314685	0.0306656	0.0335609	0.034211	0.0338021	0.0326316	0.0339795	0.0338558	0.0315929	0.0321689	0.0325994	0.0336807	0.0311847	0.0304075	0.0302862	0.029279	0.0268182	0.0235722	0.0250284	0.0245173	0.0254768	0.0285386	0.0297283	0.0250688	0.0345762	0.0487521	0.0224645	0.0190739	0.0186241	0.0163494
0.0666709	0.0600779	0.0603017	0.0480072	0.0423148	0.0387702	0.0339613	0.0309344	0.0307277	0.0296888	0.0285891	0.0249503	0.0228989	0.0262427	0.0252483	0.0221459	0.0222654	0.0228	0.023835	0.0234542	0.0243579	0.0256312	0.0276763	0.0274556	0.0285496	0.0301087	0.0290184	0.0284785	0.0279566	0.0321625	0.0364377	0.039968	0.0362558	0.0325677	0.0319036	0.0324575	0.0322223	0.03437	0.031439	0.0301064	0.0326233	0.0404568	0.0414789	0.0278958	0.0378263	0.0514905	0.027036	0.0241949	0.0236897	0.0228113
0.0747304	0.0630799	0.0578639	0.0471211	0.0473878	0.0429053	0.0368335	0.034178	0.0326597	0.0311659	0.0307447	0.031215	0.0297383	0.0276348	0.0264027	0.0248687	0.0247552	0.025105	0.0241994	0.0230291	0.022769	0.0215908	0.0242667	0.0237386	0.0246278	0.0243482	0.0254633	0.0254074	0.0271137	0.0283135	0.0298021	0.0300048	0.027558	0.027954	0.0291935	0.0313867	0.0284806	0.027957	0.0310139	0.0332194	0.0276233	0.0336654	0.0362929	0.0305229	0.0379284	0.0526903	0.0269853	0.0217477	0.0201185	0.019051
0.0684683	0.0600654	0.0546795	0.0551293	0.0501226	0.0426798	0.0360822	0.035152	0.0359656	0.0330268	0.0280928	0.0280936	0.0281504	0.0311396	0.0296751	0.0268828	0.0254611	0.0268389	0.0256097	0.0253694	0.0249789	0.0229608	0.0246759	0.0255226	0.0275069	0.0304084	0.0260024	0.0293826	0.0300443	0.0278356	0.0317467	0.0320124	0.033273	0.0321182	0.0300736	0.0299153	0.0289981	0.027962	0.0265294	0.0269809	0.0284874	0.0298115	0.0301079	0.024885	0.0267301	0.0332951	0.0242195	0.0198368	0.0186427	0.0193472
0.0658949	0.0556457	0.0491106	0.0448207	0.0434878	0.0419232	0.0363149	0.0346578	0.0343629	0.0321979	0.0293365	0.0277194	0.0270544	0.0261562	0.0266947	0.0265938	0.0253518	0.0235446	0.0227759	0.0233456	0.0228136	0.0226323	0.0218479	0.0219044	0.0215611	0.0221696	0.0232098	0.0241419	0.0240033	0.0245642	0.0259921	0.0239299	0.0257792	0.0253523	0.0260207	0.0265454	0.0255614	0.0256666	0.0284673	0.0292395	0.0285633	0.0287837	0.0328644	0.0281377	0.0299376	0.034657	0.0263489	0.0231118	0.0207683	0.0207698
0.0649374	0.0554779	0.0481469	0.0453412	0.0432859	0.0415221	0.035741	0.035868	0.036582	0.0331677	0.0293159	0.0278637	0.0276179	0.0264846	0.0273624	0.0277616	0.0270336	0.0252254	0.0234	0.0233371	0.0226694	0.0223272	0.0218928	0.0220429	0.0217941	0.0231558	0.0239182	0.0247571	0.0235396	0.024159	0.0257504	0.0239733	0.0260673	0.0257847	0.0263787	0.0268416	0.0262822	0.0255886	0.0290322	0.0291815	0.0279329	0.0285983	0.0323798	0.0276976	0.0288873	0.0347606	0.0265761	0.0221667	0.0204961	0.0204749
0.0743351	0.0627617	0.05147	0.0443002	0.0423243	0.0342155	0.0311412	0.0316375	0.0282631	0.0242363	0.0240569	0.022088	0.0227188	0.0238753	0.0233076	0.0245012	0.0247903	0.0255675	0.0277628	0.0266479	0.0269712	0.0264509	0.0320108	0.030788	0.0317666	0.0342776	0.0384435	0.0370876	0.0421728	0.0404781	0.0385448	0.0356798	0.0351159	0.0327461	0.0288166	0.029033	0.0311531	0.0308387	0.0288112	0.0315175	0.029687	0.027826	0.0307851	0.027894	0.0239951	0.021606	0.0201794	0.0196676	0.019117	0.0175462
0.0640747	0.0595664	0.0561975	0.0465071	0.0428804	0.0382527	0.0311332	0.0279897	0.0264034	0.0259004	0.0245121	0.0227241	0.024596	0.0232756	0.0216542	0.0197966	0.0194368	0.0244108	0.0258672	0.0261206	0.0251831	0.0242675	0.0252643	0.024459	0.028253	0.0293118	0.0289432	0.0322742	0.0324733	0.0319647	0.0314375	0.0328435	0.0334485	0.0348143	0.0339478	0.03698	0.0346896	0.0347734	0.0346357	0.0354289	0.031134	0.0326553	0.0323247	0.0317232	0.0281008	0.0258952	0.0265464	0.0255305	0.0240044	0.021203
0.0677729	0.0643891	0.0554314	0.0482729	0.0392946	0.0332149	0.0299498	0.0267046	0.0254854	0.0257156	0.0249429	0.0235959	0.0224746	0.0217126	0.0221959	0.0215337	0.020886	0.0203788	0.0201247	0.0205099	0.0218534	0.0213137	0.022658	0.0233127	0.0228489	0.0243215	0.0252904	0.0259308	0.0267319	0.0263781	0.0277981	0.0281235	0.0308114	0.0298282	0.0290688	0.0286693	0.0295895	0.0298511	0.0302818	0.0317031	0.0321097	0.0299347	0.0301687	0.028781	0.0284147	0.0292142	0.0284011	0.0281623	0.0260912	0.0239133
0.0874168	0.07344	0.0686899	0.0597688	0.0503554	0.0414481	0.0396123	0.037829	0.038394	0.0305718	0.0318728	0.0326534	0.0321308	0.0329836	0.0320337	0.0326135	0.033279	0.0326819	0.0290404	0.0337836	0.0383381	0.0369554	0.0366555	0.0378525	0.038052	0.0366015	0.0333376	0.0336144	0.0316194	0.0302479	0.0273522	0.0261125	0.0248139	0.0238721	0.0232703	0.0226219	0.0220457	0.0216606	0.0223329	0.019948	0.0196864	0.0195037	0.0209889	0.0193198	0.0174906	0.0199112	0.0169918	0.015017	0.0143166	0.0137723
0.0578222	0.0519835	0.047987	0.0515796	0.0459037	0.0406428	0.0394376	0.0362425	0.0366008	0.0352832	0.0323747	0.0292559	0.0307714	0.03108	0.0293168	0.0304334	0.0288517	0.0290464	0.0287272	0.0289464	0.032248	0.0354384	0.0324369	0.0330002	0.0337975	0.0324567	0.036456	0.034002	0.0296058	0.0297349	0.0306197	0.0258216	0.024336	0.0240334	0.0229427	0.0246432	0.0232981	0.0260041	0.0243165	0.0216292	0.022915	0.0231053	0.0207771	0.0209747	0.0219657	0.0225421	0.0192171	0.0187129	0.0183938	0.0174464
0.0407503	0.0346312	0.0307138	0.0259498	0.0243809	0.0221567	0.0210123	0.019302	0.0170068	0.0156928	0.0174719	0.0159712	0.0159075	0.0147704	0.0158239	0.0138043	0.0138398	0.0149366	0.0151571	0.0155858	0.0154319	0.0156598	0.0150392	0.0162724	0.0177738	0.0180673	0.0199595	0.0201358	0.0233612	0.0218835	0.0187998	0.0184351	0.017264	0.0163005	0.0160886	0.0155352	0.0135789	0.012282	0.0120657	0.0115413	0.0121255	0.0128041	0.0224311	0.0160239	0.0151699	0.0230553	0.0113897	0.00950649	0.00798942	0.00792604
0.0865616	0.069952	0.0610103	0.0520203	0.0482309	0.0438826	0.0387886	0.0373687	0.036254	0.0360601	0.0314076	0.0299089	0.0280937	0.0324713	0.0318447	0.0292616	0.0290857	0.0309317	0.0293257	0.0289458	0.032142	0.0356838	0.032345	0.0330475	0.0339472	0.0355743	0.0373872	0.0314355	0.029863	0.0327574	0.0310347	0.0271578	0.025963	0.025215	0.023909	0.0237514	0.0234054	0.0239084	0.0215291	0.0204732	0.022028	0.0218331	0.0197293	0.0188796	0.0186155	0.0189162	0.0163166	0.0146706	0.0136621	0.0140917
0.0742893	0.0654855	0.058271	0.0502883	0.0455862	0.0423029	0.037477	0.0351427	0.0350121	0.031426	0.0298721	0.0288913	0.0280329	0.0265052	0.0271314	0.0258932	0.0256446	0.0258917	0.0254433	0.0250692	0.0257989	0.0270999	0.0277233	0.0289265	0.0299926	0.0302739	0.0309067	0.0306332	0.0309776	0.0310079	0.0293991	0.0280545	0.0273901	0.0263397	0.0247616	0.0236721	0.0225339	0.0215982	0.0208753	0.0201573	0.0203784	0.0195977	0.0191911	0.0180961	0.0179574	0.0174289	0.0158804	0.0146649	0.0141625	0.0142881
0.0643775	0.0613412	0.0583322	0.0485988	0.0454378	0.0380171	0.0327239	0.0324929	0.0308098	0.0293342	0.0268845	0.0274029	0.0273122	0.0252307	0.0247135	0.023497	0.022749	0.0216713	0.021476	0.0226623	0.0233983	0.0239247	0.0230618	0.0239699	0.0231281	0.0253008	0.0248593	0.0249744	0.0257238	0.0268706	0.0261041	0.0259739	0.0253032	0.0234526	0.0236588	0.0233347	0.02308	0.0206558	0.0202335	0.0197972	0.0193496	0.0195841	0.0198546	0.0179661	0.0182726	0.0197284	0.017628	0.0165496	0.0147059	0.0145385
0.0699875	0.0588213	0.0525245	0.0451481	0.0414246	0.0420025	0.0407419	0.0339048	0.0306822	0.0302002	0.0278935	0.0248946	0.0273744	0.0277211	0.0270143	0.0236001	0.0264874	0.0271838	0.0245445	0.0269098	0.0245642	0.0275327	0.0293827	0.0317028	0.0325772	0.0323824	0.0334821	0.0339138	0.0333878	0.0349956	0.033069	0.0314379	0.031903	0.0301325	0.0294061	0.026794	0.0257583	0.0251038	0.0203505	0.0216339	0.0212694	0.0214186	0.020634	0.020602	0.0178036	0.0179959	0.0166284	0.0154783	0.0152423	0.0157557
0.0577428	0.0516064	0.0425827	0.0374474	0.0355838	0.0339687	0.0304467	0.0293828	0.027532	0.0263719	0.0253757	0.0253778	0.0246497	0.0243574	0.0243022	0.0242254	0.0238445	0.0241491	0.0252122	0.0252164	0.0251889	0.0249082	0.0251853	0.0271224	0.0279834	0.0287066	0.030615	0.0341106	0.0347937	0.0358198	0.0352068	0.0350597	0.0348318	0.0386345	0.0394381	0.0368402	0.0382137	0.0401401	0.0396076	0.0395573	0.0420629	0.0404479	0.038841	0.0351974	0.0356108	0.0375229	0.0301291	0.0270724	0.027025	0.0251852
0.0577687	0.0535421	0.0491384	0.0414373	0.033962	0.0316072	0.0314822	0.0311133	0.0302598	0.0294977	0.0286527	0.0260617	0.0231093	0.0251793	0.0257192	0.0236133	0.0224331	0.0214226	0.0237087	0.0248998	0.0259313	0.025799	0.026166	0.0261731	0.0240897	0.0228277	0.0267265	0.0302589	0.0310458	0.032145	0.0336106	0.033525	0.0355932	0.0356775	0.0346175	0.0365038	0.0373836	0.0372287	0.0376133	0.0382208	0.0379091	0.0357844	0.0405062	0.0334723	0.0308952	0.035292	0.0303665	0.0277544	0.0261144	0.0250848
0.0515782	0.0429992	0.0391952	0.0352687	0.0324292	0.0308663	0.0292395	0.0297846	0.0274226	0.0256618	0.0239024	0.0241609	0.0237777	0.0241997	0.0236752	0.0237935	0.024682	0.023816	0.0216683	0.0225917	0.02333	0.0246175	0.0246509	0.0252572	0.0271284	0.0269256	0.0271605	0.0321646	0.0316075	0.0328978	0.0346135	0.0362522	0.0362784	0.0369145	0.0380203	0.0376781	0.0357266	0.0375536	0.0363602	0.0376329	0.0383455	0.0382515	0.0405055	0.0372733	0.0377193	0.0388742	0.0330629	0.0297119	0.0280431	0.0272949
0.0533908	0.0458725	0.0412297	0.0375837	0.0335971	0.0314197	0.0291254	0.0284922	0.0258562	0.0237972	0.0250507	0.0241974	0.0246024	0.0232857	0.0217468	0.0234735	0.0220992	0.0220826	0.021646	0.0224127	0.0223532	0.0220958	0.0229582	0.0228211	0.0249229	0.0245087	0.0231293	0.0236626	0.026539	0.028386	0.028382	0.0320906	0.0326213	0.0329426	0.0349017	0.0349733	0.0353621	0.0389367	0.0390353	0.0363761	0.0384354	0.0371341	0.0393474	0.037402	0.0345592	0.0372902	0.0308945	0.0312691	0.0297626	0.0264535
0.0545993	0.0431432	0.0372473	0.0342438	0.0328582	0.0297798	0.0292443	0.0271428	0.0228487	0.0239134	0.0222043	0.0207787	0.0196609	0.0204025	0.0229584	0.0211569	0.0209741	0.0206991	0.0197957	0.0193537	0.0214445	0.0223517	0.0236238	0.0247895	0.0250089	0.027877	0.0280269	0.0286903	0.0325507	0.031582	0.0313385	0.0332891	0.037404	0.0363225	0.034346	0.0373422	0.0381468	0.0352082	0.0342291	0.0356792	0.0331886	0.0316379	0.0394296	0.0336976	0.0295978	0.0274788	0.0295703	0.0282238	0.0276403	0.0247078
0.054762	0.0447519	0.0389519	0.0357165	0.0345565	0.0294064	0.0277626	0.0283643	0.0256517	0.0247876	0.0224797	0.0226767	0.0230128	0.0224548	0.0225181	0.0206716	0.0200368	0.0191015	0.0204844	0.0215655	0.0226419	0.0223583	0.0229733	0.0223216	0.0231634	0.0238251	0.0254632	0.0270532	0.0272632	0.0282407	0.0319824	0.0332663	0.0329695	0.0347091	0.0358004	0.0360574	0.0359624	0.0365023	0.0364212	0.034796	0.0338192	0.0363401	0.0350792	0.0342401	0.0329185	0.0323918	0.0295411	0.02803	0.026559	0.0274211
0.0614291	0.0575032	0.0496131	0.0444985	0.0451624	0.0402852	0.0358438	0.0343105	0.032314	0.0312837	0.0298002	0.0275021	0.0266191	0.0243586	0.0240933	0.0241044	0.0249603	0.0230064	0.0225832	0.0222174	0.0203196	0.020351	0.0202214	0.0215955	0.0225784	0.0249227	0.0251574	0.0245818	0.0276671	0.0326894	0.0334319	0.0327509	0.0327469	0.0346426	0.03608	0.0373691	0.0403108	0.0397951	0.0409229	0.0399963	0.0404942	0.0418872	0.0422939	0.0381252	0.0366982	0.0371505	0.0343366	0.0335009	0.0309464	0.0314122
0.0434768	0.0394416	0.0363092	0.0332892	0.0325538	0.030715	0.0287937	0.0291847	0.0275439	0.0261575	0.0245326	0.0230119	0.0230548	0.0225603	0.0230308	0.0229305	0.0221038	0.0215454	0.0211233	0.0222825	0.0234201	0.0229272	0.0231007	0.0259468	0.0282802	0.0296571	0.0308833	0.0330341	0.0367276	0.0399378	0.0402585	0.0419356	0.0422564	0.0439836	0.0483817	0.050872	0.0488466	0.0489485	0.0468255	0.0449002	0.0474809	0.0484375	0.0497858	0.0430984	0.0410899	0.0386464	0.0355216	0.0357418	0.0339356	0.032648
0.0549875	0.0476096	0.0428074	0.0379007	0.0362771	0.0333234	0.0289609	0.0310962	0.0288644	0.0253508	0.0272731	0.0266979	0.0245366	0.0218239	0.0219565	0.0212506	0.0220496	0.0214667	0.0188001	0.0198962	0.0230205	0.022218	0.0225135	0.0233378	0.0234994	0.025658	0.0270702	0.02828	0.0313108	0.0333375	0.0357853	0.0396532	0.0386939	0.0414838	0.0500306	0.0501396	0.0481032	0.0521681	0.0498164	0.045003	0.0481038	0.0453197	0.0470212	0.0445358	0.0455523	0.0401181	0.0365435	0.0398257	0.0350212	0.0327658
0.0273596	0.0233489	0.020965	0.0201588	0.0173794	0.0161945	0.0154822	0.0157218	0.0156799	0.0141041	0.0135778	0.014015	0.0136385	0.0134186	0.0130597	0.0131482	0.0133227	0.0123562	0.0118948	0.0122127	0.0132917	0.0134529	0.0136812	0.0140159	0.0147279	0.0155168	0.0172765	0.0176835	0.018059	0.019142	0.0203542	0.0221033	0.0234843	0.0243912	0.0261086	0.0255866	0.0255905	0.0271876	0.0276208	0.0269902	0.0273729	0.0254121	0.0259963	0.0236376	0.0224071	0.0200144	0.0201056	0.0199812	0.0194744	0.0182608
0.0275672	0.0234677	0.0209318	0.0182651	0.0165426	0.0167282	0.0164668	0.0146624	0.0138986	0.013455	0.0129564	0.0114014	0.0109502	0.0102976	0.0099035	0.00999422	0.00991441	0.00934826	0.00965847	0.0098146	0.0100488	0.0102393	0.0111125	0.0116518	0.0113737	0.0123203	0.0130297	0.0136285	0.0149363	0.0157514	0.0162626	0.0175155	0.0172768	0.0194237	0.0207887	0.0199312	0.0207501	0.0214193	0.0203686	0.0205191	0.0223428	0.0222652	0.0217781	0.02141	0.0208967	0.0186648	0.0177323	0.0175749	0.0175084	0.0160382
0.0716158	0.0636004	0.0549822	0.0446872	0.0463926	0.0473448	0.0433358	0.0370536	0.0372889	0.035539	0.0364325	0.03391	0.0279252	0.0273981	0.0269237	0.0307953	0.0297548	0.0293245	0.0261336	0.0249948	0.0235793	0.0220218	0.0207597	0.0198783	0.022458	0.0222302	0.0222681	0.0233456	0.0248262	0.0253327	0.0258962	0.023986	0.0231518	0.026203	0.0255527	0.0264187	0.0262385	0.026457	0.0258032	0.0286051	0.0303325	0.0261426	0.0248892	0.0272908	0.0295995	0.0252745	0.0243567	0.022252	0.0212027	0.0226267
0.0315069	0.0286758	0.0245909	0.0229493	0.0217422	0.0195086	0.0197375	0.020296	0.0191085	0.0188446	0.0193275	0.0191131	0.0185661	0.017436	0.0168605	0.0166788	0.0162659	0.0166011	0.0166143	0.0153297	0.0160971	0.0161271	0.016521	0.0167434	0.0172282	0.0178327	0.0176376	0.0196781	0.0203415	0.0224441	0.0256346	0.0255499	0.0251443	0.0265787	0.0267136	0.0284691	0.0296191	0.0282839	0.0275675	0.025999	0.0278497	0.026901	0.0266521	0.0241014	0.0244016	0.0262087	0.0230541	0.0195653	0.0222958	0.0222098
0.0550331	0.0493673	0.0459252	0.0398624	0.0362203	0.0330326	0.0300369	0.0297972	0.0289276	0.0256728	0.0256917	0.0245176	0.0232257	0.0221125	0.0225407	0.0229379	0.0218415	0.0217187	0.0229832	0.0220088	0.0219765	0.0215124	0.0207333	0.0196298	0.0223537	0.0239791	0.0235206	0.0253395	0.0301772	0.0289028	0.0260682	0.0262545	0.0277911	0.028593	0.0316094	0.0298095	0.0278479	0.0280259	0.0276877	0.0296484	0.0305469	0.0328064	0.0328523	0.0337705	0.0313283	0.035501	0.0306285	0.0285428	0.0272308	0.0274694
0.0529737	0.0453876	0.0384986	0.0394899	0.0378527	0.0344139	0.0328298	0.0308347	0.0290076	0.0277	0.0241029	0.0229842	0.0226098	0.0224691	0.0224893	0.0212855	0.0193141	0.0212319	0.0196031	0.0180971	0.0191447	0.0199791	0.0199852	0.0186577	0.0182354	0.0187031	0.0201381	0.0205087	0.0223496	0.0235976	0.0227083	0.0241761	0.0249341	0.0233418	0.0255941	0.0238084	0.0241507	0.0252119	0.0253543	0.0259457	0.0255177	0.0237307	0.0236591	0.0242675	0.0247765	0.0294658	0.0214085	0.0214662	0.0211646	0.0205714
0.0638829	0.0556257	0.0497889	0.0428258	0.0387168	0.0350072	0.029955	0.0269333	0.0253803	0.0236309	0.022644	0.0200719	0.0186555	0.0202301	0.0197202	0.0182062	0.0192146	0.0188936	0.0181039	0.0180308	0.0177049	0.0177092	0.0191491	0.0190116	0.018808	0.0184571	0.0184768	0.0199329	0.0199569	0.0197096	0.0216759	0.0240845	0.0233373	0.0239823	0.0295588	0.0294011	0.0298727	0.0310472	0.0327297	0.0317643	0.0325957	0.0328086	0.0366145	0.0330745	0.0309139	0.0352781	0.0317922	0.0304005	0.0303543	0.0292505
0.073176	0.0596033	0.0518413	0.0467674	0.0414427	0.0378322	0.0344855	0.0329557	0.0298946	0.0263457	0.0251888	0.0235448	0.0213193	0.0192578	0.0187443	0.0201613	0.0191188	0.0183862	0.0182934	0.0176764	0.0173299	0.0173645	0.0180225	0.0182508	0.0181435	0.0177861	0.0194642	0.0204343	0.0202623	0.0199907	0.021482	0.0233767	0.0238787	0.0242398	0.0259602	0.0266028	0.0285247	0.0293535	0.0289245	0.0296375	0.0290482	0.0302982	0.0311861	0.032767	0.0337165	0.0328733	0.0313736	0.0317826	0.0312939	0.0288483
0.0730905	0.0578099	0.0515503	0.0454542	0.0410818	0.0367763	0.0328085	0.0310975	0.0290701	0.0285011	0.0277611	0.0248357	0.022163	0.0216649	0.020271	0.0206272	0.021313	0.0201214	0.0185197	0.019412	0.0190108	0.0195275	0.0192762	0.0195149	0.0198436	0.0205867	0.0216017	0.021956	0.0215152	0.0225947	0.0249505	0.0256175	0.0262202	0.0264219	0.0289022	0.0294133	0.0315014	0.0324898	0.0313957	0.0318208	0.0311229	0.0316814	0.0328028	0.0317472	0.0310658	0.0303756	0.0298428	0.027844	0.0275088	0.0252022
0.0658584	0.056536	0.051357	0.0422499	0.0377669	0.0327887	0.0326661	0.0311102	0.0290626	0.0284039	0.0257568	0.0250179	0.0254347	0.0263135	0.0278341	0.026288	0.0212511	0.0223722	0.0229535	0.024388	0.0211426	0.0202537	0.0211185	0.0218933	0.0238445	0.0235915	0.0247364	0.0254565	0.0269368	0.0305728	0.0316491	0.0286106	0.0330766	0.0400731	0.0412105	0.0418413	0.0405166	0.0389075	0.0375302	0.0348806	0.0355201	0.0381659	0.0372825	0.0317956	0.030336	0.0331246	0.0290431	0.0302314	0.0274952	0.0247257
0.0975246	0.0717595	0.0612836	0.0527369	0.0430584	0.0407493	0.0363802	0.0343984	0.0315318	0.0308453	0.0276526	0.0257659	0.0254694	0.0253461	0.0248342	0.0252045	0.025653	0.0267202	0.0266585	0.026142	0.0272165	0.0257322	0.028256	0.0309834	0.0312609	0.0324607	0.0317962	0.0312008	0.0313732	0.030687	0.0294048	0.0271139	0.027705	0.0267495	0.0257692	0.0260104	0.0253033	0.0242588	0.0238505	0.0227856	0.0229269	0.0219268	0.0210642	0.0202817	0.0197524	0.0205726	0.0170561	0.0165936	0.0161105	0.0158022
TAN
0.121924	0.102747	0.0901238	0.0839463	0.0741249	0.0668773	0.0567329	0.0489398	0.0444883	0.0419139	0.0398857	0.0354999	0.0310994	0.0297053	0.0302228	0.0303412	0.0283402	0.0297962	0.0295531	0.0295972	0.03412	0.0360797	0.0359572	0.0375719	0.0389545	0.0396922	0.0424166	0.0427955	0.0409699	0.0389856	0.0346799	0.0317744	0.0289404	0.027382	0.0281557	0.024614	0.020611	0.0317046	0.0387367	0.0180517	0.0152176	0.0152787	0.0131953	0.0116016	0.0103891	0.00948842	0.00811163	0.00723104	0.00722382	0.00730077
0.0680593	0.0593231	0.0548136	0.0510481	0.0510994	0.0444237	0.04754	0.0362263	0.0352168	0.0291629	0.0267683	0.0232904	0.0216791	0.0216856	0.0217821	0.0237516	0.021074	0.0237643	0.0224838	0.0246779	0.0249553	0.0255487	0.0262159	0.0261074	0.0273853	0.0290945	0.0321258	0.0325581	0.0341452	0.033894	0.0317158	0.0300219	0.0283403	0.0276803	0.0268656	0.0253502	0.0229644	0.0226978	0.0213042	0.0185001	0.0169448	0.0160367	0.014802	0.0136639	0.0127364	0.0125507	0.0114186	0.0108855	0.0103897	0.00945339
0.0864609	0.0781625	0.0644688	0.0602016	0.0591979	0.0535786	0.0478751	0.0412106	0.0360816	0.035204	0.0328855	0.0308936	0.0288506	0.0285256	0.0339264	0.0372683	0.0412548	0.0454703	0.0475223	0.0536798	0.0557819	0.0522798	0.0524276	0.0637485	0.0663017	0.0661982	0.0721571	0.0667094	0.0618841	0.056747	0.0495909	0.0480842	0.0433649	0.0392193	0.0357957	0.0343019	0.0308573	0.0296293	0.0276662	0.0229726	0.0207285	0.0197253	0.0161232	0.0143283	0.0132522	0.0122167	0.0102081	0.0093499	0.00816255	0.00742491
0.0864566	0.0769222	0.0665814	0.0567741	0.0579485	0.0565174	0.0504012	0.0428281	0.036818	0.0321806	0.0288969	0.0287166	0.029343	0.0285336	0.0301868	0.0323113	0.0344873	0.0385846	0.041824	0.0473079	0.0501728	0.0496422	0.050796	0.0494854	0.0485865	0.0405126	0.0407283	0.0430694	0.0419377	0.039136	0.0385198	0.0360686	0.0346079	0.0324402	0.0320332	0.030079	0.0264356	0.0246029	0.0246375	0.0208984	0.0177775	0.0167741	0.0151381	0.0131314	0.012284	0.0113796	0.0101606	0.00878489	0.00843259	0.00793345
0.091519	0.0860149	0.0829364	0.0776599	0.0669962	0.0585388	0.0494944	0.0441177	0.0391079	0.0354036	0.0335052	0.0340204	0.030266	0.0280622	0.0283119	0.0312975	0.0374287	0.0403939	0.0463584	0.0520485	0.0562706	0.056149	0.0596318	0.0559516	0.0568701	0.0509862	0.0487697	0.0478355	0.0477609	0.0437113	0.0427086	0.0399946	0.0359598	0.0324213	0.0307977	0.025976	0.0242924	0.023718	0.0236418	0.0190335	0.017382	0.0155939	0.0167027	0.0172969	0.0172193	0.0130725	0.0103741	0.00862583	0.00807921	0.00761223
0.0807469	0.0790922	0.0757792	0.0646265	0.0559747	0.0503651	0.0440738	0.0388317	0.0336422	0.0305723	0.0285567	0.0296225	0.0291527	0.0293261	0.0322265	0.0363859	0.0387147	0.0410679	0.0478362	0.0565458	0.0625257	0.0639767	0.0604371	0.0576673	0.0584204	0.0590882	0.0566855	0.0530764	0.0542501	0.0560628	0.0511459	0.0473317	0.0435037	0.0413792	0.0390142	0.0357499	0.0323343	0.034238	0.0435596	0.0252963	0.0206812	0.0179193	0.0160566	0.0153328	0.0144629	0.0126636	0.0109895	0.0099799	0.00943247	0.00869947
0.0936175	0.0829086	0.0721464	0.0582925	0.0531117	0.0456906	0.0401976	0.0359443	0.0311552	0.029056	0.0267898	0.0272936	0.0247394	0.0273919	0.0299204	0.0331166	0.0354062	0.0409124	0.0410323	0.0453386	0.0477686	0.0467188	0.0466456	0.0450777	0.0456807	0.0513614	0.0593593	0.0591255	0.05047	0.049083	0.0530822	0.0502164	0.0442565	0.0405662	0.0369477	0.0342826	0.0312554	0.0303731	0.0289122	0.0244382	0.0227785	0.027806	0.0223262	0.0169789	0.0145738	0.0147728	0.0131806	0.0113703	0.00975595	0.00918458
0.0858636	0.0775333	0.0754347	0.0622213	0.0520586	0.0486846	0.0450658	0.0407304	0.0360397	0.0292491	0.028972	0.0294548	0.0292993	0.027786	0.0298266	0.0315598	0.0317492	0.0325543	0.0366793	0.0404167	0.0469505	0.0512042	0.0456476	0.051067	0.0649005	0.0622158	0.0713712	0.0727613	0.0660399	0.0622293	0.0599093	0.0612194	0.0553252	0.0492873	0.0440134	0.0397452	0.0354312	0.0343507	0.0332917	0.0294672	0.0285728	0.0264974	0.0235295	0.0194942	0.0176528	0.0154244	0.0125696	0.0106657	0.0107166	0.00956713
0.0530937	0.0465493	0.0431478	0.04119	0.0394777	0.0361618	0.0304239	0.0294215	0.0241331	0.0221305	0.0207706	0.0182347	0.0170721	0.018239	0.0195819	0.0193235	0.0207703	0.0234436	0.0261276	0.0297009	0.0342526	0.0341932	0.0338528	0.0362318	0.0375212	0.0367033	0.0348245	0.035512	0.0344698	0.0353914	0.0390687	0.0402131	0.040365	0.0421179	0.0470481	0.0411503	0.0405449	0.0406392	0.0375645	0.036168	0.0342592	0.0336275	0.0324593	0.0301606	0.0275106	0.0241057	0.021564	0.0200843	0.0165585	0.0163184
0.0650164	0.055278	0.0540046	0.0491538	0.0455527	0.0423754	0.0407323	0.0380982	0.0317329	0.0258543	0.0230922	0.0210705	0.0202373	0.0204834	0.0205632	0.0215661	0.023827	0.024953	0.0272872	0.032582	0.0354672	0.0375039	0.037146	0.035634	0.0374385	0.0368061	0.0345872	0.0366514	0.0408617	0.0415438	0.0426047	0.0446087	0.0462153	0.0425325	0.0419833	0.0406028	0.0385218	0.0395325	0.0397965	0.0375003	0.0335223	0.0305963	0.0282655	0.0265057	0.0248299	0.0221018	0.0199566	0.0176256	0.0158543	0.0153148
0.0811945	0.0695958	0.0619912	0.0549866	0.0539125	0.0493036	0.0424856	0.0366036	0.0333298	0.0310485	0.0253693	0.0228494	0.0204239	0.0194487	0.0192817	0.0195647	0.0220559	0.0240589	0.0288566	0.0350617	0.0409156	0.043904	0.0413668	0.0413412	0.0395302	0.0381957	0.0374907	0.037903	0.0407364	0.0436497	0.0451325	0.0459157	0.0458846	0.0422152	0.0407594	0.0389479	0.0380324	0.0356395	0.0358923	0.030732	0.0288948	0.0247784	0.0223601	0.0211906	0.0188774	0.0176338	0.0158882	0.0144525	0.012619	0.0117144
0.0752367	0.065476	0.055522	0.052175	0.0458944	0.0451562	0.0416198	0.0380226	0.0337952	0.0285306	0.0270753	0.0250975	0.0235655	0.0212231	0.0194127	0.0201412	0.0208358	0.0222231	0.0251702	0.0289153	0.0304581	0.0316004	0.0308684	0.0326839	0.0334663	0.0312813	0.0319375	0.0342799	0.0351177	0.0351544	0.0345326	0.0355617	0.0340064	0.0334192	0.0349197	0.0334517	0.0316347	0.0319279	0.030291	0.0265724	0.0280146	0.0516705	0.039263	0.020431	0.0179736	0.0165585	0.015888	0.0149034	0.0134532	0.0121703
0.0532483	0.0449426	0.0384958	0.0353645	0.0314783	0.0327281	0.0312019	0.0263455	0.0239323	0.0206756	0.0199547	0.0179932	0.0176197	0.0180144	0.0170923	0.0181698	0.0189209	0.0192434	0.0198846	0.024083	0.0249485	0.0251277	0.0253782	0.0238604	0.0246909	0.0237832	0.0233616	0.0243358	0.0253942	0.0249941	0.0251921	0.027596	0.0261646	0.0251748	0.0245558	0.024195	0.0224323	0.0429196	0.0604762	0.0222874	0.01803	0.0189754	0.0170106	0.0148091	0.0145074	0.0123763	0.0119225	0.0115932	0.00927445	0.00907911
0.0409759	0.0322438	0.0273936	0.0252447	0.024995	0.0250886	0.0229944	0.0197205	0.0162208	0.0151534	0.0132924	0.0119963	0.0112464	0.0113614	0.0108861	0.0110348	0.011079	0.0124331	0.0159852	0.0186665	0.019589	0.0196109	0.0189248	0.0191252	0.0193387	0.0192554	0.0200425	0.0206434	0.0207915	0.0218972	0.0228442	0.0222625	0.0222323	0.0213424	0.0202676	0.019992	0.018283	0.0216767	0.0233863	0.0148722	0.013774	0.0129695	0.0124431	0.0114306	0.0105758	0.00940934	0.00799519	0.00737482	0.00671989	0.00590274
0.0625753	0.0616857	0.0535142	0.0472606	0.0424951	0.0412326	0.0383694	0.0326177	0.0287607	0.0252932	0.0231076	0.0229937	0.0211396	0.0200109	0.0200649	0.020495	0.021556	0.0229978	0.0262092	0.0309832	0.0327308	0.0348601	0.0340962	0.0340034	0.033864	0.033607	0.0373127	0.0358894	0.0387778	0.0415573	0.0396752	0.0408659	0.0484683	0.0433172	0.0367224	0.0364724	0.0354754	0.086827	0.22543	0.050704	0.0242027	0.0258439	0.0377879	0.0240457	0.0173368	0.0163099	0.0155182	0.0154161	0.0127892	0.0109539
0.0718943	0.0669358	0.0587068	0.0536094	0.0503576	0.0462002	0.0423817	0.0391494	0.0344141	0.0322305	0.0306244	0.0295725	0.0285023	0.0272804	0.0257422	0.025715	0.0241517	0.0245661	0.0267199	0.0281084	0.029835	0.0314592	0.0315526	0.029751	0.0296799	0.0292841	0.0302052	0.0301489	0.0302191	0.0313677	0.0295764	0.0314548	0.0371196	0.0369464	0.0331369	0.030819	0.0320872	0.0620365	0.161345	0.0477316	0.0237148	0.0235123	0.0345497	0.0256286	0.0181114	0.0164838	0.0161495	0.016132	0.0140185	0.0126799
0.104979	0.101656	0.088799	0.0735116	0.0590141	0.052574	0.0555675	0.0656347	0.0751663	0.0810587	0.0770063	0.0647216	0.0513912	0.040872	0.0332087	0.0271097	0.0239695	0.0248483	0.0266142	0.0273277	0.0267602	0.0252213	0.0251011	0.0254078	0.025554	0.0271313	0.0280354	0.0282818	0.0274101	0.0268313	0.0275699	0.0273684	0.0260902	0.0258227	0.0245096	0.0242844	0.0242135	0.0246561	0.0246917	0.023446	0.0217024	0.0205813	0.0188364	0.0176645	0.0170549	0.0168704	0.0161247	0.0157306	0.014842	0.0137173
0.105261	0.105934	0.0933083	0.0773962	0.0612569	0.0534041	0.0540915	0.0603017	0.069246	0.0742418	0.072787	0.0652342	0.0550263	0.0388816	0.0293125	0.0247229	0.022616	0.0223398	0.0235315	0.0252417	0.0264649	0.0272065	0.0265465	0.0251629	0.0251284	0.0282806	0.030804	0.0276219	0.0284843	0.0275344	0.025437	0.0252715	0.0223898	0.0226902	0.0230522	0.0230717	0.0252922	0.0275219	0.0316546	0.0256651	0.0233075	0.0212142	0.0186088	0.0172245	0.0163436	0.0148495	0.0138248	0.0136739	0.0125038	0.0123555
0.0883381	0.0776559	0.0715098	0.0652571	0.0645743	0.0604684	0.0498094	0.0404846	0.0337558	0.0288967	0.0247285	0.0229705	0.022586	0.0229026	0.0231474	0.0227664	0.0233433	0.0267333	0.0311651	0.0370581	0.0402041	0.0390072	0.0389004	0.0407407	0.0406613	0.0399252	0.0412372	0.0401672	0.0394187	0.0406818	0.0423083	0.044005	0.041248	0.0395155	0.0382657	0.0372158	0.0373575	0.035001	0.0324487	0.0304009	0.0279712	0.0261654	0.0232353	0.0224043	0.0202408	0.0182139	0.0172014	0.0150339	0.0138676	0.0128144
0.0983948	0.0688925	0.0508538	0.0428128	0.0371382	0.0310988	0.0222254	0.0165138	0.0159935	0.014421	0.0127502	0.0110034	0.00811888	0.00547987	0.00587239	0.00590622	0.00511658	0.00459072	0.00433472	0.00377277	0.00364874	0.00395314	0.00430887	0.00376822	0.00297895	0.00302641	0.00338886	0.00329371	0.00275434	0.00293277	0.0025542	0.00258281	0.00214069	0.00198428	0.00201362	0.00190623	0.00210974	0.00208045	0.00192253	0.00168648	0.00141287	0.00153003	0.00132645	0.00113013	0.00121623	0.00131473	0.0011547	0.000981341	0.00111119	0.00106481
0.0775535	0.0640398	0.0533039	0.0486083	0.0462298	0.0414711	0.0389088	0.0357238	0.0338288	0.0282122	0.0242774	0.0238297	0.0223565	0.0232769	0.0238081	0.0221985	0.0241219	0.0247567	0.0251252	0.0277936	0.0303347	0.0315448	0.0304546	0.0337178	0.0335179	0.0310146	0.030164	0.0293718	0.0291738	0.0289138	0.0299658	0.0277374	0.0280714	0.0288871	0.0275816	0.0253287	0.0230928	0.021727	0.0221498	0.0195417	0.0182869	0.0169758	0.0158926	0.01491	0.0139083	0.0132036	0.0130506	0.0119315	0.0105712	0.0105898
0.0733255	0.0638099	0.0568912	0.0502796	0.0484684	0.044985	0.0372415	0.0329141	0.0282094	0.0243668	0.0206679	0.019945	0.0189038	0.0192782	0.0189132	0.0180711	0.0185964	0.0203348	0.0232993	0.0268776	0.0280173	0.027518	0.0257763	0.0267281	0.0272097	0.0264829	0.0298706	0.0291797	0.0296831	0.0333752	0.0312104	0.0345385	0.0352141	0.0321021	0.0288623	0.0308635	0.0331717	0.0711506	0.112947	0.0310279	0.0248623	0.023171	0.0188676	0.0193424	0.01764	0.0157331	0.0142756	0.0139381	0.0124684	0.0110154
0.0800059	0.0638958	0.0476321	0.043034	0.0397385	0.0350047	0.0296363	0.0239312	0.0214895	0.0174323	0.0169206	0.0152605	0.0131396	0.0119911	0.0119547	0.0109511	0.011428	0.0125906	0.0134805	0.0145888	0.0154866	0.0170307	0.0169002	0.0174678	0.01624	0.0170634	0.0165915	0.0143145	0.0142385	0.0149438	0.0155003	0.0154566	0.0147726	0.0143699	0.0144533	0.0133281	0.0122509	0.0166942	0.0213121	0.0100959	0.00925181	0.00892477	0.00786263	0.00741931	0.00692891	0.00658641	0.00615337	0.00527311	0.00456905	0.00451775
0.0744391	0.059832	0.0533485	0.0501114	0.0516288	0.0484549	0.043075	0.0359983	0.0293181	0.0274012	0.0252771	0.022875	0.022186	0.0226133	0.0214431	0.0207452	0.0228096	0.0261033	0.027534	0.0304451	0.0358704	0.0358093	0.0326922	0.0364199	0.0315069	0.0307098	0.02989	0.0301188	0.0304961	0.028886	0.0283137	0.0324685	0.0325841	0.0294279	0.0265136	0.0254384	0.0260231	0.0259222	0.0246218	0.0214231	0.0205842	0.0193414	0.0172359	0.0168907	0.0157331	0.0144352	0.0137365	0.0125463	0.0119315	0.0111758
0.0804162	0.07251	0.0659243	0.0605696	0.0557477	0.0545668	0.0548313	0.0444013	0.0359601	0.0323034	0.0294353	0.0274586	0.0272365	0.0277617	0.0256481	0.0253369	0.0263449	0.0277917	0.0327279	0.0398804	0.0416149	0.0418844	0.0419986	0.0411252	0.0423013	0.0431869	0.0413578	0.0400006	0.0385084	0.0387269	0.0407797	0.0401163	0.039027	0.0384692	0.0366344	0.0342471	0.0322426	0.0285647	0.0273938	0.0259882	0.0240107	0.0228562	0.0203842	0.0181938	0.0164771	0.0148284	0.0147591	0.0141731	0.0122565	0.0113581
0.0713482	0.0585867	0.0538524	0.0518829	0.0465346	0.043037	0.0408748	0.036301	0.0314164	0.0273824	0.0243753	0.0220847	0.0215511	0.0209976	0.020747	0.0204747	0.0220153	0.0236652	0.0263223	0.0280272	0.0289708	0.031204	0.0312272	0.0294607	0.0288604	0.0301548	0.0310375	0.0273765	0.0298077	0.0311324	0.0280169	0.0313872	0.0358815	0.0304602	0.0274335	0.0279289	0.02776	0.0956427	0.155156	0.0286672	0.0198975	0.0205886	0.0169343	0.0163159	0.0146539	0.0128807	0.0121872	0.0119207	0.00994906	0.00978615
0.0503731	0.0401741	0.038376	0.0354117	0.0294171	0.0303917	0.0316114	0.0260968	0.0215105	0.0188806	0.0178366	0.0158751	0.014605	0.0146455	0.0140428	0.0135649	0.0158272	0.0175284	0.0197951	0.0217286	0.0224682	0.0231313	0.0223579	0.0210746	0.0209238	0.0203234	0.0186334	0.0171759	0.0180379	0.0191636	0.0187253	0.0192892	0.0206728	0.0199504	0.0185791	0.0170294	0.0162889	0.0251687	0.0333185	0.0157124	0.0130602	0.0131575	0.0122958	0.0113325	0.0100976	0.00926473	0.00921179	0.00879663	0.00763652	0.00693916
0.0638529	0.0579908	0.0509337	0.0460098	0.0415232	0.0412677	0.0396356	0.038286	0.0325771	0.0289829	0.0254804	0.0237054	0.023528	0.0221269	0.0236806	0.0246136	0.0250102	0.0242385	0.0263438	0.0325938	0.0356822	0.0334436	0.0328715	0.0321409	0.0316107	0.0277623	0.0280985	0.02631	0.0253236	0.0244118	0.0268476	0.0287954	0.0272554	0.0279244	0.0295902	0.0281933	0.0243722	0.0230034	0.0238594	0.021328	0.0207789	0.0198758	0.0197373	0.0191904	0.0179035	0.0166831	0.0145215	0.0141662	0.0136588	0.0122508
0.0609984	0.054273	0.0506375	0.0448194	0.0411428	0.0415327	0.0387083	0.0348397	0.0322308	0.0288919	0.0270692	0.0253031	0.0262923	0.025064	0.0251763	0.0249736	0.0243187	0.0257551	0.0280454	0.0328853	0.0374183	0.0369357	0.033109	0.0320393	0.0313785	0.0314177	0.0289922	0.0272106	0.0265813	0.0276592	0.0293955	0.0293471	0.0281026	0.0287123	0.0260941	0.0258429	0.025752	0.0233165	0.0243493	0.0229624	0.0212875	0.0206595	0.019706	0.0200679	0.0199723	0.0190075	0.0176369	0.0160582	0.0146514	0.0145178
0.0582626	0.0503805	0.0455086	0.0412534	0.0385208	0.0372851	0.0340524	0.0309082	0.0274605	0.024459	0.0220897	0.0201512	0.0195865	0.019421	0.0191228	0.020156	0.0210433	0.021796	0.023734	0.0269346	0.0295983	0.0303279	0.0286345	0.0272465	0.0261026	0.0252603	0.0265264	0.0239993	0.0236059	0.0244197	0.0242258	0.0270947	0.0290515	0.0259191	0.0244967	0.0254641	0.0239115	0.0586177	0.0967069	0.024792	0.0191344	0.0195517	0.0169897	0.0160694	0.0164041	0.0146521	0.0133429	0.0133207	0.0119009	0.0110253
0.066854	0.0524838	0.0424115	0.0371678	0.03676	0.0363319	0.0333555	0.027448	0.0231624	0.0205034	0.0187392	0.0178169	0.0171858	0.0168001	0.0171719	0.0176056	0.0192823	0.0212303	0.0235506	0.0263074	0.0289918	0.0293514	0.0303407	0.0277293	0.0246969	0.0246437	0.0249576	0.0252668	0.0249568	0.0256063	0.0259286	0.024747	0.0248612	0.0224718	0.0223167	0.0234316	0.0219767	0.0331748	0.0445064	0.0185427	0.015647	0.014792	0.0137227	0.0123069	0.0118379	0.0107354	0.00933901	0.00954438	0.00892764	0.00794312
0.1483	0.108362	0.0596862	0.0389446	0.0298739	0.0297881	0.0273002	0.027633	0.0302821	0.0297683	0.0281561	0.0252484	0.0192543	0.0160347	0.0157846	0.0160334	0.0166071	0.0173798	0.0175368	0.0210254	0.0222564	0.0213034	0.0222322	0.0209187	0.0197152	0.0195891	0.0185938	0.0176643	0.0191774	0.0199808	0.0203127	0.0192396	0.0201175	0.0190628	0.01954	0.0194912	0.0189175	0.0295503	0.0348548	0.0179566	0.0165291	0.014964	0.0125727	0.0111801	0.0114946	0.0103636	0.00954401	0.00940048	0.00883738	0.00783603
0.0709793	0.0657448	0.0572003	0.0498041	0.0490154	0.0493039	0.042654	0.0384079	0.03617	0.0315433	0.0270908	0.0253445	0.0235964	0.0233855	0.0252779	0.0269447	0.0259392	0.0291078	0.0334759	0.0373095	0.0435566	0.0436551	0.0409531	0.0420341	0.0384176	0.0332638	0.0327157	0.0316431	0.0306053	0.0299173	0.0321156	0.0303917	0.0299907	0.0307838	0.0297768	0.0289357	0.0272972	0.0324559	0.0367967	0.0248232	0.0220584	0.0217672	0.0207356	0.0203798	0.0191221	0.0165752	0.0162392	0.0150139	0.0139613	0.0129151
0.0771408	0.0597998	0.0500527	0.0483978	0.0471852	0.0449682	0.0430569	0.036758	0.0264176	0.0241288	0.0214871	0.01814	0.0169946	0.0189901	0.0182189	0.0181426	0.0192907	0.0189007	0.0225448	0.0262119	0.0292144	0.0312361	0.0300136	0.0299284	0.0309109	0.0333834	0.0304382	0.0301786	0.0319671	0.0338903	0.0363738	0.0370107	0.0335162	0.0308305	0.0309765	0.0317973	0.0305838	0.0295973	0.0268654	0.0237356	0.0244713	0.020926	0.0186982	0.0174286	0.0166839	0.0147987	0.0124503	0.0115691	0.0106589	0.00893932
0.0695133	0.0582244	0.0562951	0.0512735	0.0516664	0.0516334	0.0498872	0.039683	0.0318499	0.0284352	0.0235299	0.0221005	0.0218379	0.0218881	0.0220297	0.0223494	0.0246605	0.0261861	0.0313255	0.0384355	0.0409245	0.0407907	0.0400882	0.0433832	0.0403136	0.0437255	0.0411474	0.0408651	0.0449448	0.0470801	0.0463164	0.0459785	0.0434878	0.043516	0.0396528	0.0372477	0.0346179	0.0316065	0.0297459	0.0271802	0.0246074	0.0226542	0.0222173	0.0210064	0.0180979	0.0167941	0.0180365	0.0234745	0.0181409	0.0136927
0.0664463	0.0489938	0.043433	0.0414111	0.0386911	0.0387687	0.0352804	0.0300831	0.0257771	0.0239476	0.0208272	0.0198961	0.0199915	0.0186391	0.0189811	0.018974	0.0196795	0.0205274	0.0242563	0.0271797	0.0296123	0.0301595	0.0314752	0.0318065	0.0297739	0.0316447	0.0321996	0.0308744	0.0345383	0.0372903	0.0365763	0.039081	0.0385704	0.0351233	0.0325615	0.0325793	0.0340159	0.0641912	0.0989962	0.0280053	0.0222499	0.0212606	0.0181695	0.0181753	0.0172104	0.014026	0.0124356	0.0125739	0.010977	0.00966162
0.0786675	0.0669932	0.0561789	0.0557778	0.0571093	0.0537969	0.0460068	0.0381183	0.0317821	0.0287203	0.0258054	0.0229393	0.0204862	0.0203648	0.0200237	0.0192141	0.0215242	0.0219535	0.0267413	0.0318727	0.0355989	0.035561	0.0368265	0.0370663	0.0349697	0.033602	0.0354847	0.0344611	0.0350328	0.0385935	0.0374602	0.0391553	0.0408908	0.038963	0.0361345	0.0328079	0.030804	0.0306437	0.0287739	0.0256317	0.0247441	0.0230999	0.0209686	0.0192581	0.0173351	0.0154369	0.0148799	0.0143928	0.0119589	0.0108785
0.0766766	0.0660139	0.0593492	0.0560715	0.0549335	0.0521765	0.0461575	0.0387813	0.0328466	0.0284414	0.024995	0.024244	0.0237268	0.023324	0.0245295	0.0244941	0.0248921	0.0275988	0.0321228	0.0373447	0.0391146	0.0389365	0.0393919	0.0369229	0.0345426	0.0348049	0.0343867	0.0342648	0.0361395	0.0379784	0.0370989	0.0371326	0.0382366	0.0376742	0.0377287	0.0378194	0.0350865	0.0337538	0.0315301	0.0299579	0.0284481	0.026212	0.027226	0.0254535	0.0216505	0.0190231	0.0175341	0.0163116	0.0151201	0.0137248
0.0747087	0.0653585	0.0553991	0.053896	0.0515014	0.0464695	0.0431476	0.0377727	0.0311159	0.0282809	0.0278461	0.0251782	0.0254212	0.0250772	0.0251394	0.0238262	0.0237931	0.0250092	0.0289835	0.0311332	0.0327521	0.0326037	0.032091	0.0320536	0.0304802	0.0301158	0.0285794	0.0290232	0.0283309	0.0272188	0.0282316	0.0301993	0.0300272	0.0308117	0.0307691	0.0275308	0.0273093	0.0274194	0.0259744	0.0241374	0.0232386	0.0215135	0.0200953	0.0174172	0.0165906	0.0156962	0.0157497	0.0139298	0.0130197	0.0124894
0.0595331	0.0517337	0.0438493	0.0430683	0.0414637	0.0344315	0.0314428	0.0286014	0.022408	0.0200896	0.0178279	0.0176438	0.0174146	0.0168493	0.0176005	0.01799	0.0186509	0.0193613	0.0220189	0.0260092	0.0262632	0.0268175	0.0278703	0.0268561	0.0247611	0.0250972	0.0286897	0.0268109	0.0276826	0.0279315	0.0270031	0.0295087	0.0411229	0.0447841	0.0335767	0.0316698	0.0294006	0.113594	0.211711	0.035646	0.0244739	0.0227284	0.0249547	0.0267357	0.0192895	0.015595	0.0145338	0.0136301	0.0120555	0.0105504
0.0652954	0.0549066	0.0499498	0.0480377	0.0452674	0.0414168	0.0362837	0.0305354	0.0251636	0.0232678	0.0204109	0.0197648	0.0192126	0.0185861	0.0186921	0.017743	0.0191939	0.020838	0.0235072	0.0267307	0.0295388	0.0310225	0.0308515	0.0302351	0.0293819	0.0267198	0.0252156	0.0276597	0.0292386	0.0309052	0.0321259	0.0363786	0.0436697	0.0386932	0.0321901	0.0289309	0.0279087	0.0980023	0.211435	0.0364004	0.0209026	0.0231724	0.0257256	0.0214511	0.0179687	0.0137653	0.0114673	0.0117212	0.0105413	0.00859441
0.0747506	0.0651129	0.0584598	0.0554926	0.0522343	0.050675	0.0487878	0.0412463	0.033711	0.0296721	0.0288347	0.0275369	0.027386	0.026193	0.025716	0.0274446	0.0283473	0.0313661	0.0347273	0.0390235	0.0391855	0.0370087	0.0360231	0.0332019	0.0309256	0.0311738	0.0308667	0.0322301	0.0307081	0.0304695	0.0301723	0.0310348	0.0328748	0.0305201	0.0279447	0.0267968	0.0256499	0.0239676	0.023281	0.0207519	0.0192561	0.0179032	0.0175317	0.0167121	0.0149866	0.0135459	0.0134697	0.0131169	0.0117404	0.0104939
0.0669905	0.059018	0.0525483	0.0501572	0.0470114	0.0453577	0.0435368	0.0363823	0.0283711	0.0234876	0.0230653	0.0224079	0.0213632	0.0210087	0.0217132	0.0223919	0.0243053	0.0270093	0.0327565	0.0367867	0.0362677	0.0350856	0.0342402	0.0330077	0.0303956	0.0301935	0.0298974	0.0297651	0.0295641	0.0293193	0.028203	0.027735	0.0298298	0.0283455	0.0262127	0.0245321	0.0224798	0.0233784	0.0274242	0.0207933	0.0181668	0.0172824	0.0165815	0.0152983	0.0141788	0.0125061	0.0115551	0.0108547	0.00947429	0.00895632
0.0695755	0.0604374	0.0543528	0.0493716	0.0459263	0.0419851	0.0411191	0.0368472	0.0268778	0.0229722	0.0237488	0.0230122	0.0220069	0.0213001	0.0230965	0.0238063	0.0250014	0.0281114	0.0329244	0.0353444	0.0344785	0.0328729	0.0316815	0.0304301	0.0283333	0.0273525	0.0274407	0.0268333	0.0274625	0.0261729	0.0263239	0.0272077	0.0274697	0.0282518	0.0264969	0.0249674	0.0224868	0.0232388	0.0279487	0.0213191	0.0184733	0.0175834	0.0165182	0.0144701	0.0129731	0.0124148	0.0114594	0.0105422	0.00996833	0.00941454
0.0792005	0.0675215	0.0577421	0.0530564	0.0503221	0.0501201	0.0456996	0.0379904	0.0327239	0.0299009	0.0272484	0.0269921	0.0259253	0.0264566	0.0269915	0.0271454	0.0289742	0.0335937	0.03749	0.0433849	0.0449872	0.0451226	0.0429309	0.0413767	0.0433388	0.0427515	0.0423753	0.0423302	0.0437511	0.043556	0.0434733	0.0425055	0.0409428	0.0398927	0.0373448	0.0336606	0.0313653	0.0301594	0.0299512	0.0274	0.0233031	0.0199379	0.0184268	0.0168212	0.0159542	0.0149073	0.0127005	0.0121252	0.011015	0.00971
0.0756112	0.0655149	0.0580339	0.0523987	0.0499419	0.048703	0.0458469	0.0386711	0.0331315	0.0284809	0.0244247	0.0245959	0.0242724	0.0243781	0.0248815	0.0251203	0.025725	0.0303593	0.0355926	0.0403829	0.0451023	0.043164	0.0410184	0.0408844	0.0394842	0.0375447	0.0363159	0.0383425	0.0380939	0.0368141	0.0374327	0.0362141	0.0357532	0.0354614	0.0353099	0.0324705	0.0306902	0.0304568	0.0290609	0.0242234	0.0223774	0.0213026	0.0191012	0.017241	0.0150257	0.0140109	0.0134617	0.0123072	0.0108418	0.00977582
0.086435	0.0771896	0.0728999	0.0650446	0.0599846	0.0564454	0.055118	0.0433453	0.0354289	0.0330838	0.0326309	0.0314274	0.0284952	0.0285542	0.0261888	0.0265319	0.0300358	0.033042	0.0405961	0.039965	0.0431631	0.0436081	0.0423139	0.0429914	0.038744	0.0400791	0.0457806	0.0440569	0.0387886	0.0394917	0.0412825	0.0421747	0.0384291	0.0368577	0.0354978	0.0306407	0.0293908	0.0282696	0.0283517	0.0241918	0.020155	0.0196953	0.0180166	0.0169704	0.0160087	0.0142516	0.0133517	0.0127368	0.0108237	0.0101224
0.0703867	0.0588249	0.0520614	0.0495354	0.0476371	0.044658	0.0394335	0.0345264	0.0297179	0.0260714	0.0259439	0.0253838	0.023168	0.0224087	0.0224986	0.0238937	0.0259972	0.0282289	0.0326548	0.0343242	0.0380079	0.0401882	0.037741	0.0374457	0.0395931	0.0388941	0.0403361	0.0380511	0.0372274	0.0398596	0.0389149	0.0381101	0.0379029	0.0357435	0.0334218	0.03102	0.0295669	0.0944921	0.171172	0.0317376	0.0209079	0.0204436	0.0179484	0.0173082	0.015719	0.0136223	0.0116574	0.011772	0.0102862	0.00914994
0.097509	0.0752508	0.058958	0.0497897	0.044468	0.0385582	0.0331812	0.0296005	0.0256877	0.0218516	0.0194913	0.018332	0.0177132	0.0169526	0.015922	0.0158238	0.0158347	0.0176488	0.0193605	0.0214654	0.0231706	0.0219018	0.021776	0.0210968	0.0203199	0.0205037	0.0207139	0.0210388	0.0214726	0.0207429	0.0200502	0.0203259	0.0196492	0.0189739	0.0182417	0.0169158	0.0152791	0.0146082	0.0144326	0.0143052	0.0120313	0.0112752	0.0102603	0.00879302	0.00820292	0.00799494	0.0073327	0.00642329	0.00566826	0.0049224
0.0931651	0.0698127	0.0528982	0.0449428	0.0381834	0.0320488	0.026005	0.0235383	0.0217489	0.0184583	0.0170031	0.0162383	0.0157554	0.0141381	0.0129383	0.0129463	0.0132319	0.013575	0.0144954	0.0159798	0.0170013	0.016079	0.0154893	0.0149595	0.01434	0.0146112	0.0152353	0.0144138	0.0148726	0.0146905	0.0138835	0.0135722	0.0132701	0.0129677	0.0122654	0.0112631	0.00969905	0.00875991	0.00865438	0.00845659	0.00804321	0.00747497	0.00658956	0.00642489	0.00597841	0.0056219	0.00531831	0.00462874	0.00425378	0.00382126
0.0866533	0.0695327	0.0529133	0.039145	0.0338928	0.0273294	0.0224969	0.0167759	0.0156772	0.013494	0.0113102	0.0107512	0.0097352	0.00906993	0.00779862	0.00784988	0.00756019	0.00743155	0.0078524	0.0084341	0.00802612	0.0079174	0.00750067	0.00688088	0.00657781	0.0062312	0.00634018	0.00610869	0.00596496	0.00655322	0.00625543	0.00592942	0.00580067	0.00588554	0.0054253	0.00533018	0.0051628	0.00517669	0.00526106	0.00436798	0.00425444	0.00458227	0.00736252	0.0108635	0.00723439	0.00426635	0.00317609	0.00294926	0.00251435	0.00223494
0.0926911	0.0700637	0.049454	0.0380596	0.0300253	0.023757	0.0157176	0.0141075	0.0136787	0.0111342	0.0114518	0.010111	0.00848729	0.00718896	0.00668104	0.0067534	0.00590793	0.00565525	0.00629676	0.00695347	0.00699054	0.00634874	0.00554704	0.00530754	0.00488365	0.00447358	0.00450291	0.0038763	0.00448933	0.00463418	0.0041614	0.00419789	0.00407112	0.00387106	0.00344119	0.00340945	0.00315546	0.0029187	0.00274103	0.00277507	0.00251833	0.00230168	0.00210041	0.00192509	0.00197201	0.00208999	0.00192456	0.00162609	0.00144793	0.00121434
0.0764409	0.0677234	0.0616837	0.0558764	0.0535924	0.0517521	0.0442471	0.0386424	0.0336799	0.0288372	0.0282496	0.0282027	0.0273351	0.0289864	0.0309659	0.0335753	0.0391223	0.0472092	0.052632	0.0538552	0.0563509	0.0524008	0.0489757	0.0514431	0.0495549	0.0483404	0.0475262	0.0452866	0.042742	0.0403142	0.0381089	0.0342917	0.0326894	0.0302768	0.0264594	0.0238009	0.0219576	0.0203476	0.0182554	0.0159539	0.0143208	0.013261	0.0124218	0.0108776	0.00943224	0.00911138	0.00827228	0.00746689	0.00719274	0.00644537
0.0785881	0.0697549	0.0632305	0.0565356	0.0534612	0.0494103	0.045416	0.0393559	0.033439	0.0278219	0.0233504	0.0224151	0.0221231	0.0219299	0.0234275	0.0229175	0.0234223	0.0260577	0.030662	0.0343252	0.0354907	0.0364769	0.03535	0.0312677	0.0298643	0.0296747	0.0294338	0.0274815	0.0265988	0.0281794	0.0281797	0.0290122	0.0274774	0.0271993	0.0259829	0.0254739	0.0238271	0.0225563	0.0209363	0.0198245	0.0190788	0.0181621	0.0162022	0.0154859	0.0145644	0.0137581	0.0126367	0.0124763	0.0109896	0.00983625
0.0686176	0.0571802	0.0475251	0.0459682	0.0385914	0.0371354	0.0390056	0.0317664	0.026634	0.0242792	0.0216371	0.0211997	0.0218965	0.0212686	0.020996	0.0220314	0.0228227	0.02515	0.0286968	0.0319561	0.0349793	0.0360499	0.0341256	0.0315994	0.0295696	0.0329595	0.0333473	0.0323146	0.0328693	0.0317687	0.0307056	0.0318956	0.0306085	0.0290713	0.0286672	0.0273382	0.025223	0.0241506	0.0237434	0.0204968	0.0191073	0.0190582	0.016765	0.0155442	0.0138252	0.0123797	0.0116005	0.0106251	0.010035	0.0088935
0.0744989	0.0658473	0.0556529	0.0499517	0.0487929	0.0467607	0.0426012	0.036709	0.0299499	0.0245215	0.0220572	0.0204432	0.0196561	0.0200438	0.0219724	0.0243898	0.0264187	0.0294463	0.032667	0.0385318	0.0427962	0.0387255	0.0368649	0.0364385	0.0335249	0.0358836	0.032559	0.0285894	0.0304182	0.0318607	0.031379	0.0323084	0.0309014	0.0292367	0.028277	0.028984	0.0270985	0.0235398	0.0232705	0.0221951	0.0188562	0.0169726	0.0171605	0.0166353	0.0149613	0.0128822	0.0120081	0.0111231	0.0107103	0.00932499
0.101106	0.0763385	0.0621835	0.0554755	0.0488814	0.044495	0.0390398	0.0359187	0.0311428	0.028108	0.0264813	0.0248673	0.0250331	0.0248052	0.0249453	0.0251296	0.0254466	0.0279148	0.0315631	0.0363668	0.0391933	0.0393936	0.0406354	0.0419398	0.0412806	0.0373657	0.0375457	0.0394368	0.0403214	0.0402946	0.039387	0.0398726	0.0412742	0.0399751	0.0391145	0.0371582	0.0345053	0.0332972	0.0328164	0.0299153	0.0272671	0.0258888	0.0233181	0.0221107	0.0211023	0.0199447	0.0174755	0.0159086	0.015089	0.0128655
0.0950291	0.0767671	0.0636597	0.0479985	0.038633	0.0354184	0.0335283	0.0271698	0.0246525	0.0219524	0.0209565	0.021251	0.0206255	0.0196483	0.019342	0.0192372	0.0200102	0.0194773	0.0217914	0.0240486	0.0249763	0.0273223	0.0275144	0.027417	0.0255851	0.0278051	0.0293283	0.0283727	0.028046	0.0304	0.0308517	0.0298748	0.0300693	0.0297141	0.0280713	0.0276077	0.0271001	0.027781	0.0269971	0.0231967	0.0209511	0.0191969	0.0169895	0.0164201	0.0154355	0.0149952	0.0143067	0.0134507	0.0116344	0.0108246
0.185411	0.0871924	0.0545874	0.0468674	0.0401026	0.0371492	0.0335141	0.0298241	0.0247709	0.020815	0.0187841	0.0170793	0.0150572	0.0154864	0.015193	0.0149884	0.0150812	0.0149161	0.0145243	0.0145812	0.0145311	0.0132369	0.012449	0.0121	0.0123723	0.0114854	0.0111906	0.0114062	0.0110768	0.0104291	0.00914262	0.00866064	0.00838495	0.00850972	0.00805974	0.00741844	0.00779178	0.0076896	0.00708013	0.0064637	0.00641835	0.00586111	0.00545413	0.00506547	0.00497497	0.00440269	0.00420116	0.00430493	0.00417897	0.00383738
0.223916	0.0917708	0.0529016	0.0447258	0.0383255	0.0355299	0.0358149	0.03383	0.0300303	0.0243079	0.0204595	0.0193698	0.0184901	0.0165862	0.0169422	0.0173873	0.0172829	0.0171329	0.0178319	0.0168776	0.0164862	0.0159766	0.014291	0.0135946	0.0128043	0.0127093	0.0119765	0.0118264	0.0114804	0.00980786	0.00964751	0.00948833	0.00957066	0.00933585	0.00860159	0.00822075	0.00764025	0.00715838	0.00730568	0.00662872	0.00658305	0.00645098	0.0058076	0.00537286	0.00541629	0.00526527	0.00494236	0.00481258	0.00447531	0.00428759
0.14676	0.110876	0.0770893	0.0588488	0.0487046	0.043282	0.038951	0.0323426	0.0275945	0.0249995	0.0215896	0.0183332	0.0163143	0.0149383	0.0127163	0.0125473	0.0122194	0.0113835	0.0107956	0.0105045	0.0101055	0.00935956	0.00833594	0.00786164	0.00754069	0.00705809	0.00694281	0.00638441	0.00613541	0.00591147	0.00541469	0.00504171	0.00495271	0.00462848	0.00441357	0.00454605	0.00419148	0.00384361	0.00374306	0.00313882	0.00301747	0.00279085	0.00275523	0.0025627	0.00223462	0.00222047	0.002105	0.00207924	0.00183294	0.00177735
0.0979721	0.0721273	0.0565503	0.0469091	0.0420727	0.035511	0.0303176	0.0252499	0.0223751	0.0199846	0.0187201	0.0180538	0.0177412	0.0169722	0.0171308	0.0188067	0.0200984	0.0212325	0.0233387	0.025026	0.024955	0.0227453	0.0217465	0.0203664	0.0204535	0.0202189	0.0193515	0.0186455	0.0194201	0.0188076	0.0166534	0.0166909	0.016999	0.0154343	0.01399	0.0135205	0.0137604	0.0342823	0.059171	0.013842	0.0103277	0.00996285	0.00836749	0.00848403	0.00834174	0.00735203	0.00667626	0.00653374	0.00590685	0.00568466
0.095719	0.0658345	0.0518157	0.0449335	0.0405839	0.0339812	0.0302728	0.0251934	0.0201169	0.0168622	0.0156298	0.0153756	0.0149154	0.0150071	0.0143906	0.0151824	0.0168069	0.0191281	0.0189755	0.0192211	0.01874	0.0183347	0.0179881	0.0171063	0.0155924	0.0151698	0.0148915	0.0134643	0.0142649	0.0150288	0.0123641	0.0118952	0.0129527	0.0122535	0.0112329	0.0107851	0.0100701	0.0243565	0.0487158	0.0110251	0.00794039	0.00744954	0.0065085	0.00631068	0.00571682	0.00493654	0.00459068	0.00457306	0.00389879	0.00395751
0.0923793	0.0668779	0.0558178	0.0475741	0.0409271	0.034106	0.0332093	0.0279158	0.0222361	0.018564	0.0175221	0.0176732	0.0172535	0.0170622	0.0162538	0.0178228	0.0202745	0.0233963	0.0234884	0.02377	0.0222134	0.0219738	0.0215684	0.0204986	0.0193046	0.0185204	0.0176752	0.01557	0.0168403	0.018158	0.0150179	0.0134453	0.0142167	0.0138626	0.012749	0.0121285	0.0114826	0.029101	0.0588892	0.012921	0.00935495	0.00876593	0.00756382	0.00731609	0.00659823	0.00552888	0.00540083	0.00524541	0.00433812	0.00448094
0.104383	0.0760677	0.0604371	0.0519776	0.0482599	0.0439503	0.0383072	0.0311869	0.0277434	0.0236638	0.0221444	0.0208758	0.0199201	0.0197163	0.0213525	0.024324	0.0282317	0.0308135	0.0332065	0.0341509	0.0323747	0.0308668	0.0291179	0.0276208	0.0270818	0.0248483	0.0240752	0.0233357	0.0214477	0.0206117	0.0203451	0.0190812	0.018432	0.0173403	0.0153281	0.0142234	0.0134386	0.013587	0.0133577	0.0113744	0.0105006	0.00977363	0.00885933	0.00811648	0.00748482	0.00660221	0.0061965	0.00617201	0.0056339	0.00539567
0.1806	0.133576	0.0832712	0.0593639	0.0497586	0.0393068	0.0337062	0.0313793	0.0296431	0.0283039	0.0260523	0.0248037	0.0231087	0.0219653	0.0185004	0.0170582	0.0186068	0.0217973	0.0210061	0.0220856	0.0223271	0.0202411	0.0191784	0.0187207	0.0160293	0.0155387	0.0157274	0.0143869	0.0133383	0.0132444	0.0119499	0.0113828	0.012374	0.0117102	0.0106898	0.00998101	0.00941435	0.00886558	0.00878437	0.00726281	0.00693458	0.00634026	0.00590093	0.00530232	0.00506834	0.00493244	0.00423117	0.0040651	0.00372182	0.00343648
0.0995751	0.0703407	0.057626	0.0507337	0.0462478	0.0425389	0.0371826	0.0290627	0.0256432	0.0230421	0.0207732	0.0198381	0.0198777	0.0194279	0.0203325	0.0239185	0.0281733	0.0299518	0.0332418	0.0340622	0.0308744	0.0297087	0.0269085	0.0236537	0.0240349	0.022592	0.0212722	0.0214744	0.0197378	0.0179958	0.0177312	0.0174667	0.0167645	0.0154734	0.0138789	0.013033	0.0123374	0.0114544	0.0106282	0.0102595	0.00964773	0.00872938	0.00822213	0.00772923	0.00726823	0.00608529	0.00572477	0.00545507	0.00497059	0.00457422
0.0887452	0.0732793	0.0633829	0.0588215	0.05307	0.046093	0.0402009	0.036964	0.0316483	0.0276524	0.0262089	0.0299899	0.0287794	0.0288098	0.030963	0.0334588	0.0373416	0.0409607	0.0455652	0.0478827	0.0482642	0.0467911	0.04467	0.0389988	0.0391515	0.0344008	0.0306511	0.0289467	0.0289906	0.0281751	0.0252773	0.0237973	0.0212197	0.0191382	0.0180377	0.0163668	0.0152468	0.019035	0.0221945	0.0127965	0.0118216	0.0117787	0.0129944	0.0102462	0.00898879	0.00927773	0.0102734	0.0101223	0.00786625	0.00705019
0.174259	0.124199	0.0874311	0.0638236	0.0551866	0.0505441	0.0419206	0.0338127	0.0292149	0.0268618	0.0257707	0.0241898	0.0212129	0.0192554	0.017717	0.0180221	0.0198901	0.0206839	0.0214026	0.0221937	0.0218449	0.0197517	0.0192143	0.0188904	0.0186726	0.0186012	0.0166177	0.0168235	0.0167195	0.016953	0.0163759	0.0147368	0.0135543	0.0136739	0.0130656	0.0126083	0.0125735	0.0156693	0.017667	0.00996717	0.00931257	0.00935163	0.00909584	0.00850056	0.00790634	0.00940952	0.0112077	0.00965821	0.00723544	0.00679246
0.132627	0.0991313	0.0766589	0.0582448	0.0445177	0.0346915	0.0281823	0.0214556	0.0182617	0.0170358	0.0148985	0.0132625	0.012299	0.0122288	0.012188	0.0123991	0.0128925	0.014094	0.0149169	0.0147889	0.0146425	0.0137361	0.0130934	0.0124852	0.0125648	0.011821	0.0110029	0.0108301	0.0105782	0.0110035	0.010197	0.00924397	0.00937843	0.00965108	0.0088028	0.00823629	0.00796384	0.00866676	0.00949872	0.00645655	0.00584368	0.00572066	0.00516818	0.00508656	0.00482311	0.00511615	0.00572284	0.0051193	0.00419294	0.0041315
0.126628	0.100312	0.0649676	0.044754	0.0389562	0.0372047	0.0310649	0.0257297	0.0209417	0.0188683	0.0187631	0.0174039	0.0172629	0.0154724	0.0145262	0.0152789	0.0164276	0.0177724	0.0184959	0.0196033	0.0193177	0.0176284	0.016689	0.0179613	0.017371	0.015589	0.0163424	0.0163403	0.0158734	0.014992	0.0134713	0.0136973	0.0157315	0.0184674	0.0154201	0.0125228	0.011478	0.0116067	0.0129213	0.0104587	0.0101526	0.0107417	0.0103827	0.0115376	0.0129816	0.0139126	0.0167911	0.0218493	0.0146525	0.0122142
0.122289	0.101744	0.076519	0.05598	0.0506007	0.0456097	0.0382449	0.0315339	0.025566	0.0229845	0.0212943	0.0210674	0.0193705	0.0193457	0.0182332	0.0183604	0.0195992	0.0215285	0.0235807	0.0251575	0.0246985	0.0232341	0.0224279	0.0221663	0.0214616	0.0197335	0.0200461	0.0200796	0.021531	0.0211987	0.019152	0.0191871	0.0190155	0.0173067	0.0156663	0.014529	0.0140353	0.0154541	0.0178472	0.011213	0.0105309	0.0102219	0.0094714	0.00941883	0.0086034	0.0075173	0.0070118	0.00702445	0.00650214	0.00627718
0.159084	0.115801	0.0855036	0.0680507	0.0542956	0.0481162	0.0385076	0.0330275	0.0273081	0.0246022	0.0227595	0.0246161	0.0230319	0.0197786	0.019255	0.0212669	0.0218659	0.0229594	0.0251121	0.0262985	0.0258209	0.0243455	0.0246769	0.0237656	0.0221675	0.0235685	0.0216143	0.0212028	0.0205364	0.0200459	0.0212944	0.0206241	0.0200979	0.0184415	0.0165257	0.0157531	0.0166007	0.0158161	0.015194	0.0127989	0.0122261	0.0119765	0.0111959	0.0112488	0.0101101	0.00882718	0.00853995	0.00810547	0.00754779	0.00699124
0.0772092	0.0617576	0.0537197	0.052638	0.0501679	0.0445822	0.0375717	0.0317362	0.0284029	0.0273344	0.0259088	0.0249142	0.0261777	0.0277345	0.0289775	0.0335863	0.039187	0.042168	0.0445056	0.0468835	0.0451682	0.0418244	0.0423483	0.0422694	0.0385744	0.0346348	0.0313741	0.0284183	0.0277334	0.0263353	0.0250579	0.0225724	0.0222856	0.0205761	0.018914	0.0166951	0.0148162	0.0159658	0.0180528	0.0123207	0.011936	0.0120916	0.0103856	0.00892535	0.00850413	0.00759525	0.00701689	0.00662972	0.00614922	0.00578221
0.0722475	0.0643789	0.0595524	0.0570031	0.0515548	0.0470432	0.041941	0.0386048	0.0340094	0.0349234	0.0328624	0.0299174	0.0275685	0.0252964	0.0263391	0.0304929	0.0357167	0.0414549	0.0434613	0.0458883	0.0452021	0.0455265	0.0427453	0.0425631	0.0392867	0.0349509	0.0347058	0.031252	0.0310461	0.027673	0.0246358	0.0240558	0.0222128	0.0225326	0.0217889	0.0192296	0.0179964	0.0186128	0.0186489	0.0134893	0.0123833	0.012068	0.010582	0.00912346	0.00868788	0.00906078	0.00826168	0.00730342	0.00671734	0.00613858
0.0762974	0.0696692	0.0530968	0.0452313	0.041646	0.0387075	0.0337517	0.0269551	0.0237981	0.0209128	0.019581	0.0175122	0.0184822	0.0185986	0.0198301	0.0193428	0.0213639	0.0238526	0.0255657	0.0266332	0.0254258	0.0257126	0.0253866	0.0251663	0.0237026	0.0237358	0.0241174	0.0228114	0.0225485	0.0228906	0.0204386	0.0209771	0.0236245	0.0247513	0.0210805	0.0184192	0.0175829	0.028628	0.0490637	0.0334657	0.0517452	0.0673442	0.0448033	0.0228728	0.0162225	0.0128616	0.0111575	0.00961365	0.00821294	0.00724578
0.0625832	0.0622506	0.0596087	0.0483071	0.0458641	0.0409826	0.0368599	0.0310905	0.0283754	0.0271184	0.0278898	0.0261781	0.0253626	0.0227641	0.0245098	0.0259559	0.0258387	0.0278694	0.0308314	0.0335585	0.0341147	0.033228	0.031991	0.0307876	0.0323319	0.0299777	0.0317265	0.0311963	0.0330194	0.0334815	0.0313564	0.0306227	0.0303931	0.0280086	0.0267242	0.0273513	0.0259733	0.0253871	0.0266405	0.0205996	0.0201663	0.0190557	0.0176377	0.0168602	0.0149353	0.0130898	0.0127897	0.011768	0.0105499	0.0100076
0.128529	0.0998818	0.0816844	0.0698907	0.0588747	0.0538395	0.0474881	0.0403359	0.0360457	0.032099	0.0282665	0.0259473	0.0230413	0.02103	0.0202072	0.0198041	0.0189162	0.0193256	0.0206977	0.0214388	0.0202886	0.0189271	0.0180571	0.0187731	0.0177371	0.0171435	0.0175164	0.0171462	0.0173502	0.0170692	0.0157343	0.0162876	0.0157769	0.0145792	0.0141718	0.0139389	0.0131037	0.0118648	0.0114675	0.0109363	0.00990284	0.00895801	0.00863009	0.00834341	0.00732239	0.00635357	0.00614226	0.00617243	0.00572341	0.00506195
0.0949234	0.0761015	0.0654529	0.0609262	0.0562928	0.0493919	0.0453407	0.0410554	0.036902	0.0332356	0.0312804	0.0275222	0.0253659	0.0226123	0.0207371	0.0207616	0.0218213	0.0224136	0.0238909	0.0245428	0.0242381	0.0233201	0.0221458	0.0217619	0.0210703	0.0209568	0.0200014	0.0203093	0.0221417	0.0214822	0.0207799	0.0204337	0.018968	0.0191611	0.0189642	0.0177842	0.016869	0.0169812	0.0158254	0.0147019	0.013709	0.0121454	0.0118404	0.0115975	0.0103631	0.00960566	0.00892469	0.00832572	0.00738697	0.00718075
0.0756625	0.0631251	0.0517092	0.0450548	0.0420668	0.0395792	0.0340353	0.0302243	0.0270714	0.025467	0.0230508	0.0217429	0.0217662	0.021474	0.0209958	0.0223393	0.0228867	0.0250677	0.0271134	0.0296529	0.0295109	0.0299338	0.0281199	0.0262004	0.025298	0.0248801	0.0257069	0.0250389	0.0262925	0.0269074	0.0234968	0.0241397	0.0223204	0.0211549	0.0206519	0.0216574	0.0199777	0.0354374	0.0312423	0.0153277	0.0147628	0.0134593	0.012641	0.0118111	0.011399	0.0100455	0.00936161	0.00916675	0.00815049	0.00807787
0.0826914	0.0798947	0.071636	0.0629957	0.0552876	0.0477209	0.041674	0.0385361	0.0387351	0.0369084	0.0300324	0.0269939	0.0272794	0.0278096	0.0279166	0.0267961	0.0265008	0.024254	0.0233523	0.0231975	0.0241774	0.0217824	0.0203958	0.0197193	0.0196121	0.0186174	0.01855	0.0194706	0.0178699	0.0203919	0.0203122	0.0205421	0.0218049	0.0210203	0.0203974	0.0216533	0.0213833	0.0222352	0.0227618	0.0222897	0.023192	0.0220988	0.0205965	0.023371	0.0311722	0.0293968	0.0191553	0.0190792	0.0183943	0.0177335
0.100534	0.0989833	0.10212	0.100836	0.0865291	0.0654262	0.0526543	0.0434678	0.0385408	0.0317301	0.0287882	0.0280205	0.0266668	0.027617	0.0245015	0.02382	0.0239623	0.0223734	0.0208462	0.0186778	0.0178969	0.0173421	0.0159542	0.0163316	0.0170464	0.0155928	0.0161725	0.0157644	0.0140533	0.0133426	0.0157593	0.0163105	0.0159639	0.0155767	0.0162944	0.0173035	0.0178451	0.0177631	0.0169745	0.015724	0.0174751	0.0188555	0.0185044	0.0184446	0.0184665	0.0163713	0.0153586	0.015154	0.0134498	0.0140926
0.0798215	0.0792512	0.0747194	0.0633594	0.0629463	0.0583007	0.0532797	0.0484312	0.0392159	0.0366788	0.033917	0.0325467	0.0324567	0.0323	0.0336657	0.0352513	0.0333407	0.0327585	0.0305925	0.0255329	0.0234332	0.0231977	0.0209	0.0204988	0.0196242	0.0189793	0.0200956	0.0188827	0.0188819	0.0201932	0.021113	0.0223785	0.0211968	0.0208564	0.0227621	0.0225807	0.0200074	0.0216305	0.0215036	0.0217174	0.0237346	0.0206121	0.0185052	0.0185309	0.0189385	0.0169189	0.0153272	0.0158429	0.015341	0.0141911
0.0963344	0.0898102	0.0861179	0.0772362	0.0663889	0.059056	0.0558848	0.0493806	0.046258	0.0422486	0.0398685	0.0376446	0.035576	0.0370273	0.0402885	0.0340349	0.0325566	0.0333206	0.0332192	0.0320119	0.0304068	0.0315043	0.0329756	0.0321031	0.0313263	0.030682	0.0286128	0.0285357	0.0287286	0.0302012	0.0283205	0.0265556	0.0275435	0.0273308	0.0255152	0.0249859	0.0240828	0.0239014	0.0210122	0.0218024	0.0194627	0.0180798	0.0176781	0.0166411	0.0159455	0.0149744	0.0155074	0.0148774	0.0137619	0.0138601
0.0981577	0.0912821	0.0885707	0.0754857	0.0698151	0.0600524	0.0532418	0.0487779	0.0531133	0.051808	0.0515178	0.0473907	0.0432015	0.0435922	0.0560296	0.0503139	0.0453627	0.0439251	0.0339015	0.0317543	0.0289803	0.0308111	0.0305886	0.0284395	0.0281719	0.029867	0.0297309	0.028413	0.0281652	0.0278833	0.0306819	0.0288325	0.0267869	0.0245196	0.0246619	0.0230203	0.0230109	0.022768	0.0242457	0.0216409	0.0187312	0.0180742	0.0174675	0.0166636	0.0161009	0.0149554	0.0144701	0.0130547	0.0121618	0.0119903
0.0634025	0.0585955	0.0544306	0.0491543	0.0426932	0.0377133	0.036381	0.0340845	0.0321309	0.0312039	0.0307071	0.0308077	0.0317606	0.0329802	0.0341569	0.0334818	0.0307218	0.0281945	0.0261171	0.0240526	0.0230181	0.0217129	0.0201144	0.0193263	0.0189215	0.0196073	0.0187505	0.0179696	0.018221	0.0184739	0.0187023	0.0184761	0.0187744	0.0190356	0.0181479	0.0180622	0.0171683	0.0167035	0.0162357	0.0154598	0.0154078	0.0158086	0.0146313	0.0143481	0.0145964	0.0140903	0.0123945	0.012063	0.011623	0.0114301
0.10672	0.0937429	0.089657	0.0842029	0.0767328	0.0643609	0.0700126	0.0779757	0.0631731	0.0706945	0.0706786	0.0689411	0.0638768	0.0625869	0.0565829	0.0486608	0.0424664	0.0369401	0.0329643	0.0280296	0.0263299	0.0255492	0.0251262	0.0221129	0.0209263	0.0215871	0.0214727	0.021243	0.020912	0.0232332	0.0231695	0.0223355	0.0204219	0.0210004	0.0204722	0.0202511	0.0203346	0.0195948	0.0180806	0.0180246	0.0179208	0.0164945	0.0147195	0.0149448	0.0146875	0.0135698	0.0112425	0.0100482	0.00869071	0.00774975
0.0678144	0.0603955	0.0563059	0.0494655	0.0387756	0.0361518	0.0342675	0.0334267	0.0316213	0.0282266	0.0284578	0.0280134	0.0260095	0.0247471	0.025612	0.0249551	0.0249478	0.0243877	0.0242908	0.0237095	0.0237607	0.0241834	0.0248171	0.0260407	0.0251341	0.026026	0.0259572	0.0260863	0.0257059	0.0249487	0.0252122	0.0243321	0.0247214	0.0234163	0.0234396	0.0233208	0.0247944	0.0245081	0.0255871	0.0256819	0.0249975	0.0236698	0.0235551	0.0213337	0.02042	0.0193499	0.019209	0.0187494	0.0186445	0.0188177
0.0736955	0.0745195	0.0667246	0.0595481	0.0571691	0.0530062	0.0477499	0.0447463	0.0437132	0.0437347	0.040567	0.0424875	0.045451	0.0474497	0.0438546	0.0373706	0.0357333	0.0337021	0.0268103	0.0228001	0.0245709	0.026179	0.0256343	0.0284674	0.0276605	0.026647	0.0237154	0.0256405	0.0272278	0.0270353	0.0292951	0.0299944	0.0315139	0.0285297	0.0255029	0.0264165	0.0259827	0.0251401	0.0232353	0.0211955	0.0222727	0.0230001	0.0202477	0.0194006	0.0192727	0.0184323	0.0177201	0.0166003	0.0158858	0.0150923
0.0939917	0.0799966	0.0719427	0.0685554	0.062284	0.0587228	0.0544209	0.0527956	0.047463	0.0452211	0.0423834	0.0438009	0.0471773	0.0434632	0.0401055	0.0334628	0.0297035	0.0287409	0.0254772	0.0244423	0.0233975	0.0238268	0.0234817	0.0233504	0.0250197	0.0235219	0.0229351	0.0231904	0.0224897	0.0222395	0.0232657	0.0232498	0.0238056	0.022545	0.0226137	0.0223246	0.0203697	0.0183334	0.0177359	0.0167024	0.0156156	0.0147961	0.0139762	0.0138099	0.0128916	0.0122944	0.0117862	0.0117236	0.0114507	0.0105659
0.0953457	0.0882768	0.0853716	0.0800253	0.069058	0.0626276	0.0561941	0.0528537	0.049945	0.0532256	0.0515762	0.0467723	0.0496953	0.0506391	0.0458485	0.039019	0.0327652	0.0284807	0.0264867	0.0253694	0.0250827	0.0242873	0.0240005	0.0224182	0.0234126	0.0238348	0.0235542	0.0232757	0.0248412	0.0259327	0.0261089	0.024721	0.0231824	0.0233205	0.0248512	0.0246765	0.0230472	0.0201991	0.017949	0.0168835	0.0165809	0.0148166	0.0143422	0.0137851	0.0137281	0.0120998	0.0117776	0.0111381	0.0111027	0.0112113
0.101341	0.0965115	0.081999	0.069473	0.0601985	0.0529657	0.0491274	0.0470577	0.0497358	0.0498943	0.0451907	0.0405874	0.0416993	0.0448773	0.0384608	0.0337384	0.0303668	0.028649	0.0259564	0.0240321	0.0234505	0.024065	0.0249297	0.023395	0.0220273	0.0227308	0.0221861	0.0226624	0.0230775	0.0220411	0.0222473	0.0228963	0.022418	0.0208649	0.0210504	0.0200968	0.0187893	0.0180196	0.0168425	0.0158632	0.0153992	0.014766	0.0139382	0.0132568	0.0129503	0.0115795	0.0112447	0.0113611	0.0103201	0.0113599
0.079695	0.0783976	0.0647413	0.0557251	0.04867	0.0471011	0.040364	0.0400351	0.0366505	0.0333885	0.0349214	0.0348425	0.034393	0.0342995	0.0341416	0.0311894	0.0302028	0.0286635	0.0244026	0.0237787	0.0251557	0.0234399	0.0203263	0.021807	0.0205583	0.0208622	0.0216665	0.0210796	0.0220098	0.0216665	0.0221562	0.0227361	0.0218631	0.0217988	0.0224319	0.0224557	0.0213532	0.0196023	0.0190161	0.01756	0.0172839	0.0165868	0.0148585	0.0136425	0.0144304	0.013385	0.0122449	0.011493	0.0113833	0.010392
0.0834823	0.0745865	0.0717915	0.0710234	0.0617664	0.0560016	0.0566284	0.0549797	0.0543867	0.0556618	0.0552761	0.0505384	0.0518621	0.052113	0.0493765	0.0432283	0.0365748	0.0351847	0.031398	0.0279174	0.0277547	0.025775	0.0242435	0.0238824	0.0234146	0.0240225	0.0236296	0.0236856	0.0239515	0.0226204	0.0230884	0.0247675	0.0239435	0.0232053	0.0227603	0.0218737	0.0207048	0.0197618	0.0192621	0.0184961	0.0176432	0.016163	0.015098	0.0144888	0.0147769	0.013895	0.0123507	0.0118306	0.0116732	0.0115318
0.0801834	0.0734271	0.0665574	0.0619515	0.0550788	0.050607	0.047473	0.0455896	0.0462489	0.047445	0.0456409	0.0427734	0.0457218	0.0450047	0.0404578	0.0370003	0.032679	0.0294626	0.0273097	0.0258476	0.0254493	0.0252017	0.0248492	0.0240609	0.0237501	0.0234579	0.0238317	0.0240414	0.0246238	0.024305	0.0239144	0.0242478	0.0250445	0.0246355	0.0242933	0.0226061	0.0220644	0.0211542	0.020095	0.0186084	0.0176555	0.0166018	0.0155149	0.015395	0.0154543	0.0139985	0.012545	0.012328	0.011706	0.0115397
0.0750791	0.0657081	0.0631867	0.0573365	0.0533282	0.0512572	0.0506384	0.0507332	0.0527529	0.053537	0.0517536	0.0536328	0.0531511	0.0457789	0.0437272	0.0423072	0.03413	0.0304637	0.026426	0.0255266	0.0236486	0.0222886	0.0243228	0.0239671	0.0252486	0.0247354	0.0270644	0.0263162	0.0264143	0.0284604	0.0262534	0.027596	0.0276246	0.0300263	0.0320475	0.0331292	0.0365386	0.0344698	0.030101	0.0281017	0.0280905	0.0271009	0.0269416	0.026092	0.0240196	0.0231822	0.0197684	0.0183526	0.017436	0.0163473
0.0766082	0.0737225	0.0742307	0.0600686	0.0566732	0.0511333	0.0518919	0.0525195	0.0573753	0.054715	0.0503091	0.0509978	0.051752	0.0448773	0.0395256	0.041185	0.0379277	0.0290952	0.0256842	0.0241227	0.0233941	0.0238535	0.0241982	0.0251401	0.0234994	0.0237704	0.0236653	0.0260991	0.0272263	0.0281674	0.0273119	0.0293981	0.0310619	0.0313538	0.0336741	0.0311883	0.026222	0.0270734	0.0260797	0.0275153	0.0257871	0.0231584	0.0213229	0.021235	0.0196525	0.0177351	0.01704	0.0157087	0.0135792	0.013316
0.0574054	0.0517411	0.0445167	0.0409772	0.0373498	0.0352427	0.0301695	0.030222	0.0298083	0.0335481	0.03743	0.0401499	0.0317335	0.0338652	0.0344621	0.0283463	0.0242	0.0212673	0.0195613	0.0172363	0.0158547	0.0150741	0.0154227	0.0150859	0.015638	0.016081	0.0182294	0.0252525	0.0237685	0.0216021	0.0179302	0.018346	0.02078	0.0230303	0.02353	0.0204506	0.0182151	0.0188497	0.0205348	0.0207821	0.0208972	0.0239023	0.0243479	0.0189838	0.0258967	0.0241019	0.0109507	0.0116981	0.0107858	0.00987634
0.0724123	0.061579	0.0553049	0.0527294	0.052267	0.0468661	0.0478398	0.0468893	0.0482613	0.0494503	0.0469495	0.0497335	0.0488926	0.0441079	0.0411046	0.0390726	0.0326788	0.0278676	0.0227949	0.0228084	0.0221059	0.0218713	0.0225838	0.0228618	0.0242274	0.0254216	0.0274358	0.0292817	0.0303344	0.0301992	0.0286308	0.0306972	0.0327864	0.0314139	0.0296552	0.030041	0.0293972	0.0290951	0.0303741	0.0291444	0.0272553	0.0263559	0.0246921	0.022286	0.0209733	0.0198978	0.0186207	0.017306	0.016599	0.015155
0.0791087	0.0781328	0.0791307	0.0750676	0.0763125	0.0676344	0.0640752	0.0649115	0.0642072	0.0592679	0.0574999	0.0691764	0.0736446	0.0665336	0.0598446	0.0517393	0.0459183	0.039137	0.0339963	0.0314706	0.0292205	0.0285324	0.0272112	0.0290765	0.0288043	0.0288316	0.0301343	0.0320881	0.0341088	0.0343228	0.0345779	0.0365704	0.0354924	0.0353038	0.0326754	0.03138	0.0317574	0.0291829	0.0278946	0.0257241	0.0259644	0.0244499	0.0237008	0.0245668	0.022182	0.0191038	0.0185892	0.0183544	0.0174599	0.0161365
0.0866479	0.0825951	0.0760276	0.0674644	0.0659821	0.0624194	0.0622746	0.0577544	0.0550273	0.0640138	0.0696589	0.0647003	0.0664919	0.0669877	0.0610898	0.0580012	0.0484872	0.0365613	0.0330652	0.0325862	0.0301266	0.0288782	0.0284887	0.025832	0.0250745	0.0266696	0.0280846	0.0298967	0.0326212	0.0317185	0.0325198	0.0364716	0.0344587	0.0319515	0.0284884	0.0280704	0.0267981	0.0249978	0.0245114	0.0229401	0.0216638	0.0225156	0.0227223	0.0196719	0.0195155	0.0186549	0.017655	0.0163366	0.0154052	0.0142771
0.0750873	0.0692857	0.0614076	0.0590822	0.0551024	0.0477884	0.0476383	0.0444261	0.0424358	0.0428497	0.0430105	0.0391626	0.0376687	0.0373088	0.0345883	0.0352141	0.0335238	0.0281384	0.0280798	0.0285345	0.0272337	0.0264743	0.0265368	0.0256836	0.0260721	0.0248344	0.0232769	0.0244945	0.0257578	0.0252182	0.0263267	0.0294984	0.0276936	0.0273603	0.0260371	0.0250004	0.0241639	0.0235033	0.0232095	0.0235388	0.0233838	0.024286	0.0237604	0.0247821	0.0245354	0.0234229	0.0242362	0.0237006	0.0231982	0.0229384
0.0635704	0.0483216	0.0421759	0.0441674	0.0369025	0.0319889	0.0315792	0.0318255	0.0298096	0.0263787	0.0250684	0.0230513	0.021502	0.022407	0.0215975	0.0225779	0.0227767	0.021829	0.0209803	0.0188571	0.0197969	0.0207723	0.0226021	0.0247608	0.0240396	0.0258505	0.0290906	0.0312872	0.0312883	0.0337912	0.03759	0.0420892	0.0435494	0.0408413	0.0460197	0.0395556	0.0411345	0.0412509	0.037445	0.041166	0.0405539	0.0397138	0.0408734	0.039623	0.0367557	0.0332341	0.0325274	0.0304846	0.0290503	0.0269514
0.0496826	0.0434269	0.0390135	0.0385498	0.0349501	0.0314968	0.0304221	0.030287	0.0277614	0.0256698	0.0266665	0.024848	0.0232234	0.0240814	0.0228913	0.022933	0.0232942	0.0231595	0.0233758	0.021412	0.02057	0.0211306	0.0224572	0.0227717	0.0223282	0.0238066	0.0255091	0.0259988	0.0277487	0.0311559	0.0315114	0.033105	0.0350814	0.0342643	0.0371507	0.0327608	0.0341151	0.034135	0.031244	0.0330296	0.0326683	0.0336015	0.0351199	0.0325234	0.0289304	0.0282208	0.0258684	0.0252215	0.0240938	0.0223786
0.0679005	0.0615928	0.0517331	0.0435566	0.0371812	0.0328849	0.0297665	0.0294881	0.0262263	0.025526	0.024918	0.0218833	0.0221984	0.0210806	0.0213104	0.0210154	0.018791	0.0190203	0.0181423	0.0178419	0.0183659	0.0178347	0.0185313	0.0186929	0.0187444	0.0196202	0.0191678	0.0201268	0.0215473	0.0228398	0.0219793	0.0220468	0.0251153	0.0262653	0.0270092	0.0272966	0.0276669	0.0292829	0.0295543	0.0303087	0.0314749	0.0316712	0.0294532	0.0315889	0.0335218	0.0342872	0.0325542	0.0345559	0.0332652	0.0317765
0.059403	0.0513017	0.0422794	0.0378037	0.0363177	0.0347084	0.0313771	0.0302232	0.0312741	0.0314424	0.0274993	0.0252549	0.0244737	0.0237327	0.0228427	0.0224582	0.0209792	0.0219395	0.0214546	0.0214485	0.0201476	0.0216923	0.0209227	0.0200808	0.0207095	0.0192453	0.0201757	0.021618	0.0231713	0.0248691	0.025544	0.0253713	0.0246126	0.0251911	0.02765	0.0286456	0.0298401	0.0292132	0.0303739	0.0287136	0.0285307	0.0324282	0.0304741	0.0309913	0.0300139	0.0293012	0.0287935	0.0281107	0.027828	0.0268242
0.0783883	0.0643663	0.0604025	0.0578306	0.0476307	0.0400868	0.0352785	0.0332201	0.0318726	0.0279045	0.0282032	0.0272822	0.0262112	0.0253148	0.025121	0.0223863	0.0223419	0.0213155	0.0209991	0.0210529	0.0213062	0.0218062	0.0218588	0.0199004	0.0217744	0.0232336	0.0245112	0.0239917	0.0238897	0.0238668	0.0240862	0.0240099	0.0244724	0.0236223	0.0241866	0.0254452	0.0241344	0.0243502	0.0245998	0.0242259	0.0227893	0.02458	0.0249677	0.0248414	0.023935	0.0252994	0.0248011	0.0264567	0.0265583	0.0246818
0.078896	0.0730848	0.063095	0.0539611	0.0486992	0.0447764	0.0419415	0.0366544	0.0353154	0.0316708	0.0280434	0.0278822	0.0291487	0.0285328	0.0280311	0.0267141	0.0272683	0.028776	0.0279503	0.0271116	0.0286785	0.0276173	0.0280587	0.0291835	0.0289126	0.0293653	0.0305989	0.0293067	0.0283562	0.0267081	0.0261784	0.0274536	0.0255965	0.0251175	0.0235533	0.0246618	0.0273624	0.0273624	0.028039	0.026548	0.027357	0.028499	0.0258513	0.0275947	0.026328	0.0217988	0.021893	0.0220776	0.0196985	0.0195228
0.0651175	0.0565086	0.0477387	0.0455183	0.0391139	0.0356141	0.0345679	0.0312446	0.0309186	0.0260837	0.0252918	0.0261913	0.0249556	0.0239901	0.0248687	0.0242297	0.0249116	0.0238827	0.0228813	0.021949	0.0219732	0.0229864	0.022946	0.0222459	0.0259387	0.0278836	0.0279371	0.0281021	0.0278872	0.0289988	0.0284186	0.0276971	0.029967	0.0275257	0.0244566	0.0245987	0.0234308	0.0237536	0.0266625	0.0274292	0.0264037	0.0286872	0.0280138	0.0263419	0.0239968	0.0228586	0.0229312	0.019423	0.0188875	0.0200744
0.0754412	0.065985	0.0558467	0.0493246	0.0428951	0.0381459	0.0352049	0.0300859	0.0305604	0.029263	0.0247932	0.022552	0.023263	0.0226646	0.0214828	0.0214954	0.0206967	0.0211694	0.0205071	0.020453	0.0194372	0.0190745	0.0194087	0.0216535	0.0220686	0.0204428	0.0217991	0.0226555	0.0211341	0.0224562	0.0235396	0.0228806	0.0242429	0.0222989	0.022145	0.0226635	0.0251137	0.0277584	0.0273542	0.0296009	0.0310719	0.0342796	0.0391367	0.0300142	0.0426759	0.0636562	0.0292653	0.023658	0.0220699	0.0214255
0.0755514	0.0656608	0.0605749	0.0512792	0.0462384	0.0413674	0.0371833	0.0352123	0.0327296	0.0314815	0.0295041	0.0284079	0.0273707	0.0261314	0.0254084	0.0245378	0.0235173	0.0230463	0.0233227	0.0229391	0.0237889	0.0242985	0.0241166	0.0248802	0.0264433	0.027283	0.028003	0.0289054	0.0303325	0.0292324	0.0279622	0.0282949	0.0274322	0.0268217	0.0246984	0.0243897	0.0245705	0.0225054	0.0213738	0.0210684	0.0214514	0.0224453	0.0231237	0.0198094	0.0199237	0.0225619	0.0189896	0.0171318	0.0155948	0.015837
0.085766	0.0747359	0.067458	0.059072	0.0510322	0.0456201	0.0408281	0.0393282	0.037036	0.0353997	0.0327576	0.0298312	0.0261121	0.0254124	0.0253526	0.0258441	0.0248175	0.0234732	0.022031	0.0234489	0.0226156	0.0231315	0.0228743	0.0227578	0.0225163	0.0250972	0.0264153	0.0256669	0.0245638	0.0260506	0.0273057	0.0258053	0.0254171	0.0257408	0.0265619	0.024808	0.0231028	0.023374	0.0224801	0.0210182	0.0197577	0.0222296	0.0224166	0.01952	0.0180487	0.0186054	0.0177399	0.0160585	0.0155318	0.0151783
0.0655565	0.057675	0.0528787	0.0446857	0.0411711	0.0393632	0.0341583	0.033979	0.0309899	0.0290194	0.0274605	0.0255986	0.0250412	0.024042	0.0227276	0.0229994	0.021465	0.0212634	0.0219857	0.0231516	0.0219691	0.0228733	0.0234545	0.0234157	0.0240862	0.0266086	0.0269844	0.0278481	0.0287216	0.0295602	0.027384	0.0277456	0.0280716	0.0275599	0.0280399	0.0265882	0.0257053	0.0234736	0.0220481	0.0210057	0.02135	0.0221317	0.0213838	0.0187829	0.0174496	0.0184201	0.0172945	0.0151539	0.0140916	0.0147363
0.0601613	0.0512324	0.0455682	0.0413649	0.0366615	0.0341116	0.0325782	0.0306783	0.0287995	0.0276848	0.0263878	0.0256949	0.0247578	0.0239325	0.0237085	0.0236184	0.0229845	0.0219057	0.0215278	0.0217314	0.0215993	0.0225091	0.0232387	0.0243677	0.0242133	0.0248031	0.0258685	0.0270075	0.027295	0.0296193	0.030829	0.0312136	0.0325187	0.0350183	0.0350575	0.0350543	0.0359316	0.0378667	0.0383062	0.0367471	0.0358941	0.0354222	0.0361043	0.0354295	0.0362172	0.0413062	0.0348651	0.0315599	0.0294964	0.0279785
0.0508302	0.0423385	0.041158	0.0373776	0.033314	0.0313586	0.0284311	0.028452	0.025996	0.0252632	0.0256571	0.024526	0.0241167	0.0227089	0.021991	0.0220941	0.0208816	0.0213773	0.0207802	0.0214378	0.0224657	0.0242047	0.0257749	0.0264414	0.0291627	0.0315169	0.0322003	0.032921	0.0368041	0.0396021	0.0454746	0.0474705	0.0459705	0.0455727	0.0502041	0.050043	0.0469467	0.0487679	0.0454653	0.0458034	0.0489151	0.0495334	0.0495462	0.0419914	0.0421039	0.0366493	0.0380796	0.0389193	0.0354101	0.0309537
0.0838464	0.0638826	0.0534685	0.0479958	0.0424795	0.0405515	0.0344295	0.0339252	0.0333761	0.0328196	0.0303894	0.026936	0.022729	0.019976	0.0187277	0.0192776	0.0195556	0.0175743	0.0169137	0.0189284	0.0183207	0.0190146	0.0188021	0.0185051	0.018921	0.0184424	0.0199117	0.0213589	0.0204365	0.0211993	0.0218125	0.0228429	0.0230039	0.0227874	0.023844	0.0238013	0.0255019	0.0282122	0.0286913	0.0299414	0.0288115	0.0297688	0.0307348	0.0301795	0.0315398	0.0299694	0.0304015	0.0318334	0.030871	0.0288357
STN
0.131964	0.11192	0.0909893	0.0795402	0.0622174	0.0503916	0.0444622	0.0384243	0.0350623	0.0333111	0.0306922	0.0299281	0.0273607	0.0263094	0.0267343	0.0264979	0.0255741	0.0273774	0.0292193	0.0286053	0.0302759	0.0331632	0.0375518	0.0331106	0.0299255	0.0312402	0.0291428	0.0266856	0.0245721	0.0246767	0.0225543	0.0204333	0.0180349	0.0172901	0.0155733	0.0140232	0.0133897	0.0154744	0.0151144	0.0105972	0.0100184	0.00918179	0.0130498	0.0269419	0.0140523	0.00615138	0.00543221	0.0161541	0.0167748	0.00421139
0.110315	0.095714	0.0774892	0.0713694	0.0611971	0.0498129	0.044199	0.0385571	0.031383	0.027283	0.0261317	0.0248272	0.0238526	0.0248981	0.0244816	0.0249152	0.0260128	0.027539	0.0319537	0.0354787	0.0361229	0.0351724	0.0414333	0.0422973	0.0447279	0.0436555	0.0408852	0.0424091	0.0423714	0.0397318	0.0362869	0.0313789	0.0283883	0.0258283	0.0221661	0.0215825	0.0179322	0.0169793	0.0150071	0.0128204	0.0123161	0.0119376	0.0109324	0.00855434	0.0079652	0.00687106	0.00660265	0.00590542	0.00554855	0.00493698
0.111987	0.0921109	0.0790652	0.075569	0.061332	0.0500374	0.042504	0.0366446	0.0300837	0.0262875	0.0256719	0.0247365	0.0249517	0.0238616	0.0262097	0.025353	0.0257446	0.0272177	0.0312222	0.0334969	0.0381091	0.0418844	0.0433777	0.0417323	0.042658	0.0464394	0.0490258	0.0491405	0.0414395	0.0381789	0.0368754	0.0344295	0.0311818	0.0290773	0.0261725	0.0241797	0.0207548	0.020046	0.0174508	0.0158438	0.0147111	0.0114376	0.011275	0.0103576	0.00947902	0.00862825	0.00740963	0.00685174	0.00539875	0.00500316
0.106855	0.0939099	0.0790175	0.0678317	0.0577589	0.0491966	0.0411281	0.0359708	0.0313995	0.028015	0.0254369	0.0259599	0.0274649	0.0250261	0.0244865	0.0246281	0.0267863	0.0294517	0.0305455	0.0318965	0.0351189	0.0376165	0.0406559	0.0430675	0.0467289	0.0439107	0.0481347	0.0486538	0.0441775	0.0401751	0.0380058	0.0324194	0.0299314	0.0267664	0.0264688	0.0228321	0.0196963	0.0181345	0.0179252	0.0151656	0.0135132	0.0119762	0.0103404	0.009816	0.00948461	0.00794964	0.00671512	0.00638869	0.00588067	0.00524108
0.141196	0.117023	0.0928764	0.0790484	0.0699217	0.0625775	0.0518711	0.0495982	0.047075	0.0474102	0.0463366	0.0434589	0.0402501	0.0365839	0.0346093	0.0333462	0.0326152	0.0317295	0.0322453	0.0341054	0.0343174	0.0315241	0.0342977	0.0340653	0.0308086	0.0280336	0.0288502	0.0277348	0.0246734	0.0239006	0.0231028	0.0215384	0.0200142	0.0171513	0.0163846	0.0151467	0.0148451	0.0145466	0.013528	0.0114761	0.0118079	0.0103272	0.00875097	0.0084894	0.00712602	0.00614487	0.00582951	0.00530686	0.00505634	0.00451435
0.0824972	0.0757707	0.0736623	0.06841	0.0614436	0.0575848	0.0483197	0.0406794	0.0343717	0.0302831	0.0280966	0.0253676	0.0266424	0.0266901	0.0268235	0.0287496	0.0344142	0.0392164	0.0467231	0.0503232	0.054345	0.0531649	0.0541351	0.0586721	0.0601279	0.0583059	0.0583543	0.0546022	0.0520235	0.0493251	0.043114	0.0399746	0.0379142	0.0337156	0.0304915	0.0266469	0.0236077	0.0211347	0.0189059	0.0169932	0.0154127	0.0134692	0.011858	0.0108209	0.00998643	0.00998001	0.0113047	0.00913083	0.00741037	0.00654269
0.0863036	0.0825461	0.0729233	0.0682248	0.0659212	0.0591166	0.0498807	0.0385342	0.034009	0.03204	0.032341	0.0299581	0.0286934	0.029465	0.0301343	0.0324678	0.0352407	0.0401442	0.0448709	0.0500006	0.053216	0.0568828	0.0618399	0.0650148	0.0635152	0.0663841	0.0634699	0.0554566	0.0507382	0.049017	0.0438823	0.0379025	0.0333724	0.0316255	0.0280212	0.0250068	0.0225636	0.0199543	0.019351	0.0161533	0.0150929	0.0127637	0.0119819	0.0104689	0.00901273	0.00952209	0.0110126	0.00961696	0.00748076	0.0062
0.0863036	0.0825461	0.0729233	0.0682248	0.0659212	0.0591166	0.0498807	0.0385342	0.034009	0.03204	0.032341	0.0299581	0.0286934	0.029465	0.0301343	0.0324678	0.0352407	0.0401442	0.0448709	0.0500006	0.053216	0.0568828	0.0618399	0.0650148	0.0635152	0.0663841	0.0634699	0.0554566	0.0507382	0.049017	0.0438823	0.0379025	0.0333724	0.0316255	0.0280212	0.0250068	0.0225636	0.0199543	0.019351	0.0161533	0.0150929	0.0127637	0.0119819	0.0104689	0.00901273	0.00952209	0.0110126	0.00961696	0.00748076	0.0062
0.126476	0.0998852	0.0867067	0.0739681	0.0668994	0.0612691	0.0506751	0.0493015	0.0434356	0.0448909	0.0413033	0.0392894	0.040001	0.0357095	0.0321596	0.0336643	0.0349398	0.0360898	0.0397477	0.0355302	0.0367557	0.0374416	0.0385639	0.0422173	0.0426509	0.045341	0.0423998	0.0362508	0.0312202	0.0324744	0.0278412	0.024824	0.0220648	0.0229689	0.0204194	0.0174237	0.0152455	0.0158822	0.0158457	0.0120377	0.010711	0.00927693	0.00887938	0.00805972	0.00691723	0.00694822	0.00614339	0.00538013	0.004724	0.00431817
0.127863	0.101708	0.0852914	0.0750895	0.0656957	0.0554873	0.0500739	0.0456396	0.0398053	0.0381529	0.0387726	0.0385442	0.0349181	0.0333724	0.0332019	0.0320573	0.0310086	0.031154	0.0312104	0.0313651	0.0303426	0.031123	0.0345591	0.0343397	0.0312389	0.0300019	0.0300426	0.0287797	0.0262321	0.0249424	0.0224109	0.0193272	0.0184275	0.0174263	0.0153501	0.0140086	0.0129363	0.0127519	0.0121084	0.0097897	0.00838153	0.00751175	0.00706254	0.0065607	0.00550145	0.00505234	0.00470402	0.00447274	0.00404439	0.003849
0.136527	0.101913	0.0835544	0.0765213	0.0684255	0.0584009	0.0555509	0.0523155	0.0464596	0.0426315	0.0416777	0.0414175	0.0405316	0.03927	0.0386361	0.0363463	0.0323528	0.0312609	0.0311491	0.0295332	0.0299396	0.0297849	0.0288449	0.0287016	0.0288747	0.0277112	0.0296095	0.0276399	0.0251425	0.0215412	0.0189814	0.0183706	0.0180156	0.0165393	0.0151189	0.0131849	0.012938	0.0125091	0.0112577	0.00915815	0.00952009	0.0084547	0.00776447	0.00679696	0.00588485	0.00558646	0.00517644	0.00461744	0.00445041	0.00401171
0.134428	0.104524	0.0857624	0.0797386	0.073068	0.0639524	0.059463	0.0533037	0.049686	0.0422198	0.0394717	0.0384641	0.0390726	0.0382184	0.0379204	0.0368454	0.0328322	0.0332982	0.0324118	0.0277774	0.0274286	0.0279234	0.0273232	0.0258351	0.0276707	0.0252042	0.0252369	0.024518	0.0226746	0.0215058	0.0190934	0.0183643	0.0177191	0.0156279	0.0138381	0.0133904	0.0117705	0.011173	0.0114469	0.00910591	0.00813943	0.00730662	0.00644315	0.00586976	0.00546978	0.00507787	0.00490224	0.00462857	0.00389267	0.00353311
0.094403	0.0787252	0.0733786	0.0674453	0.0633093	0.0582653	0.0566916	0.0500245	0.0447096	0.0417911	0.0417616	0.0397107	0.0374857	0.0350671	0.0330624	0.0323846	0.0325825	0.0316307	0.0312658	0.0317085	0.0316061	0.0327919	0.0321069	0.0318156	0.0325213	0.0321938	0.0283907	0.0249984	0.024701	0.0237713	0.0225621	0.0197013	0.0187679	0.0162027	0.0154084	0.0146173	0.0146247	0.0137388	0.0132359	0.0111531	0.0103314	0.00939919	0.00881128	0.0133027	0.0135399	0.00941983	0.00636148	0.00611512	0.0057324	0.00540357
0.0991917	0.0850377	0.081699	0.075852	0.0608993	0.0552678	0.0523983	0.050112	0.0457733	0.0426464	0.0390355	0.040334	0.0380936	0.0345588	0.0354253	0.0354599	0.0316854	0.0305831	0.0293821	0.0272186	0.030549	0.03033	0.0303353	0.0295112	0.0285273	0.02776	0.0272701	0.0243378	0.0209661	0.0203576	0.0197624	0.0185637	0.0166645	0.0157007	0.0147135	0.0134145	0.0122038	0.0114912	0.0111996	0.00941504	0.00875063	0.00841041	0.00923251	0.0152746	0.012853	0.00797715	0.00570743	0.00549602	0.0050364	0.00497956
0.0991917	0.0850377	0.081699	0.075852	0.0608993	0.0552678	0.0523983	0.050112	0.0457733	0.0426464	0.0390355	0.040334	0.0380936	0.0345588	0.0354253	0.0354599	0.0316854	0.0305831	0.0293821	0.0272186	0.030549	0.03033	0.0303353	0.0295112	0.0285273	0.02776	0.0272701	0.0243378	0.0209661	0.0203576	0.0197624	0.0185637	0.0166645	0.0157007	0.0147135	0.0134145	0.0122038	0.0114912	0.0111996	0.00941504	0.00875063	0.00841041	0.00923251	0.0152746	0.012853	0.00797715	0.00570743	0.00549602	0.0050364	0.00497956
0.096262	0.0842024	0.0729102	0.0671934	0.0585469	0.0568872	0.0540398	0.0487627	0.0445746	0.0391671	0.039979	0.0394572	0.037878	0.0348241	0.0344304	0.0332173	0.0331104	0.0323477	0.0315001	0.0307409	0.0297407	0.0289043	0.0287406	0.0293771	0.029997	0.0295076	0.0272384	0.0250409	0.0223911	0.021811	0.019421	0.0182917	0.0167856	0.0149907	0.0137875	0.012844	0.0130045	0.0130297	0.0122186	0.0102293	0.0096286	0.00860843	0.00943095	0.0172212	0.0135987	0.00889796	0.00642275	0.00590832	0.00546635	0.0053418
0.0890099	0.0833005	0.0817842	0.0654633	0.0550378	0.0509665	0.0486181	0.0458896	0.042396	0.0368892	0.0365069	0.0356358	0.034234	0.0336748	0.0318862	0.0300058	0.0296515	0.0290874	0.0275415	0.0268386	0.0286232	0.0304456	0.0293741	0.0298002	0.0290484	0.0280981	0.0260613	0.0229739	0.0212982	0.0192881	0.0178562	0.0177964	0.016955	0.0152521	0.0137474	0.0126392	0.01164	0.010896	0.0109358	0.00916175	0.00917281	0.00837631	0.00908798	0.0171665	0.0126177	0.00770618	0.0057719	0.00515359	0.00459147	0.00451927
0.130787	0.104643	0.0886468	0.0826397	0.0760262	0.0717977	0.0608744	0.0576265	0.0584509	0.0558042	0.0532963	0.0539517	0.0503344	0.0436125	0.0438308	0.0433379	0.0440776	0.0426281	0.0434793	0.0399467	0.0372341	0.0371438	0.0341154	0.035759	0.0366558	0.0331876	0.0350655	0.0326828	0.0267926	0.0267458	0.0267969	0.0253397	0.0235526	0.0207088	0.0201003	0.017963	0.0158631	0.0164267	0.0160796	0.0122269	0.0120006	0.011464	0.00940852	0.00841757	0.00827053	0.00811438	0.0072281	0.00620502	0.00547058	0.00516863
0.11407	0.0994527	0.0831225	0.0759903	0.0727494	0.0678328	0.0568037	0.052979	0.0521253	0.0539636	0.050548	0.0536684	0.0508924	0.0485735	0.045697	0.0455624	0.0424391	0.0449787	0.0441649	0.0477116	0.0432758	0.0425537	0.039118	0.0329024	0.0378785	0.041139	0.0370215	0.0335518	0.0315277	0.0308312	0.0286535	0.029808	0.0288838	0.028436	0.0257328	0.0231281	0.0214171	0.0214747	0.0203045	0.0175708	0.0158189	0.0135503	0.0122777	0.0120612	0.0115955	0.00950643	0.00928673	0.00859055	0.00767516	0.00723015
0.107413	0.0885181	0.076877	0.0761806	0.067562	0.058304	0.0501989	0.0430446	0.0381595	0.0348262	0.0295152	0.028251	0.0295739	0.0278856	0.0271399	0.0289301	0.0307287	0.0348976	0.0378208	0.0415419	0.0450803	0.0452127	0.0461374	0.0456802	0.0498571	0.0478456	0.047987	0.0506076	0.0429052	0.0382122	0.0349083	0.0316724	0.0296057	0.0261861	0.0246781	0.0215549	0.0216124	0.0208522	0.0186611	0.0169404	0.0154638	0.0142102	0.0123621	0.00990117	0.00856803	0.00760727	0.00679028	0.00644607	0.00595647	0.00564679
0.107177	0.0928316	0.0873999	0.0783053	0.07474	0.0698412	0.0578929	0.0524639	0.0432208	0.033065	0.0311677	0.0271155	0.0261337	0.02934	0.0286977	0.027961	0.0312421	0.0344894	0.0363882	0.0396389	0.0443123	0.0448863	0.0472384	0.0511003	0.0489216	0.0463839	0.0493027	0.047995	0.0425345	0.042986	0.0362443	0.032986	0.0295933	0.0307108	0.02704	0.0244313	0.0209866	0.021134	0.0217721	0.0198926	0.0181798	0.0141208	0.0108866	0.0100752	0.00805789	0.00808334	0.00771006	0.00625588	0.00578082	0.00607931
0.0882626	0.0787311	0.0739172	0.0768877	0.0674638	0.066077	0.055871	0.0449831	0.0436885	0.0342212	0.0317945	0.0297629	0.0277519	0.028097	0.0264211	0.0255358	0.0300554	0.0276743	0.0276791	0.0359314	0.0348099	0.0325696	0.0321996	0.0303494	0.0345146	0.0357046	0.0359955	0.0336655	0.0282272	0.0260858	0.0275139	0.0281213	0.0245896	0.0209444	0.0250419	0.0201198	0.0205462	0.020609	0.0193967	0.0174464	0.0167722	0.0129155	0.0120318	0.0106822	0.00930637	0.00862362	0.00805861	0.00620678	0.00694965	0.0070089
0.18834	0.160003	0.118623	0.0906037	0.0802404	0.0826083	0.0827577	0.0695643	0.0439471	0.0351174	0.0321692	0.0327921	0.0306101	0.0233532	0.0171077	0.0170034	0.0167596	0.0165527	0.0169971	0.0199039	0.0175566	0.0175698	0.0201891	0.0185835	0.0154076	0.0143617	0.0140702	0.0153888	0.0147342	0.0138504	0.0143585	0.0132472	0.0128065	0.0120568	0.0125635	0.011193	0.00950167	0.00865835	0.00795337	0.00758341	0.00717536	0.00638466	0.00565227	0.00558187	0.00536081	0.00431383	0.00402787	0.003966	0.00345435	0.00329918
0.124505	0.088722	0.0754969	0.0735762	0.0813904	0.0967602	0.0847234	0.0584603	0.0406892	0.0355003	0.036041	0.0382449	0.0442084	0.0438886	0.0379236	0.0294143	0.0272704	0.0284861	0.0312084	0.0329765	0.0333107	0.0315488	0.0291403	0.0271346	0.026488	0.0268283	0.0287289	0.0285665	0.0281558	0.0267794	0.023637	0.0219314	0.0205878	0.0192176	0.0182371	0.0160398	0.014669	0.0149534	0.0131662	0.0112279	0.0107888	0.0108714	0.0131459	0.0152955	0.0102727	0.00771117	0.00662812	0.00629218	0.00594295	0.00545837
0.169763	0.102288	0.0708167	0.060334	0.0581358	0.0601151	0.0684612	0.0534513	0.0423592	0.0305233	0.0263152	0.0233105	0.0247405	0.0287859	0.0290982	0.0248969	0.0232724	0.0225643	0.0220763	0.0228359	0.0218169	0.0229575	0.0206508	0.018996	0.0208453	0.02106	0.0206471	0.0198421	0.0193718	0.0201279	0.0194595	0.0178334	0.0163173	0.0160527	0.0159855	0.0149574	0.0138423	0.0140861	0.0128383	0.0105084	0.010156	0.0104872	0.0140566	0.0156824	0.00930217	0.00728774	0.00653226	0.00563616	0.00551611	0.00530778
0.169675	0.0898311	0.0693087	0.0676794	0.0594834	0.053806	0.051442	0.0449971	0.03546	0.0331001	0.0290108	0.0240993	0.0250633	0.024308	0.0238694	0.0235478	0.0248037	0.0274096	0.0274062	0.0260151	0.0266481	0.0265874	0.0255367	0.0271687	0.0261932	0.0242977	0.0257646	0.0252536	0.0252445	0.023557	0.0185385	0.0189191	0.0177212	0.016884	0.0156639	0.0149326	0.0128391	0.0152127	0.0172392	0.0096944	0.00887108	0.00775727	0.007439	0.00707604	0.00612527	0.00587857	0.00548393	0.00466046	0.00468168	0.00432772
0.146196	0.12176	0.109522	0.0984925	0.0826547	0.0699583	0.0616949	0.05437	0.0479163	0.0403149	0.0363126	0.0322014	0.0305949	0.0323492	0.0327641	0.0315849	0.0306617	0.0295296	0.028888	0.027969	0.0278662	0.0274226	0.0266456	0.0268781	0.0267549	0.025944	0.0259063	0.0253547	0.0242391	0.0243802	0.0231978	0.0218514	0.0213925	0.0219428	0.0196454	0.0179994	0.018004	0.016384	0.0154814	0.0135064	0.0124856	0.0114368	0.0103258	0.00945394	0.00842508	0.00834634	0.00763389	0.00683275	0.00630751	0.00598946
0.102366	0.0870759	0.0720108	0.0584102	0.0428992	0.0348078	0.0304483	0.0261455	0.0242647	0.020271	0.0176244	0.016079	0.014386	0.0119899	0.0126862	0.0120113	0.00928566	0.00856643	0.00807046	0.00848702	0.00809448	0.00755732	0.00655207	0.00627653	0.0062267	0.0055998	0.00592986	0.00671337	0.00723656	0.00674627	0.00577659	0.00536285	0.00537117	0.00562615	0.00562848	0.00462426	0.00472383	0.00427774	0.00383562	0.00362598	0.00344256	0.00317636	0.00272431	0.00270907	0.00249903	0.00254634	0.00236818	0.00217574	0.0020322	0.00168833
0.137846	0.115525	0.0976851	0.0895096	0.0787626	0.073457	0.0629284	0.0544064	0.0462681	0.0366989	0.0338063	0.0339459	0.0326031	0.0345131	0.0312329	0.0318871	0.0335041	0.0317833	0.0322613	0.0311896	0.0324116	0.0373142	0.0357857	0.0370908	0.0390644	0.0425083	0.0388699	0.0386776	0.0387305	0.0334717	0.0311519	0.0291097	0.0307086	0.0280058	0.0238485	0.0253821	0.0238852	0.0212063	0.0210427	0.0165417	0.0155806	0.0156917	0.0136263	0.0131884	0.0127482	0.0126303	0.0119066	0.00934041	0.00796586	0.00733151
0.121487	0.104474	0.0902017	0.0750526	0.069164	0.0678301	0.0582534	0.0487744	0.0444848	0.0395044	0.0366252	0.0341265	0.0317431	0.0310219	0.0314927	0.0309039	0.0285348	0.0293316	0.0337747	0.0351165	0.0342211	0.0316971	0.0326048	0.0303009	0.0307841	0.0303301	0.0311687	0.0309526	0.0291953	0.0291077	0.0303536	0.029332	0.0290584	0.0265061	0.0276093	0.0274757	0.0244479	0.0227364	0.0219107	0.0222645	0.0193366	0.0186589	0.0168404	0.0171994	0.017263	0.0162778	0.0158789	0.0114752	0.0102053	0.00904769
0.108272	0.0963706	0.0863312	0.075166	0.0732161	0.0648139	0.0547188	0.0509483	0.0458538	0.0395881	0.0345622	0.033399	0.0292371	0.031212	0.0301232	0.0259842	0.0254206	0.0253689	0.0261495	0.026992	0.027799	0.0256295	0.0259721	0.0270594	0.0247029	0.0251346	0.0248545	0.0263819	0.0263129	0.0255492	0.0272083	0.0258065	0.0261337	0.0278872	0.0279043	0.0254793	0.0245287	0.0245464	0.0221129	0.0226205	0.0228354	0.021865	0.0209335	0.0211238	0.0242608	0.0262826	0.0238242	0.0173972	0.0140535	0.0120722
0.113011	0.103053	0.0998448	0.0920456	0.0800756	0.0761476	0.0664322	0.0559784	0.0449632	0.0399219	0.0372347	0.0355113	0.0339613	0.0318445	0.0325604	0.0317255	0.0318383	0.0349388	0.0398036	0.040146	0.0428328	0.0426377	0.0433069	0.0440516	0.0448778	0.0418937	0.0421953	0.0441999	0.0415932	0.0380414	0.0371225	0.036927	0.0354318	0.0315327	0.0312972	0.028186	0.0250201	0.0229905	0.0219565	0.0201651	0.0179489	0.0163434	0.0145762	0.0130409	0.0123257	0.0107491	0.00974185	0.00892374	0.00771668	0.00734604
0.100127	0.0802402	0.0661823	0.0565174	0.0505381	0.0450931	0.0374873	0.0339326	0.0290561	0.0250391	0.0241014	0.0215163	0.0193673	0.0192864	0.0212596	0.020229	0.0180694	0.0183035	0.0190649	0.0207813	0.0200848	0.0198995	0.0188527	0.0178352	0.0163302	0.0164836	0.0168404	0.016137	0.0167376	0.0160544	0.015235	0.0150422	0.0156267	0.0156811	0.0158343	0.0149039	0.0141663	0.0139304	0.0131417	0.01162	0.0103167	0.00973823	0.0106082	0.00984105	0.00798483	0.00747083	0.00708871	0.00672498	0.00616401	0.00528131
0.110351	0.0842515	0.0720653	0.0627141	0.049578	0.0409488	0.0378103	0.0321705	0.0280082	0.0271592	0.0245237	0.0218443	0.020129	0.0200162	0.0199121	0.0184818	0.0167423	0.017558	0.0180724	0.0178685	0.0172171	0.0178232	0.0184171	0.016846	0.015305	0.016242	0.0155447	0.0152468	0.0152787	0.0148283	0.015167	0.015448	0.0152188	0.0150514	0.0149306	0.0138107	0.0125567	0.0128062	0.0119766	0.0109727	0.0114885	0.0140531	0.109062	0.128307	0.0130153	0.00806609	0.00744829	0.00678664	0.0061521	0.00569653
0.1085	0.0897126	0.0834825	0.0775028	0.072288	0.0610877	0.0526656	0.0451708	0.0378779	0.0307843	0.0297246	0.0305616	0.0273632	0.0275549	0.0313646	0.0322143	0.0352192	0.0431933	0.0477908	0.0510879	0.0538582	0.0514896	0.0505413	0.050781	0.053468	0.0537214	0.0560315	0.0523764	0.047826	0.0467954	0.0416895	0.0405605	0.0344031	0.0296103	0.0315619	0.0289308	0.0267731	0.0234859	0.0223448	0.020017	0.0167498	0.0155142	0.0144537	0.012744	0.0117872	0.0114994	0.010168	0.00874489	0.00783813	0.00672451
0.111113	0.0970054	0.087845	0.0808422	0.081534	0.0729024	0.0635702	0.0520258	0.0401149	0.0332591	0.0302335	0.033857	0.0380002	0.0390448	0.0438814	0.0460999	0.0463199	0.0444444	0.0457431	0.0452774	0.0385619	0.0332668	0.0329049	0.0363301	0.0389217	0.0412487	0.0416471	0.0430292	0.0443679	0.0400928	0.0350954	0.032037	0.0272006	0.0230958	0.0182975	0.0161454	0.0146572	0.0143886	0.0124495	0.0104121	0.0100298	0.00890134	0.0086311	0.00863568	0.00771343	0.00744681	0.00679823	0.00668174	0.00613812	0.00518817
0.103526	0.0928843	0.0825554	0.0746782	0.0701444	0.0660629	0.0709594	0.0561039	0.0424912	0.0393179	0.0388898	0.0403132	0.0429641	0.0422848	0.0386307	0.0343813	0.0332813	0.0337646	0.0342632	0.0333588	0.0330793	0.0346833	0.035015	0.036266	0.0343974	0.0351241	0.035712	0.0356663	0.0327189	0.0281815	0.0269484	0.0243571	0.0215092	0.0183813	0.0171895	0.0160299	0.0147399	0.0142946	0.0131779	0.0126046	0.0116591	0.0109939	0.0104757	0.0104441	0.0100396	0.00901014	0.00806268	0.0080897	0.00806193	0.00675037
0.108013	0.103385	0.0908148	0.0819502	0.0763991	0.066089	0.0565208	0.0487894	0.0441936	0.0406999	0.0382386	0.0364028	0.0344352	0.0354333	0.0342225	0.0330642	0.0300381	0.0266921	0.0261491	0.0272598	0.0266125	0.0281376	0.0320562	0.0333934	0.0317668	0.0296259	0.030839	0.0309112	0.0271404	0.0269344	0.0255192	0.0223569	0.0223705	0.0205088	0.0194579	0.0190892	0.0171359	0.0172687	0.0165575	0.0155729	0.0163877	0.0159398	0.0131327	0.0132292	0.0121109	0.0116137	0.0109267	0.0100025	0.00975531	0.00889069
0.0844557	0.0726067	0.0601518	0.054956	0.0517249	0.044537	0.0388134	0.0361482	0.033699	0.0323232	0.0297411	0.028379	0.027534	0.0269426	0.0249379	0.0244022	0.0244497	0.0240683	0.0210774	0.020042	0.0212428	0.021906	0.0222238	0.0223844	0.022488	0.021038	0.0216876	0.0218322	0.0228482	0.023105	0.0231921	0.0227476	0.0245958	0.0237207	0.0240965	0.0236659	0.0223373	0.022357	0.0214347	0.0215437	0.0202692	0.0207213	0.0200102	0.0299126	0.0310164	0.0217742	0.0171743	0.0168	0.0165197	0.0162459
0.0737023	0.0678957	0.0624306	0.0582408	0.0524953	0.0486291	0.0465723	0.0438439	0.039656	0.0403079	0.0375628	0.0342684	0.0311119	0.03257	0.0306339	0.0270009	0.0264686	0.0244005	0.023809	0.0231568	0.0248269	0.022316	0.0219151	0.0203317	0.0205286	0.0208979	0.0204446	0.0224258	0.0223952	0.0234168	0.0238242	0.0244594	0.0256079	0.024725	0.0239855	0.0250579	0.0252559	0.0247379	0.022518	0.0205096	0.0184491	0.0180819	0.0197277	0.0189861	0.0168687	0.0148025	0.0147743	0.0139716	0.013067	0.0128745
0.107065	0.0908489	0.0683618	0.0628051	0.062894	0.0546472	0.0486954	0.0484157	0.0488409	0.0610448	0.0599841	0.0493177	0.0514042	0.0512148	0.0459575	0.0434813	0.0372732	0.030727	0.0282331	0.0239675	0.0209183	0.0206696	0.0190899	0.0185346	0.0196606	0.0200555	0.0186228	0.0177769	0.0196779	0.0200444	0.0193164	0.0201305	0.0210534	0.021266	0.0197055	0.0196394	0.0196289	0.0175161	0.0153453	0.0150439	0.0151764	0.0144154	0.0135239	0.0137227	0.0150999	0.0140395	0.0102352	0.0101875	0.00909457	0.00857641
0.0949067	0.0791337	0.0712	0.0618507	0.0551258	0.0518002	0.0460318	0.0437732	0.0458641	0.0430417	0.0416556	0.0433677	0.0398472	0.0372452	0.0355628	0.0315597	0.0280953	0.0250956	0.0219959	0.0228202	0.0206017	0.0183341	0.0179658	0.0164044	0.0170954	0.0170895	0.0167113	0.0165142	0.0163564	0.0166883	0.0171286	0.0165442	0.016629	0.0171975	0.0165467	0.0158761	0.015123	0.013691	0.0124529	0.0123016	0.0112088	0.0116771	0.0112113	0.0117271	0.0139963	0.012841	0.00982849	0.00914304	0.00921516	0.00873072
0.0768664	0.0633732	0.0609616	0.062309	0.0515501	0.0456709	0.0445756	0.0383668	0.0364957	0.0356657	0.0321451	0.0284429	0.0280683	0.0283579	0.0290489	0.0249263	0.0218795	0.0231254	0.0228487	0.0224754	0.0201223	0.0197623	0.0190289	0.0200483	0.0198431	0.0206315	0.0188261	0.0181149	0.018677	0.018795	0.0185072	0.0188386	0.0185801	0.0178431	0.0175934	0.0175545	0.0171414	0.0161044	0.0177462	0.0171416	0.0150827	0.0141813	0.0140858	0.0166566	0.0173271	0.0152136	0.0133924	0.012688	0.0125215	0.0111206
0.135401	0.0758701	0.0709684	0.0584905	0.0511942	0.0505526	0.0488828	0.046207	0.0459211	0.0436694	0.0360975	0.0389025	0.041858	0.0392484	0.0333339	0.0293521	0.0269717	0.0231532	0.0225886	0.0198936	0.0175073	0.0170234	0.0169414	0.0165964	0.0158239	0.0148081	0.0142286	0.0137724	0.0141366	0.0145264	0.0142842	0.014758	0.0155013	0.0150737	0.0143351	0.0128224	0.0129	0.0122771	0.0108405	0.0101381	0.00943119	0.00900956	0.00845043	0.00863505	0.00862741	0.00862306	0.00734686	0.00737722	0.00686119	0.0066336
0.103783	0.0889431	0.0789853	0.0736302	0.0528839	0.044385	0.0411625	0.0399027	0.0367118	0.0341375	0.0353825	0.0315722	0.0282577	0.0251755	0.0254479	0.0249843	0.0243084	0.0225156	0.0211745	0.0207451	0.0199972	0.0192212	0.0185291	0.0177933	0.017934	0.0171102	0.0169209	0.0172108	0.0173802	0.0161475	0.0154357	0.0163985	0.0164287	0.0164898	0.0165967	0.0176613	0.0171402	0.0167405	0.015261	0.013939	0.0142842	0.0124334	0.012277	0.013182	0.0130281	0.0120323	0.011176	0.0111781	0.0107558	0.0102614
0.0722417	0.0583399	0.0511753	0.0459168	0.0417803	0.0413307	0.0352762	0.0292801	0.0269801	0.0226612	0.0206509	0.0200126	0.0197324	0.0184289	0.0184841	0.0179379	0.017221	0.0168793	0.0167698	0.0162135	0.0154252	0.0160244	0.0167097	0.0158651	0.013523	0.0152179	0.0160822	0.0146983	0.0136487	0.0139467	0.0134958	0.0128195	0.0129292	0.0131643	0.0113639	0.011821	0.011034	0.0104718	0.010535	0.0107617	0.0102686	0.00943433	0.00935932	0.00868109	0.00860579	0.00958998	0.00926829	0.00822397	0.00782364	0.00763721
0.0641725	0.0577053	0.0501892	0.0429947	0.0378443	0.0331065	0.0296832	0.0250096	0.0228906	0.0219891	0.0215505	0.0225306	0.0196659	0.0188693	0.0186637	0.0182185	0.0170499	0.0177391	0.0162111	0.0156106	0.0156309	0.0161221	0.0173211	0.0161851	0.0155589	0.0163312	0.0158091	0.0151248	0.0143849	0.0142821	0.0136328	0.0131174	0.0133924	0.0132166	0.0131069	0.0130284	0.0116165	0.0122588	0.012488	0.0112864	0.0104303	0.0111214	0.0110365	0.0107837	0.0110936	0.0106822	0.0103706	0.00956901	0.00989716	0.00976375
0.0850197	0.0657755	0.0525363	0.042902	0.038565	0.0354932	0.032348	0.0279548	0.024121	0.0233126	0.0233749	0.0214342	0.0212288	0.0210292	0.0209153	0.0207911	0.0190462	0.017507	0.016925	0.0161656	0.0152048	0.0154918	0.0156237	0.0151786	0.0146882	0.0141751	0.0137712	0.0132198	0.0131893	0.0128247	0.0127427	0.0127977	0.0126631	0.0118461	0.0119816	0.011729	0.0114386	0.0111895	0.0111133	0.0108412	0.0100305	0.00986438	0.00966144	0.00902671	0.00918346	0.00935219	0.00876644	0.00892588	0.00867891	0.00864332
0.0854994	0.0697271	0.0557752	0.049852	0.0434682	0.0382273	0.041366	0.0382777	0.0318107	0.0280781	0.0312098	0.0290647	0.0292429	0.0304678	0.0309204	0.0284007	0.0277512	0.0227915	0.0210155	0.0201133	0.0202511	0.0194211	0.0190285	0.019027	0.0185489	0.0167645	0.0175201	0.0161571	0.0164635	0.0173885	0.0167554	0.016971	0.0160282	0.0154924	0.0154621	0.014879	0.0135825	0.0129235	0.012977	0.0126912	0.0127769	0.0113073	0.0115334	0.0111793	0.0113693	0.0106871	0.00975072	0.0100139	0.00977327	0.0100095
0.0704244	0.0584241	0.0517423	0.0458747	0.0419481	0.0361443	0.0327891	0.0271138	0.0239994	0.0229966	0.0237114	0.020186	0.019121	0.0183653	0.0196254	0.0196678	0.0178925	0.0173802	0.0159483	0.0156707	0.01589	0.0157216	0.0160578	0.0157422	0.0160343	0.0157931	0.0159038	0.0152331	0.0152197	0.0147105	0.0141608	0.0149165	0.0157284	0.0141121	0.0139535	0.0135015	0.0136352	0.014102	0.0138538	0.0127776	0.0129707	0.0127674	0.0123629	0.0124157	0.0128232	0.0128315	0.012162	0.0126982	0.0120558	0.0110502
0.0681176	0.0563826	0.0506999	0.0451638	0.0405816	0.0371342	0.035946	0.0325147	0.0295279	0.0272203	0.025549	0.0245327	0.023411	0.0224683	0.0231969	0.0229841	0.021705	0.0200838	0.0189977	0.0191509	0.0195171	0.0188031	0.0191953	0.0198293	0.0190893	0.0200759	0.0198834	0.0175992	0.0163682	0.0176132	0.0169322	0.0154426	0.0150042	0.0164953	0.0154842	0.0149023	0.0139748	0.0136374	0.0131012	0.0130182	0.0131476	0.0117952	0.011973	0.0119408	0.011428	0.0114629	0.0111903	0.00975415	0.00907189	0.00898066
0.0664061	0.0538105	0.0463749	0.0436211	0.039562	0.0359255	0.0322936	0.0280976	0.0267661	0.0258511	0.0259645	0.0231681	0.0223066	0.0220315	0.0221001	0.0217809	0.0205976	0.0197615	0.0184653	0.0185838	0.0185713	0.018445	0.0185531	0.017841	0.0175634	0.0174286	0.0174227	0.0170848	0.016929	0.0162516	0.0156021	0.0159876	0.0168362	0.0158909	0.0154971	0.0149542	0.01568	0.0155953	0.0152329	0.0143841	0.0136816	0.0135019	0.0123328	0.0118007	0.0126992	0.0127193	0.0114842	0.0114113	0.0115127	0.0107775
0.105843	0.0821094	0.0668815	0.0585821	0.0522577	0.0522019	0.051416	0.0437289	0.0410615	0.0369801	0.0380672	0.0376735	0.0331225	0.0305827	0.0293134	0.0259569	0.0250925	0.0229181	0.0228139	0.0209021	0.0202063	0.0198218	0.0193102	0.0192756	0.0201581	0.0196539	0.0186467	0.0204323	0.0219597	0.0208708	0.0189127	0.0186307	0.0174086	0.0174976	0.0176359	0.0173071	0.0161696	0.014998	0.0142859	0.0149612	0.0142473	0.014014	0.0149423	0.0146689	0.014217	0.0130863	0.0117468	0.0120041	0.0117685	0.0108353
0.126294	0.109204	0.0751291	0.047028	0.0460618	0.0456203	0.0399477	0.0374314	0.0380013	0.0349901	0.0327991	0.0305788	0.027169	0.0299679	0.0312117	0.0253345	0.0226702	0.0200181	0.0175807	0.0186249	0.0165784	0.0165884	0.0163435	0.0151711	0.0161176	0.0169501	0.0154668	0.0154233	0.0159087	0.0166181	0.0161267	0.0166046	0.0165847	0.0173914	0.0168923	0.0153349	0.013618	0.0131913	0.0128468	0.0132798	0.0128755	0.0121081	0.0112511	0.0137416	0.0140677	0.0120252	0.0110018	0.010604	0.0108623	0.0110318
0.104614	0.0831674	0.0664335	0.0549325	0.0492301	0.047131	0.0403146	0.0377841	0.0353826	0.0311237	0.0326389	0.0316068	0.0293535	0.0301038	0.0317221	0.0300175	0.0279689	0.0227393	0.0194115	0.0195707	0.0182658	0.0189147	0.0185257	0.0177962	0.0188511	0.0190357	0.0189788	0.0183729	0.0185903	0.0195056	0.0191962	0.0180207	0.0184142	0.0176066	0.0179111	0.0161507	0.0162578	0.0160619	0.0166368	0.0160595	0.0149398	0.0152902	0.0153187	0.0161988	0.0160111	0.0145271	0.0140234	0.0127538	0.0125077	0.012624
0.0724548	0.0629994	0.0586278	0.0511889	0.0427803	0.039826	0.0368019	0.0336936	0.0327419	0.0310221	0.0295026	0.0256341	0.0248251	0.0250096	0.0222318	0.0223398	0.0210184	0.0209227	0.0201495	0.0202486	0.0207873	0.0198157	0.0199293	0.0206598	0.0219587	0.0215873	0.0202255	0.0185358	0.0196752	0.020019	0.0204969	0.0191999	0.0187216	0.0196275	0.0189538	0.0178996	0.0168245	0.0160907	0.0159444	0.0158377	0.0147973	0.0150862	0.014778	0.0158705	0.0163575	0.0165213	0.0155865	0.0136587	0.0129296	0.0124075
0.0797028	0.0697653	0.0590882	0.0554297	0.0515529	0.0456676	0.0427404	0.0390122	0.0356899	0.0376826	0.0353459	0.0335199	0.033304	0.0322175	0.0327212	0.0342535	0.0327466	0.030127	0.0303171	0.0301246	0.0261834	0.0254265	0.0264588	0.0261195	0.0243226	0.0256483	0.0257711	0.0253836	0.0284317	0.0271377	0.0283565	0.0299179	0.0290672	0.0285509	0.0280603	0.0280211	0.0261737	0.0263959	0.0267755	0.0247938	0.0252541	0.0243665	0.0228309	0.0220999	0.0207389	0.0192327	0.018526	0.01719	0.0176857	0.0216692
0.119586	0.0980524	0.0796539	0.0664678	0.0601451	0.054121	0.0515499	0.0465728	0.038945	0.0334544	0.0303324	0.0298053	0.0306835	0.0317129	0.0288652	0.0259416	0.0231387	0.0209128	0.0207144	0.0196511	0.0182154	0.0174897	0.0174517	0.0171069	0.0177178	0.018809	0.0188749	0.0191412	0.0201553	0.0205858	0.0198055	0.0199281	0.0199162	0.0216525	0.0212544	0.0199645	0.0207376	0.0197765	0.0177077	0.0160362	0.0158184	0.0153583	0.013935	0.0126891	0.013159	0.0132832	0.0120059	0.0108891	0.0109617	0.0107016
0.152331	0.143526	0.124072	0.103552	0.086272	0.0662557	0.0499507	0.0451695	0.0400811	0.034601	0.0293888	0.0274845	0.0259601	0.0249296	0.0222749	0.0204928	0.0179239	0.0152272	0.014556	0.0138601	0.0138669	0.0129449	0.0113944	0.0110941	0.011399	0.0117127	0.0113258	0.0118487	0.0111253	0.0109809	0.0114669	0.0105624	0.0107006	0.0107107	0.00981604	0.00942315	0.00927212	0.00970791	0.0102901	0.00915624	0.00844006	0.00918204	0.00967391	0.00938867	0.00943275	0.00966997	0.00877949	0.0086817	0.0078594	0.00773106
0.0651669	0.0575021	0.047862	0.0446238	0.0431446	0.0383693	0.0347085	0.031058	0.0290494	0.0272548	0.0269168	0.0257401	0.0247371	0.0240943	0.0230413	0.0235152	0.0214376	0.0194693	0.0194994	0.0191615	0.0184028	0.0183025	0.0173212	0.0179691	0.0199145	0.020757	0.0211694	0.0198636	0.0187689	0.0198351	0.0205897	0.0205127	0.0199	0.0209357	0.0205476	0.018122	0.0185829	0.0187867	0.0183356	0.0186916	0.0184508	0.0167403	0.0159824	0.0166492	0.0187037	0.0180291	0.0153177	0.0144471	0.0142746	0.0153069
0.0602785	0.0524821	0.0471751	0.0403238	0.0354375	0.0316955	0.028807	0.0263938	0.0261814	0.0245381	0.0240485	0.0221878	0.0197526	0.0199694	0.0190512	0.0178211	0.0159839	0.0166313	0.017079	0.0164474	0.0165773	0.014624	0.0145078	0.0150192	0.0148393	0.0155802	0.015074	0.0156118	0.015645	0.0159437	0.0162992	0.0160665	0.0157831	0.016898	0.0161719	0.0160789	0.0161114	0.0157297	0.0158296	0.0161251	0.0158393	0.0163212	0.0152103	0.0152832	0.0176132	0.0167746	0.0145657	0.0149685	0.0158288	0.0148846
0.098482	0.0808565	0.0630326	0.057938	0.0519325	0.0441906	0.0397432	0.0356276	0.0327109	0.0311485	0.0290429	0.0268641	0.0274424	0.0247779	0.0227867	0.0208726	0.0210593	0.0207654	0.019555	0.0183147	0.0192388	0.0180619	0.0184712	0.0170922	0.0183453	0.0184436	0.0188042	0.0172094	0.0190215	0.0181008	0.0175247	0.0179192	0.0183498	0.0180635	0.0186171	0.0196093	0.0181182	0.0178992	0.0189349	0.0193926	0.0165284	0.0179005	0.0188974	0.0185681	0.0172704	0.0179792	0.0176531	0.0169715	0.0156547	0.0142852
0.0868016	0.0872937	0.082139	0.0547458	0.039975	0.0374876	0.033288	0.0307196	0.026549	0.0257166	0.0235521	0.0238909	0.0203475	0.0204813	0.0203287	0.0172078	0.0164644	0.0164067	0.0146467	0.0151475	0.014768	0.0143199	0.0143033	0.0144483	0.0146625	0.0173529	0.0169475	0.0166775	0.017086	0.0179158	0.0160612	0.0166598	0.01795	0.0188477	0.0183339	0.0181827	0.0170526	0.0169966	0.0160017	0.0162509	0.0166537	0.0160558	0.0168329	0.017869	0.0173671	0.0159761	0.0149544	0.0151109	0.0143232	0.014697
0.112349	0.0945055	0.0903848	0.0827446	0.0688475	0.050954	0.0478434	0.044433	0.0391246	0.0369356	0.0360858	0.0345693	0.0327799	0.0291528	0.0289242	0.0276608	0.026758	0.0237019	0.0235856	0.0225068	0.0192435	0.0196385	0.0203045	0.0207546	0.0195659	0.0178967	0.0189285	0.0191109	0.019261	0.019249	0.0210272	0.0197848	0.0223624	0.0227373	0.0225796	0.0220673	0.0209516	0.0209109	0.0199242	0.0193335	0.0189195	0.0174038	0.0182372	0.0183532	0.0183437	0.0173148	0.0158688	0.0147793	0.0147161	0.0146756
0.0807109	0.0698609	0.0592409	0.0608785	0.0576003	0.0583673	0.0539251	0.0467248	0.0436997	0.04328	0.043696	0.0436402	0.0484608	0.0456067	0.0455224	0.0377165	0.0365799	0.0364313	0.0312245	0.031144	0.0298722	0.026342	0.0261864	0.0299362	0.0313612	0.0311873	0.0300739	0.031562	0.0340025	0.034588	0.0371447	0.0338854	0.0327539	0.0348045	0.0375789	0.0362442	0.0339014	0.0319491	0.0299627	0.0312166	0.0292725	0.0263376	0.0269018	0.0250838	0.0230042	0.0226089	0.0218438	0.0191128	0.019317	0.0188749
0.0924484	0.0930661	0.0801437	0.0705683	0.0558323	0.0494425	0.0524736	0.0465737	0.0419841	0.0375356	0.0361914	0.0319298	0.0386225	0.0358836	0.0357669	0.0368166	0.0333168	0.0291091	0.0259266	0.0256354	0.025833	0.0251372	0.0238224	0.0261674	0.0272416	0.0287095	0.0271706	0.0302715	0.0299429	0.0269379	0.0283034	0.0311282	0.0310576	0.0308908	0.0333802	0.0299006	0.0282476	0.0288705	0.0259283	0.0265704	0.0239087	0.021963	0.0236851	0.023549	0.0224624	0.0204742	0.0189673	0.0185795	0.0181769	0.0179587
0.0922668	0.0765461	0.0704091	0.0650773	0.0600118	0.0553287	0.0500265	0.0463704	0.0444341	0.0408027	0.0382432	0.04103	0.0410282	0.0421865	0.0394003	0.0363129	0.0360231	0.0337615	0.032126	0.0287837	0.0280188	0.0252675	0.0253588	0.0253934	0.0270009	0.0264685	0.0267758	0.0275464	0.0292277	0.0299522	0.028983	0.0292559	0.0299974	0.0306219	0.030625	0.0307104	0.0322758	0.0305303	0.0282076	0.0274875	0.026739	0.0235483	0.0243055	0.0224028	0.0209821	0.0202216	0.0194838	0.0191355	0.017166	0.0164814
0.0772692	0.0652369	0.0633439	0.0587499	0.0516228	0.0504109	0.0463313	0.0426587	0.0381866	0.0349151	0.0327037	0.0323827	0.0333419	0.0295157	0.0290205	0.0301393	0.026386	0.0232645	0.0251175	0.0233786	0.0233436	0.0242651	0.0263213	0.0240873	0.0242891	0.0230428	0.0234556	0.0236444	0.0278731	0.0300584	0.0317379	0.030407	0.0324536	0.0330902	0.0310049	0.0306158	0.0317666	0.0289717	0.0284677	0.0298607	0.0295943	0.0278878	0.028149	0.0257288	0.0261204	0.024134	0.0231744	0.0229208	0.02195	0.0193448
0.0922287	0.0798081	0.0704578	0.0640065	0.0577905	0.0490852	0.0468626	0.044833	0.0427929	0.0371542	0.0341828	0.0315962	0.0315302	0.0334425	0.0345466	0.0343117	0.0320639	0.0293184	0.0274071	0.0245652	0.0245114	0.0236293	0.0228742	0.0225973	0.0237541	0.0233644	0.0246772	0.0272743	0.0277123	0.0278832	0.0308924	0.0344644	0.030375	0.0287972	0.0324275	0.0323297	0.0295944	0.029526	0.0284394	0.0257355	0.0263189	0.0261371	0.0242859	0.0240761	0.0222057	0.0205533	0.0194128	0.0210136	0.0196761	0.0170059
0.0589223	0.0513388	0.0597786	0.0438317	0.0389675	0.0348863	0.0367159	0.0363497	0.0321458	0.0300531	0.0320335	0.0308081	0.027931	0.0243892	0.0217403	0.0219639	0.0206082	0.0196336	0.0195582	0.0201894	0.0184615	0.0182411	0.0175645	0.0180402	0.0177613	0.0177553	0.0183157	0.0184021	0.0187333	0.0188547	0.0206096	0.021591	0.0218685	0.0219534	0.0233028	0.0256869	0.0257412	0.0243223	0.0254247	0.0270456	0.0254849	0.0270134	0.0252942	0.0260484	0.0279382	0.0276411	0.0266749	0.0263729	0.0253	0.0244498
0.0750618	0.0662171	0.0525822	0.0471572	0.044094	0.0395474	0.0367987	0.0352537	0.0338137	0.0304342	0.0287639	0.0274256	0.0228064	0.0232485	0.0245822	0.021725	0.02169	0.0204599	0.0185815	0.018562	0.0192563	0.0197942	0.0194211	0.0184291	0.0186582	0.0193268	0.0196999	0.0214046	0.0212523	0.0218929	0.0209985	0.0212821	0.0236987	0.0255654	0.0249825	0.0216997	0.0235873	0.0250627	0.0249211	0.0254845	0.0266434	0.0268135	0.0262873	0.0250765	0.0251715	0.0275918	0.0271929	0.0298127	0.0297084	0.0283248
0.0912886	0.0661614	0.0472638	0.0485933	0.0559771	0.0526298	0.0471667	0.0387132	0.0356491	0.0321343	0.0324564	0.0302308	0.0264307	0.0245927	0.0250876	0.0236051	0.0233311	0.022086	0.0205246	0.0191306	0.018417	0.0202371	0.018702	0.0187649	0.0181722	0.017311	0.0196281	0.0200761	0.0202557	0.0202779	0.0198834	0.0205635	0.0220068	0.0231351	0.0254886	0.0243513	0.0265924	0.0283595	0.0296314	0.0287382	0.0282661	0.028105	0.030227	0.0304385	0.0278211	0.0278614	0.0267863	0.0266758	0.0252486	0.0250292
0.067361	0.0542671	0.0571832	0.0448992	0.0387295	0.0388269	0.0388469	0.039292	0.0335806	0.0297381	0.0297362	0.0285325	0.027387	0.0257988	0.0240131	0.0230935	0.0203325	0.0200919	0.020383	0.0204229	0.0185368	0.0175614	0.0170808	0.0183314	0.0189408	0.0185035	0.0180094	0.0175985	0.0184381	0.0193497	0.0191623	0.0201685	0.0221371	0.0233148	0.023574	0.0248056	0.0246351	0.0237868	0.0248604	0.0272131	0.0251504	0.0243123	0.0247299	0.02475	0.0256606	0.0254967	0.0235172	0.0238707	0.0247532	0.0241136
0.0636628	0.0560911	0.0509561	0.0494941	0.0482747	0.0481754	0.0463244	0.0444081	0.0420676	0.0394564	0.0379624	0.0382244	0.0382318	0.0344937	0.0342134	0.0355541	0.0356208	0.0330228	0.0303693	0.0329733	0.0323843	0.0302427	0.0315197	0.0327862	0.0334597	0.0331834	0.0373651	0.0390346	0.0403162	0.0432651	0.04327	0.0410906	0.0437658	0.0476228	0.0438818	0.0479115	0.0470616	0.0437396	0.0413425	0.040182	0.0396393	0.0394578	0.0329366	0.032489	0.0324117	0.0303944	0.027507	0.0251038	0.0235353	0.0221255
0.0506429	0.0478401	0.0406163	0.0374407	0.0367068	0.0347663	0.0296836	0.0295305	0.0296554	0.0238909	0.0225607	0.0232985	0.0224608	0.0205207	0.0210135	0.0212398	0.0202053	0.0194932	0.018748	0.0192885	0.0198198	0.0204237	0.0204645	0.0211946	0.0222668	0.0220019	0.0233521	0.02485	0.0242954	0.0280474	0.0309795	0.0315404	0.0310573	0.028921	0.0305065	0.0300456	0.0296651	0.0330608	0.0298338	0.0303944	0.0295521	0.0305821	0.0314772	0.0330585	0.0310664	0.0301191	0.0298372	0.0312228	0.0284274	0.026079
0.0491298	0.0376966	0.0331398	0.0325921	0.0313176	0.0267154	0.024576	0.0248735	0.0243308	0.0250076	0.0226767	0.0224786	0.0206318	0.0200348	0.0180733	0.0184322	0.0165918	0.0169315	0.0170915	0.0168918	0.0183483	0.01851	0.0169743	0.016881	0.0173267	0.0195533	0.0202457	0.0210099	0.021279	0.0223561	0.0242238	0.0231787	0.0240174	0.0253021	0.0262622	0.0264587	0.0280591	0.0265705	0.0272492	0.0272813	0.0257757	0.0242824	0.0258181	0.0267918	0.0271492	0.0274749	0.0278026	0.0259124	0.0242535	0.023574
0.0524758	0.0503168	0.0447461	0.0383535	0.0352749	0.0327483	0.0291131	0.0277325	0.0288457	0.0287413	0.027011	0.0250099	0.0230725	0.0225711	0.0208712	0.0212934	0.0213524	0.0208727	0.0193104	0.0190645	0.0189409	0.0196735	0.0214487	0.0203882	0.0202217	0.0210475	0.0204151	0.0210088	0.0225586	0.0235895	0.0235122	0.0242409	0.0266937	0.0272701	0.0255454	0.0257427	0.026833	0.0266331	0.0259218	0.0244791	0.0254717	0.027596	0.0276205	0.0264081	0.0260593	0.0245711	0.0234308	0.0241151	0.022984	0.0209486
0.0551544	0.0514726	0.0471374	0.042054	0.0395518	0.0350299	0.030846	0.030775	0.0290573	0.0263338	0.0256136	0.0255651	0.0246534	0.0235456	0.0236887	0.0237053	0.0228815	0.021749	0.021975	0.0223838	0.0215133	0.0218478	0.0210712	0.022079	0.0235202	0.0241283	0.0278861	0.0287233	0.0271203	0.0276182	0.0283126	0.0289265	0.0287728	0.0293504	0.0286652	0.0293234	0.0296411	0.0284907	0.027822	0.0282331	0.027456	0.0279796	0.0273959	0.0289665	0.0276908	0.0268579	0.0267538	0.0264783	0.0259748	0.0239519
0.0570559	0.0472922	0.0405349	0.0375574	0.0360152	0.0315683	0.0299507	0.0287688	0.0270672	0.0270987	0.0260513	0.0256681	0.0241948	0.0239014	0.0222585	0.0220398	0.0205221	0.0197767	0.0191581	0.020155	0.0212504	0.0213074	0.0208617	0.0186055	0.021055	0.0226504	0.0259344	0.0287269	0.0266019	0.0245586	0.0253323	0.0254734	0.0268615	0.0273629	0.0271447	0.0281126	0.0293435	0.0269393	0.0281126	0.0273526	0.0258134	0.0246793	0.0260399	0.0256212	0.0265012	0.0272783	0.0265553	0.0250633	0.0247792	0.0247973
0.0535598	0.0501625	0.0440082	0.0375873	0.0352769	0.0327253	0.0302677	0.0293925	0.0274801	0.0269423	0.0270777	0.0249192	0.0225478	0.0222429	0.0206849	0.0212253	0.0206158	0.0204521	0.0199365	0.0187121	0.0183335	0.0190764	0.0208679	0.0212049	0.0195633	0.0205056	0.0224238	0.0241832	0.0262176	0.0264775	0.0254085	0.0264309	0.027339	0.0263362	0.0263731	0.0284552	0.0270266	0.0266942	0.0257544	0.0268381	0.0239384	0.0243307	0.0240398	0.0236669	0.0221895	0.0215001	0.0198703	0.0184477	0.0173684	0.0176388
0.0466643	0.0452499	0.0388607	0.0328011	0.0309968	0.0289583	0.0244559	0.0239709	0.0238512	0.0212497	0.0214854	0.0223871	0.0201896	0.0179299	0.0181802	0.0185607	0.0188961	0.0178822	0.0170538	0.0170223	0.0164314	0.0175204	0.0168804	0.0177445	0.0187467	0.0196976	0.0211918	0.0208223	0.0192781	0.0202856	0.0208398	0.0228745	0.0228681	0.0227437	0.0212995	0.0228862	0.0228098	0.0211546	0.0222317	0.0220767	0.0210342	0.0226567	0.0216675	0.021554	0.0208679	0.0207646	0.0209402	0.0202745	0.0201275	0.0195502
0.0477816	0.0417013	0.0347445	0.0341467	0.030594	0.028284	0.0272173	0.0248682	0.0234404	0.0222443	0.0212225	0.0204803	0.0205615	0.0184964	0.0172222	0.0182222	0.0160062	0.0149625	0.0154543	0.0168069	0.0179974	0.0182716	0.0179559	0.0172574	0.0178727	0.0186994	0.0190813	0.0203083	0.0198139	0.0203457	0.0210085	0.0204265	0.0210388	0.023228	0.0217774	0.0217182	0.0217233	0.0214862	0.0198817	0.0207038	0.0199652	0.0188642	0.0189387	0.0194213	0.0197262	0.0198133	0.0183609	0.0177006	0.0162789	0.016369
0.0470298	0.0440829	0.0368708	0.0300817	0.0285781	0.0292799	0.027152	0.023978	0.0244375	0.0256019	0.0246949	0.0226007	0.02089	0.0195634	0.0186523	0.019984	0.0202645	0.0194554	0.0188836	0.0179153	0.0164413	0.0183183	0.0199867	0.0197922	0.0197574	0.0214295	0.0205615	0.021031	0.0205685	0.0217751	0.0212134	0.0225887	0.0244523	0.0237445	0.0216312	0.0226687	0.0229252	0.022626	0.0232185	0.0217994	0.0217837	0.0217667	0.0209609	0.0193395	0.0213129	0.020242	0.0173254	0.0170523	0.0168291	0.015032
0.100767	0.0854393	0.0762431	0.0680037	0.0708934	0.0629627	0.054843	0.0594514	0.0554522	0.0484258	0.0462947	0.0439635	0.0378496	0.0368787	0.0326647	0.0316457	0.0269136	0.0241107	0.0245906	0.0228435	0.0229516	0.0245611	0.0226205	0.0231825	0.021031	0.0213005	0.0216237	0.0207894	0.0210118	0.0207687	0.0181652	0.0170931	0.0211438	0.0228284	0.0213119	0.0200258	0.0211065	0.0210242	0.0244145	0.0229337	0.020532	0.0185078	0.018193	0.0245983	0.0379388	0.0842323	0.0262468	0.0213726	0.0145999	0.0142876
0.0978158	0.0782914	0.0639022	0.0565335	0.0519457	0.048203	0.0455643	0.0455111	0.0433101	0.0375643	0.0357443	0.030342	0.0265539	0.0249723	0.0249741	0.0235165	0.0216801	0.0189627	0.0202555	0.0188525	0.0172046	0.0177739	0.0167342	0.0168742	0.0166239	0.0160137	0.0167217	0.0170485	0.0174521	0.0169871	0.0174421	0.0167358	0.0169711	0.0178996	0.0200406	0.0194313	0.0195182	0.0186902	0.0188093	0.0188782	0.0192263	0.0191174	0.0174164	0.0245463	0.0420186	0.0859109	0.0249183	0.0219094	0.0155811	0.0148285
0.0803512	0.0617783	0.0543721	0.0488151	0.0432125	0.0430447	0.0415327	0.0408801	0.0365539	0.033283	0.0325176	0.0316558	0.0292607	0.0290184	0.0276924	0.0254837	0.0264759	0.0236955	0.0206311	0.0186283	0.017848	0.018077	0.0174955	0.017738	0.0183263	0.0183601	0.0174751	0.0191338	0.0207496	0.0211084	0.023151	0.0246872	0.0278125	0.0282632	0.026475	0.0273234	0.0256525	0.0275255	0.0299555	0.0270653	0.0243206	0.0228442	0.0254576	0.0257221	0.0277035	0.031234	0.0258666	0.023134	0.0221605	0.0201059
0.097224	0.0586199	0.0530075	0.045501	0.0425369	0.0395361	0.0363954	0.0365923	0.0335706	0.0306854	0.0287315	0.0252032	0.0231556	0.0214434	0.0198653	0.0195956	0.0199675	0.0192046	0.0182854	0.016418	0.0159203	0.0163987	0.0159883	0.0163839	0.0162053	0.0158127	0.0164342	0.018809	0.0191163	0.0195138	0.020938	0.0214827	0.0222101	0.0238941	0.0257573	0.0250614	0.0255011	0.0255132	0.0253723	0.0253552	0.025091	0.0249047	0.0234192	0.0238856	0.0230854	0.0255137	0.0218747	0.021623	0.0202284	0.018906
0.0711384	0.0527492	0.0478068	0.0407875	0.0401519	0.0387505	0.0362107	0.0331514	0.0304406	0.0257205	0.0227211	0.0212579	0.0207762	0.0187848	0.0179793	0.0181612	0.0172486	0.0168338	0.0165237	0.0156683	0.0154763	0.0152833	0.0144379	0.0158824	0.016191	0.0169072	0.0185172	0.0190744	0.0193942	0.0190922	0.0187176	0.0212378	0.0239293	0.0231139	0.0233339	0.0244001	0.0256299	0.0278897	0.0303824	0.0304164	0.0299364	0.0294163	0.0312927	0.0318519	0.029559	0.0311471	0.0281729	0.0260992	0.0247113	0.0237632
0.066961	0.0576396	0.0512866	0.0471866	0.0497112	0.0446161	0.0385975	0.0388638	0.0367374	0.031732	0.0284035	0.0262452	0.0236572	0.025498	0.0224364	0.0190613	0.0192205	0.019814	0.0191014	0.0183433	0.0177663	0.0176767	0.0178147	0.0177071	0.0167037	0.0170483	0.017128	0.0176776	0.0191361	0.0194715	0.0201882	0.0217498	0.0233637	0.0242991	0.0233405	0.0240532	0.025029	0.0259034	0.0259299	0.0257348	0.027037	0.0287881	0.0271782	0.0269221	0.028115	0.0299456	0.0242903	0.0246721	0.0234839	0.0226278
0.0698169	0.0579076	0.0490584	0.0431519	0.0413954	0.0390964	0.0369709	0.0381407	0.0342415	0.0309775	0.0280953	0.0236981	0.0223659	0.0204256	0.018951	0.0183364	0.0182606	0.0172858	0.0168514	0.0166239	0.0155778	0.0155453	0.0145194	0.0149257	0.0150079	0.0141119	0.015035	0.0155802	0.017438	0.0174332	0.0188224	0.0196868	0.0199793	0.0223913	0.0236019	0.0228183	0.0212969	0.0216578	0.022424	0.0235355	0.0226886	0.0231434	0.0220701	0.0229532	0.0232833	0.0250426	0.0200143	0.0199963	0.0189278	0.0198427
0.0745464	0.0646263	0.0605325	0.0505018	0.0470881	0.0469859	0.043854	0.0448402	0.040933	0.0369134	0.0345677	0.0317842	0.0293294	0.0267644	0.0249759	0.0239542	0.0246172	0.023509	0.0218269	0.0196212	0.0196351	0.0198766	0.0192728	0.0190108	0.0185381	0.0181988	0.0193409	0.0223444	0.0229311	0.0225684	0.0241775	0.0241042	0.0250458	0.0279401	0.0306285	0.0297848	0.0289149	0.0289359	0.0285673	0.0295026	0.028896	0.0286781	0.0270004	0.0273154	0.0265811	0.0303439	0.0252823	0.0242816	0.023975	0.0230855
0.0609972	0.050719	0.0479607	0.0437739	0.0387697	0.0358407	0.033494	0.0293973	0.0289001	0.0284612	0.0259712	0.0235664	0.0229342	0.0215089	0.0213823	0.0203451	0.0197102	0.0189291	0.0183369	0.0179088	0.0179091	0.0180142	0.0181392	0.0182965	0.0181689	0.0175817	0.0177926	0.0203776	0.0218865	0.0204669	0.0220743	0.0237175	0.0245901	0.0290215	0.0306079	0.0311289	0.030904	0.0347825	0.0353748	0.0342691	0.034965	0.0343264	0.0351281	0.0357805	0.0372071	0.0453175	0.0355496	0.0322034	0.0322835	0.0315539
0.0589424	0.0506212	0.048836	0.0431298	0.037287	0.0328137	0.0362311	0.0340082	0.0331893	0.0318251	0.0276963	0.025171	0.0236073	0.0216905	0.021694	0.0222279	0.0209558	0.0197302	0.0194824	0.019337	0.019312	0.0190447	0.02069	0.0199076	0.0188308	0.0189254	0.0189515	0.0175981	0.0187048	0.0187182	0.019463	0.020044	0.0214737	0.022575	0.0239187	0.0247057	0.0246848	0.027053	0.0282855	0.0276065	0.0263086	0.028583	0.0303472	0.0307701	0.0352995	0.0410675	0.0310943	0.0278452	0.0275734	0.0270422
0.061719	0.0540526	0.0456081	0.0404701	0.0387107	0.0354374	0.033733	0.0293867	0.0285192	0.0283537	0.0247849	0.0233113	0.0238393	0.0225331	0.0206962	0.0194928	0.0208175	0.018657	0.0166232	0.0169524	0.0189359	0.0199164	0.0176752	0.0164415	0.0168122	0.0168418	0.0174559	0.0174001	0.0172483	0.0173541	0.0179957	0.016754	0.0174591	0.0189459	0.0214644	0.0209369	0.0211296	0.0211322	0.0221143	0.0234829	0.022244	0.0232388	0.0237918	0.0239319	0.026137	0.0334675	0.0239113	0.0234136	0.0245704	0.0242599
0.0761184	0.0625024	0.0560475	0.0479615	0.0396406	0.038259	0.0378716	0.032956	0.0329003	0.0316696	0.0287036	0.0254599	0.0232005	0.0215825	0.0197219	0.0200291	0.0218445	0.0200668	0.0194086	0.0181492	0.0188425	0.0178957	0.0176264	0.0166519	0.0162983	0.0160699	0.0172127	0.0187509	0.0177585	0.0167675	0.0169561	0.017009	0.0181025	0.0188778	0.017561	0.0198781	0.0191052	0.0177069	0.0184627	0.0194025	0.0197178	0.0213435	0.0214021	0.0216244	0.0225614	0.027392	0.02093	0.0209134	0.0215703	0.0234127
0.0698671	0.058353	0.0518317	0.0465263	0.0376109	0.0351734	0.0310981	0.0296924	0.0293038	0.0267889	0.0244234	0.0252819	0.0231077	0.0216489	0.0191019	0.0192842	0.0186471	0.0176176	0.0174825	0.0176912	0.0183081	0.0172431	0.0174815	0.0166404	0.0156667	0.016047	0.0167841	0.0160405	0.0163428	0.0169603	0.0172864	0.0175046	0.0169919	0.0191349	0.0203951	0.0202628	0.0192381	0.020902	0.0205708	0.0217586	0.022216	0.0220617	0.0220887	0.0247515	0.0259429	0.0300456	0.0252423	0.0228603	0.0229598	0.0217187
0.0584731	0.0454102	0.0406722	0.0365915	0.0319886	0.0304218	0.0279704	0.0265592	0.0266384	0.0254736	0.02469	0.0224104	0.0221627	0.0204385	0.0190073	0.0205787	0.0194973	0.0181113	0.0170328	0.0162699	0.0161478	0.0158314	0.015186	0.0157766	0.0158613	0.0165258	0.0172387	0.0182635	0.0201374	0.0214128	0.0210306	0.0215897	0.0237062	0.0269322	0.0279822	0.0295243	0.0283661	0.0279929	0.0276757	0.0284137	0.0284922	0.0274811	0.0266946	0.0273464	0.0266751	0.0271548	0.0261766	0.0239548	0.0235741	0.0239955
0.073671	0.064086	0.0553743	0.0489755	0.0445268	0.0419069	0.0401381	0.0398781	0.0350502	0.0308858	0.0294595	0.027119	0.0248449	0.0235184	0.0237548	0.0212199	0.0226009	0.0223272	0.0211843	0.0197358	0.0209817	0.0217063	0.0228112	0.0224872	0.0207873	0.0199077	0.0204504	0.0214074	0.0201113	0.0214417	0.0230081	0.0216886	0.024205	0.0257844	0.0261532	0.0264568	0.027935	0.0282839	0.0285916	0.03037	0.0324966	0.0318859	0.0303889	0.027373	0.0285419	0.0274274	0.0258028	0.0261174	0.0245813	0.0233742
0.0647763	0.059861	0.051424	0.0491933	0.0453308	0.0402631	0.0415388	0.0402469	0.0346353	0.0320085	0.0290653	0.0290159	0.0271779	0.026373	0.0270711	0.0255993	0.0230162	0.0211822	0.0200926	0.0211503	0.0200502	0.0200969	0.0212647	0.0198965	0.0191918	0.0198261	0.0197158	0.0209026	0.022335	0.0202608	0.0210709	0.021737	0.0244512	0.026852	0.0287985	0.0288201	0.0280072	0.0276918	0.0320074	0.0326472	0.0290134	0.0302944	0.0329957	0.0300586	0.0301762	0.0293339	0.029017	0.0306072	0.0275865	0.0287022
0.0668336	0.058525	0.0493743	0.0470744	0.0364695	0.0347918	0.0344973	0.0282781	0.026728	0.0247054	0.0215895	0.020859	0.0193056	0.0186699	0.0171359	0.017343	0.0166634	0.0166258	0.0170819	0.0148966	0.0133918	0.0147515	0.016634	0.014859	0.0143433	0.0136142	0.0137085	0.0140492	0.0151955	0.0155292	0.0144249	0.0133165	0.0147768	0.0167531	0.0171879	0.0162343	0.0172866	0.0185696	0.0185952	0.0207791	0.0199519	0.0181105	0.0194202	0.0186876	0.0194296	0.0188736	0.0201383	0.0216965	0.0203535	0.0196964
0.0733368	0.0606488	0.049938	0.0453791	0.0394119	0.0384142	0.0328456	0.0331373	0.0334298	0.0293778	0.0272009	0.0256585	0.0246961	0.021908	0.0207351	0.0196861	0.018838	0.0186431	0.0188736	0.0193414	0.0195902	0.018425	0.0169916	0.0175891	0.0179437	0.0173845	0.0170978	0.0185597	0.0187857	0.0190625	0.0194678	0.0181184	0.0175677	0.0200599	0.0205685	0.0218122	0.0217786	0.0229078	0.0259606	0.025607	0.0234773	0.0242332	0.0236503	0.0237111	0.0240677	0.0244915	0.0246824	0.0231833	0.0243761	0.0243832
0.0718298	0.0593278	0.0563156	0.0536267	0.0445557	0.0411837	0.0379022	0.0348135	0.0307915	0.0291273	0.0274544	0.0240246	0.0219652	0.0198853	0.0213457	0.0210382	0.01838	0.0176207	0.0176274	0.0175069	0.0170307	0.0182632	0.0182806	0.0180848	0.0170202	0.0171043	0.0175824	0.0176633	0.0191432	0.0184421	0.018698	0.01838	0.0211779	0.0227666	0.023292	0.0242843	0.0246317	0.0246513	0.0269374	0.0257504	0.0245176	0.0240914	0.0238521	0.0226143	0.0240268	0.0242594	0.0214738	0.0227485	0.0220283	0.0222052
0.0654997	0.0564624	0.0489975	0.0477295	0.0462864	0.0412516	0.0379974	0.0350619	0.0324884	0.0301376	0.0281916	0.0258596	0.0244833	0.0237715	0.0222287	0.0202139	0.0181227	0.0171016	0.0180543	0.0182327	0.0181726	0.0189467	0.0174421	0.0179242	0.0187176	0.0191766	0.0205904	0.0210424	0.0196338	0.0221549	0.0217493	0.0223849	0.0230609	0.0237641	0.0243201	0.0254606	0.0277709	0.0280055	0.0288296	0.0280794	0.0271498	0.026374	0.0268091	0.02656	0.0290788	0.0284997	0.0275079	0.0267147	0.027151	0.0273821
GPe
0.14582	0.122677	0.0931492	0.0757388	0.0623785	0.0525974	0.0446295	0.0392506	0.0367701	0.0336754	0.0304444	0.028659	0.0277842	0.0255255	0.0243052	0.0216854	0.0216426	0.0217393	0.021965	0.0224723	0.0241132	0.0256543	0.0270457	0.0256502	0.02491	0.026754	0.0270138	0.0275093	0.0286235	0.0271174	0.0249902	0.0244658	0.0228142	0.0211876	0.0199965	0.018236	0.0161947	0.0149483	0.0143588	0.0114763	0.01057	0.00996368	0.00918842	0.00827181	0.00762689	0.00689425	0.00667635	0.00633818	0.00580182	0.00509387
0.173235	0.125262	0.0945679	0.078424	0.0643029	0.0502051	0.0399033	0.0363256	0.0326021	0.0276272	0.0262858	0.0245413	0.0214495	0.0199019	0.0194814	0.0179429	0.0184034	0.0175326	0.0154218	0.0155677	0.0151189	0.0155162	0.0154936	0.0161888	0.0151919	0.0152368	0.0171726	0.0171743	0.0183944	0.0192031	0.0152893	0.0158282	0.0165576	0.015194	0.0141984	0.0142201	0.0140026	0.0134966	0.0125147	0.0104938	0.00964754	0.00871369	0.00864209	0.00791657	0.00656907	0.00653247	0.00597568	0.00553785	0.00478921	0.00444448
0.126859	0.104233	0.0845878	0.0735155	0.0621403	0.0560339	0.048858	0.0415607	0.0384506	0.0351798	0.0319433	0.0307022	0.0299909	0.026996	0.0264405	0.0242227	0.0242891	0.0240812	0.0225171	0.0236457	0.025302	0.0260237	0.0266935	0.0260943	0.0256797	0.0265168	0.026729	0.0260446	0.0254416	0.0242274	0.0232755	0.0224185	0.0206937	0.0195039	0.0184099	0.0180065	0.0157736	0.0159666	0.018205	0.0115193	0.00995913	0.00929431	0.00849779	0.00791463	0.00765347	0.00688972	0.00652242	0.00611029	0.00570413	0.00527841
0.129724	0.105774	0.0852314	0.0702888	0.0555275	0.0496168	0.0431847	0.0386909	0.0338416	0.0313396	0.0280083	0.0265254	0.0253264	0.0226602	0.0233624	0.0216965	0.0208341	0.0218585	0.0213213	0.0197989	0.0186306	0.022161	0.0216146	0.0217918	0.0215054	0.019999	0.0190616	0.0198982	0.0213949	0.020276	0.0180813	0.0174139	0.0175254	0.0165276	0.0147231	0.0138406	0.0125488	0.0135144	0.0154977	0.0105723	0.00972772	0.00824493	0.00770998	0.00712247	0.00685595	0.00679562	0.00564827	0.00491715	0.0048432	0.00481791
0.133792	0.11118	0.0905041	0.0755967	0.0624984	0.0528619	0.0464742	0.0385074	0.0340643	0.0323176	0.0295433	0.0277503	0.0260057	0.0244872	0.0232976	0.0208188	0.0211435	0.020366	0.019943	0.0206384	0.0218906	0.0230698	0.0235501	0.0227729	0.0221219	0.023464	0.0236969	0.0239034	0.0238485	0.0223932	0.0215432	0.0210065	0.019966	0.0185786	0.0178351	0.0161478	0.0142945	0.0130584	0.012227	0.0109453	0.009837	0.00922114	0.00847767	0.00783301	0.00722126	0.00672999	0.00641092	0.00603779	0.00577767	0.00533245
0.14422	0.112296	0.0904153	0.0752189	0.0639579	0.0613933	0.0568376	0.0453993	0.0398894	0.0352895	0.0312449	0.0307926	0.0293767	0.0266968	0.0268738	0.0229402	0.0243751	0.0238243	0.0226891	0.0229751	0.0253985	0.0279341	0.0271177	0.0255603	0.0258178	0.024873	0.02594	0.0252954	0.0240775	0.0227731	0.0204631	0.0206781	0.018826	0.0181075	0.0161752	0.0160286	0.0144569	0.0134121	0.0128637	0.0110983	0.00987759	0.00893874	0.00850185	0.00748168	0.00705026	0.0068676	0.00629913	0.00623654	0.00564659	0.00543509
0.12448	0.11261	0.096438	0.0760189	0.0618754	0.0504796	0.0470239	0.0420474	0.0338687	0.0302167	0.028024	0.0274082	0.0241712	0.0211739	0.0187903	0.0182623	0.0168462	0.0158638	0.0156792	0.0132972	0.0128577	0.0131613	0.0125087	0.0122541	0.0115101	0.0101681	0.00979882	0.0101317	0.0099063	0.00936643	0.0095312	0.00929015	0.00891321	0.00815764	0.00752996	0.00712698	0.00743281	0.00677388	0.00624685	0.00607939	0.0057635	0.00563121	0.00553048	0.00487271	0.00441669	0.0041016	0.00407714	0.00380241	0.00363354	0.00352991
0.134412	0.1163	0.0930284	0.08762	0.0838698	0.0741243	0.0560304	0.0450592	0.0433624	0.0412015	0.0380028	0.031814	0.0306263	0.0281977	0.0251489	0.0238565	0.0217883	0.0208453	0.019173	0.0171565	0.0167798	0.0159743	0.0168349	0.017444	0.0152649	0.0149927	0.0143069	0.0134783	0.0136307	0.0134097	0.0121889	0.011964	0.0114285	0.0115365	0.0102214	0.0097892	0.00983387	0.00871879	0.00850983	0.00726598	0.00692241	0.00618313	0.00591116	0.00570659	0.00534677	0.00478041	0.00421666	0.00406125	0.00371382	0.00336372
0.118423	0.117811	0.11018	0.0879426	0.0733657	0.0646352	0.0585444	0.0456786	0.0425621	0.0387995	0.0359137	0.034415	0.0326772	0.0304521	0.0289715	0.0290033	0.026024	0.0262468	0.0253888	0.025274	0.0240521	0.0242674	0.02479	0.025491	0.0264325	0.0257172	0.0251752	0.0254343	0.0283529	0.0280866	0.0267593	0.0262193	0.0253821	0.0245615	0.0230851	0.021921	0.021769	0.0202008	0.0201801	0.0166375	0.0161194	0.014418	0.0133669	0.0120761	0.011035	0.00954545	0.00911662	0.00841762	0.00783636	0.0071733
0.117632	0.10624	0.0978963	0.0842632	0.0714253	0.0659291	0.0558697	0.0489855	0.0441689	0.0397844	0.0352768	0.032976	0.0325593	0.031901	0.030029	0.0273758	0.026406	0.0241375	0.0216094	0.0216294	0.0234848	0.0263368	0.0245305	0.0255233	0.0237765	0.0233943	0.0244882	0.0238391	0.0245776	0.0246699	0.0258667	0.0270204	0.0241879	0.023638	0.0232678	0.0224656	0.0200671	0.0216087	0.027269	0.0185157	0.0148297	0.0142615	0.0154046	0.0257741	0.0174395	0.0112499	0.0207158	0.0233799	0.00854906	0.00704758
0.0957705	0.0948056	0.0909694	0.0859004	0.0741076	0.0632203	0.0541895	0.0458326	0.038084	0.0358446	0.0335958	0.0318036	0.0294422	0.0302229	0.0293503	0.0287047	0.0266953	0.0262832	0.0277691	0.0280683	0.0299508	0.0308464	0.030443	0.0296096	0.0300046	0.0303698	0.0294697	0.030641	0.0316378	0.0327603	0.0335969	0.0330044	0.0320035	0.0320457	0.0312785	0.0297287	0.0295722	0.0286661	0.0337658	0.0235173	0.0211004	0.0203692	0.0230466	0.0435755	0.0256778	0.0143354	0.0257904	0.0313519	0.0110254	0.0092616
0.107989	0.101292	0.0952128	0.0898856	0.0780945	0.0708368	0.0643324	0.0558756	0.0455369	0.0420567	0.0391029	0.0361318	0.0330408	0.0328096	0.0321291	0.0333	0.0297195	0.0286037	0.0305216	0.0310139	0.0325408	0.0335474	0.0325615	0.0304243	0.029645	0.0304667	0.0302906	0.0298932	0.0290239	0.0287035	0.0304371	0.0299353	0.0289966	0.0285376	0.0277321	0.0261559	0.0248776	0.0218221	0.0198916	0.0189012	0.0164632	0.0150336	0.0149018	0.013514	0.0115195	0.0104244	0.00989921	0.00956192	0.00832004	0.00729546
0.116016	0.0864953	0.0675884	0.0562887	0.0457521	0.0392619	0.0329491	0.0267782	0.0224216	0.0192542	0.017191	0.0150852	0.013112	0.0123349	0.0116235	0.011513	0.0106165	0.00982589	0.00786793	0.00793234	0.0081411	0.00784081	0.00800407	0.00825773	0.0079312	0.00822219	0.00747422	0.00702786	0.00724221	0.00718468	0.00658487	0.00611606	0.00586364	0.00578401	0.00538932	0.00444625	0.0040862	0.00409781	0.00425666	0.00366454	0.00303474	0.00272805	0.00272055	0.00239293	0.00208814	0.00183681	0.00180157	0.00169179	0.0016162	0.00150981
0.0972312	0.0925088	0.0747175	0.0645702	0.0570919	0.0419684	0.0381274	0.0321449	0.025935	0.0247898	0.0223701	0.0221072	0.0224472	0.0207713	0.0176943	0.0155383	0.0125853	0.0122271	0.0107458	0.0108905	0.0115721	0.010004	0.0104329	0.0112658	0.0103433	0.00938891	0.00952102	0.00951187	0.00994665	0.00941276	0.00950798	0.00836114	0.00781806	0.00757064	0.00734719	0.0067445	0.0062463	0.00673794	0.0069842	0.00508891	0.00409458	0.00423836	0.00374787	0.00343396	0.00359568	0.00320603	0.00296707	0.00267748	0.00246252	0.00225448
0.101853	0.101488	0.101748	0.0912583	0.0836409	0.0768842	0.0640559	0.0567527	0.0469643	0.042169	0.0409179	0.0370076	0.0347245	0.0338916	0.0327098	0.0321197	0.0295802	0.0306535	0.0304125	0.0308788	0.0328737	0.0301928	0.0324352	0.0346656	0.0368205	0.0409461	0.0442513	0.047185	0.0499592	0.0533791	0.0516763	0.0471893	0.0451228	0.0430907	0.0401697	0.0365639	0.034238	0.0314334	0.0298407	0.0275972	0.0254388	0.025265	0.0222044	0.0189589	0.0162138	0.0141335	0.0123049	0.0108529	0.0102626	0.00903578
0.0898381	0.0877041	0.083137	0.0788484	0.0720723	0.0643239	0.055573	0.0504727	0.0480686	0.0445793	0.0411386	0.0384769	0.0349778	0.0330133	0.0316956	0.0311257	0.0297755	0.0293227	0.0287613	0.0279132	0.0295881	0.0320393	0.0337584	0.0347749	0.0346408	0.0373152	0.0390124	0.0388216	0.0507327	0.057696	0.0408487	0.0390505	0.0358668	0.0342597	0.0324095	0.0298902	0.0286322	0.0297581	0.0313149	0.0228579	0.0210387	0.0195107	0.0177923	0.0166569	0.0150297	0.0135805	0.0118189	0.010981	0.0113779	0.0160384
0.107611	0.10371	0.101453	0.0955767	0.0850436	0.0750278	0.0630622	0.0545453	0.0459646	0.0406999	0.0399286	0.0357963	0.0328504	0.0311932	0.0302059	0.0302024	0.0279209	0.0269986	0.0268381	0.0283568	0.0285203	0.0265459	0.028456	0.0302706	0.032376	0.0351833	0.0374942	0.0391604	0.043038	0.0477181	0.0434771	0.0405268	0.039291	0.0364491	0.0344097	0.0330844	0.0298832	0.0460859	0.0855158	0.029991	0.0235559	0.0231977	0.0190282	0.0176797	0.0148998	0.0123716	0.0111174	0.00963728	0.0089018	0.00814575
0.107335	0.104363	0.0965355	0.0877086	0.0769558	0.0689369	0.059517	0.0512612	0.0473151	0.0444966	0.0401757	0.0372638	0.034016	0.0312008	0.029634	0.0300766	0.0278446	0.0269671	0.0266715	0.0247567	0.025491	0.0286684	0.0313529	0.0325633	0.0345808	0.0367059	0.0385529	0.0381946	0.0400315	0.0412181	0.0391385	0.0372745	0.0343265	0.0320813	0.0300926	0.0277437	0.0265089	0.0363581	0.0484587	0.0227693	0.0230004	0.0204016	0.0160407	0.0147319	0.0129233	0.0113955	0.0102476	0.00901381	0.00847712	0.00840627
0.101883	0.0969998	0.0955805	0.0872592	0.0760417	0.0652595	0.0553045	0.0531849	0.0506706	0.0460213	0.0415098	0.0385547	0.032576	0.0320335	0.0295399	0.0281479	0.0275156	0.0269701	0.02654	0.0269383	0.029233	0.0320066	0.0324238	0.0342249	0.0340213	0.0365504	0.0356375	0.0369627	0.0406835	0.0400078	0.0380616	0.0373595	0.0343494	0.0320841	0.03067	0.027733	0.0268504	0.0390861	0.0506772	0.0221543	0.0207942	0.0188332	0.0168436	0.0158251	0.0143567	0.0120063	0.00960591	0.00915993	0.00969112	0.0104947
0.0882242	0.0736162	0.0582358	0.0533366	0.046391	0.0398607	0.034113	0.0263	0.022709	0.0210817	0.0196428	0.0162679	0.0157705	0.0149692	0.0130127	0.0134372	0.012576	0.011178	0.010528	0.0106617	0.0106045	0.0104419	0.0114597	0.0111116	0.011467	0.0123056	0.0141686	0.0152667	0.0158385	0.0158594	0.0155468	0.0149271	0.0149023	0.0137572	0.0130206	0.0129605	0.0119344	0.0118924	0.0117553	0.00919748	0.00856272	0.00831271	0.0074469	0.0069941	0.00632763	0.00530695	0.00502962	0.00430889	0.00407958	0.00392333
0.121919	0.111632	0.103186	0.0924643	0.079507	0.0682643	0.0580833	0.0509767	0.0471927	0.0423307	0.0398224	0.0360648	0.0319812	0.0306475	0.0289561	0.0270157	0.0259511	0.0257389	0.0260743	0.0257532	0.0263862	0.0253535	0.0250555	0.0255378	0.0249253	0.0262121	0.0271041	0.0273545	0.0296441	0.030842	0.0279799	0.0276409	0.0266709	0.0246619	0.02342	0.0220874	0.0202297	0.0192328	0.0183657	0.01635	0.0144622	0.0128092	0.0120342	0.0107613	0.00932573	0.00822559	0.00751791	0.00709218	0.00663462	0.00610419
0.0986653	0.0865701	0.0785875	0.0680053	0.0589734	0.051115	0.0475136	0.0407235	0.0351958	0.0322591	0.0324082	0.0335114	0.0293793	0.0273784	0.0250513	0.0231102	0.0225319	0.0244541	0.0253482	0.0258999	0.0253348	0.0270169	0.0275204	0.0275133	0.0272841	0.0286766	0.0318847	0.0339883	0.0415362	0.0497742	0.0405753	0.0418196	0.0416788	0.0405935	0.0395447	0.0344539	0.0312733	0.0300911	0.0284857	0.0234745	0.0211957	0.018275	0.0171406	0.0163179	0.0147467	0.0137409	0.0126806	0.0107904	0.00879771	0.00754973
0.121522	0.104336	0.0968891	0.0990052	0.0880212	0.0763779	0.0641654	0.0493367	0.0412611	0.0355453	0.0312138	0.0292273	0.0274865	0.023867	0.0232122	0.0212347	0.0224479	0.0227564	0.0219178	0.0226204	0.0217659	0.0227382	0.0230047	0.0236458	0.0235177	0.0228241	0.0245189	0.0261443	0.0282264	0.0307484	0.0320635	0.0311604	0.0301131	0.0298877	0.029933	0.0295409	0.0246863	0.0442058	0.0649663	0.021699	0.0188781	0.0187978	0.0165021	0.0147243	0.013904	0.0115457	0.00997975	0.00906745	0.00842051	0.00749469
0.11887	0.100689	0.0886021	0.0826786	0.0766548	0.0649029	0.0529644	0.041177	0.0360698	0.0317652	0.0278258	0.0255826	0.0233492	0.0215932	0.0201808	0.0194931	0.0194536	0.0190368	0.0188704	0.0204359	0.021009	0.0214157	0.0236085	0.0252328	0.0265992	0.026776	0.0282491	0.0295525	0.0320256	0.0337158	0.0352897	0.0357683	0.0348319	0.0343621	0.0331466	0.0321455	0.0304324	0.0295644	0.0282267	0.0254041	0.0224612	0.02023	0.0188966	0.0171276	0.0158085	0.0138091	0.0127169	0.0110276	0.00954811	0.00862504
0.107466	0.0990536	0.0964551	0.101064	0.103882	0.0965597	0.0775147	0.0568929	0.0449095	0.0382776	0.0345473	0.0316554	0.029609	0.0287952	0.0284123	0.0284008	0.0288488	0.0286354	0.0301881	0.0342088	0.0362462	0.0346551	0.0336898	0.0336974	0.0333627	0.0334353	0.0351181	0.0371159	0.0394843	0.0430902	0.0448403	0.046709	0.0439077	0.0417234	0.0390089	0.0368532	0.0343067	0.0327181	0.0314897	0.0285173	0.0269843	0.0241697	0.0224277	0.020906	0.0187025	0.0163272	0.0144438	0.0128481	0.0113037	0.00970237
0.108935	0.0992796	0.0912259	0.0919213	0.0975782	0.0893013	0.0678119	0.058534	0.0485404	0.039762	0.0348701	0.0315362	0.0278434	0.0294055	0.0282903	0.0290467	0.0276193	0.0266337	0.0292775	0.0300278	0.0318074	0.0319277	0.031262	0.0320382	0.0331643	0.031282	0.0326534	0.0371412	0.0430101	0.0421353	0.0394699	0.0385979	0.0397968	0.0364122	0.0339096	0.0303301	0.0296021	0.0288101	0.0248794	0.0229376	0.0217855	0.0193604	0.0167293	0.0153115	0.0144604	0.0121112	0.0109901	0.0099273	0.00888041	0.00823616
0.108715	0.103529	0.0986335	0.0977541	0.0975132	0.0919359	0.073031	0.0546289	0.0433522	0.0367721	0.0311558	0.0290996	0.0287883	0.0265899	0.0256221	0.0258751	0.027671	0.0278314	0.0304726	0.0327673	0.0331325	0.0337951	0.0333287	0.0334047	0.0332911	0.0356985	0.0351305	0.0358275	0.0385823	0.0404256	0.0448956	0.0411698	0.0412529	0.0381281	0.0377797	0.0368919	0.032777	0.0313722	0.0306129	0.0268948	0.0234317	0.0219402	0.0200235	0.0184829	0.0161687	0.0139618	0.0128369	0.0110611	0.0101538	0.00925027
0.0422363	0.0286545	0.0221747	0.0199737	0.017598	0.0151213	0.0118552	0.00919469	0.00746953	0.00635577	0.00567754	0.00514259	0.00473037	0.00439571	0.00422627	0.00425871	0.0042625	0.00423052	0.00452955	0.00494619	0.00504394	0.00482584	0.00473483	0.00467606	0.00446586	0.00432093	0.0045192	0.00474582	0.00497674	0.00538872	0.00545149	0.00547909	0.00509663	0.00492071	0.00453655	0.0043735	0.00409249	0.0041349	0.00419012	0.00350588	0.0032612	0.002959	0.00278868	0.00265196	0.00237433	0.00203563	0.00180653	0.00166029	0.00148721	0.00130083
0.110357	0.104266	0.100902	0.0955897	0.0915104	0.0817041	0.0660967	0.0570519	0.0493957	0.0420737	0.0392077	0.0352598	0.0328753	0.0298424	0.0284835	0.0302814	0.028819	0.0269139	0.0303257	0.0299053	0.0300244	0.0288415	0.0280139	0.0267622	0.0280747	0.0277872	0.027221	0.0299707	0.0363451	0.036453	0.0303191	0.0307465	0.0293945	0.0284914	0.0254758	0.0235719	0.0222963	0.0217987	0.0204528	0.0175791	0.0167277	0.0147522	0.0130829	0.0106952	0.0107899	0.0101163	0.00935486	0.00833051	0.0078152	0.00726078
0.0517504	0.0462688	0.0455972	0.0524491	0.0683812	0.0610328	0.0574795	0.03628	0.0354832	0.0237438	0.0228291	0.0187075	0.0181182	0.0177301	0.0169715	0.0217172	0.0196813	0.0240832	0.0213174	0.0254568	0.0240054	0.0241647	0.0229641	0.0211202	0.0233942	0.0251493	0.0260272	0.0253888	0.0277448	0.0287961	0.0307591	0.0334957	0.0330686	0.0299294	0.0285864	0.0291467	0.0289673	0.0286517	0.0258328	0.0236187	0.0241506	0.0227086	0.0199718	0.018031	0.0163083	0.0153327	0.0134758	0.0126207	0.0120705	0.0109497
0.106899	0.0988133	0.0960372	0.100098	0.102534	0.0947567	0.0757042	0.0553694	0.044418	0.0387464	0.0352289	0.0316617	0.0295833	0.0281569	0.0278096	0.0280447	0.0281822	0.0282569	0.0303519	0.0338716	0.0354229	0.0343828	0.0331474	0.0321938	0.0324793	0.0331242	0.0342975	0.0366395	0.0384604	0.0403182	0.0419116	0.0429853	0.0404538	0.0391839	0.0358854	0.0338059	0.0311909	0.030069	0.0287551	0.0257386	0.024449	0.0217796	0.020139	0.0184948	0.0167769	0.0147686	0.0131677	0.011826	0.0104965	0.00917071
0.108173	0.10335	0.101009	0.105438	0.105142	0.0957012	0.0747652	0.0551306	0.0429603	0.0358144	0.0310248	0.0288323	0.0283379	0.0261263	0.0261197	0.0261281	0.027567	0.0273084	0.0302127	0.0329424	0.0340153	0.0347169	0.0321816	0.0320836	0.0317066	0.0335467	0.0331513	0.0333804	0.0342803	0.0354141	0.0403276	0.0379541	0.0381804	0.0350273	0.0354834	0.0354709	0.0315882	0.0299356	0.0290623	0.0256158	0.0226106	0.0207757	0.0193527	0.0177181	0.0158974	0.0139627	0.0128777	0.0112623	0.010678	0.00987947
0.101764	0.0943592	0.093327	0.093078	0.0987111	0.0909321	0.0727755	0.0589326	0.0486858	0.0406872	0.0376936	0.033268	0.0301913	0.0306063	0.0292671	0.030601	0.0302448	0.0291875	0.0323825	0.0323866	0.0342464	0.0343289	0.0321858	0.0310783	0.0326539	0.0319375	0.0332799	0.0373204	0.0407892	0.0385795	0.0380685	0.0371318	0.0361494	0.0347881	0.032017	0.029033	0.027254	0.0273145	0.0245764	0.021356	0.0204788	0.0184416	0.0160363	0.0138943	0.0134916	0.0119992	0.0106924	0.0099667	0.00966741	0.00849822
0.102124	0.08889	0.0812372	0.0761467	0.0735879	0.0735639	0.0624758	0.0505906	0.0386934	0.032869	0.0284556	0.025414	0.0220469	0.0195643	0.0191361	0.0193553	0.0194658	0.0203607	0.0220669	0.022094	0.0226794	0.0236899	0.0258561	0.0277953	0.0262106	0.0280953	0.0302831	0.030613	0.0311605	0.0294391	0.027458	0.0285436	0.0275299	0.0262639	0.023866	0.0219929	0.0223356	0.0204379	0.0186247	0.0167671	0.0158324	0.0137654	0.0117509	0.0103582	0.0101844	0.00913238	0.00807997	0.00721246	0.00637523	0.00604989
0.110995	0.0856596	0.0701718	0.0640338	0.061469	0.0556909	0.0504176	0.0394712	0.0302055	0.0264158	0.0220476	0.0190858	0.0187489	0.0182036	0.0171662	0.0170165	0.0148879	0.0145488	0.0156959	0.0165223	0.0157043	0.0171465	0.0178137	0.0187854	0.0200465	0.0198413	0.0194194	0.0192971	0.0192958	0.0205953	0.0185312	0.0174046	0.0179496	0.0177042	0.0155816	0.0151868	0.0132177	0.0120163	0.0112828	0.0105956	0.00917667	0.00801322	0.00740684	0.00677175	0.00620122	0.00541259	0.00520199	0.00440479	0.00411133	0.00375857
0.112185	0.0944066	0.0844018	0.0803887	0.0756623	0.069274	0.0636898	0.0520923	0.0412363	0.0354024	0.0300066	0.0266211	0.0260523	0.0244762	0.0247046	0.0247625	0.021696	0.0211108	0.0229935	0.0253039	0.0246776	0.025208	0.0264508	0.0274411	0.0278771	0.026711	0.0276681	0.0273571	0.0278598	0.0281407	0.0249134	0.0249444	0.0251683	0.024448	0.0210111	0.021428	0.0197469	0.0189321	0.0186985	0.0173557	0.0152877	0.0133841	0.0120098	0.0113418	0.0104044	0.00878975	0.00788284	0.00749616	0.00703548	0.00618411
0.105077	0.0905892	0.0824534	0.0805751	0.0743099	0.0734857	0.064537	0.0553995	0.0447924	0.0382466	0.0332971	0.0287431	0.027923	0.0260733	0.0233257	0.0229525	0.0234608	0.0250534	0.0251874	0.0256927	0.0260226	0.0271249	0.0279304	0.0274002	0.0283521	0.0292311	0.0297969	0.0309638	0.0298941	0.0286223	0.0279435	0.0263545	0.0264502	0.0254919	0.0226111	0.0229826	0.022002	0.0198077	0.0190677	0.0167573	0.0161107	0.0145096	0.0129108	0.0116183	0.0104453	0.00916385	0.00895254	0.00845992	0.00741627	0.00645711
0.0956961	0.0830496	0.0758175	0.0719681	0.070296	0.069965	0.0596822	0.0472947	0.0357035	0.0300501	0.0261268	0.0229452	0.0204071	0.0184445	0.0181396	0.0185437	0.0180616	0.0189334	0.0207568	0.020847	0.0215958	0.0223727	0.0238489	0.0250489	0.02381	0.0259523	0.027013	0.027081	0.0282865	0.0262123	0.0247297	0.0255455	0.0248716	0.0242086	0.0219538	0.020509	0.0205821	0.0191512	0.0177788	0.015878	0.0148071	0.0130962	0.0114459	0.0100093	0.0096373	0.00890534	0.00788271	0.00691236	0.00606236	0.00563469
0.106495	0.0868898	0.0730034	0.0685744	0.0679586	0.0612964	0.0547827	0.0447515	0.0340356	0.0288415	0.0235566	0.0206462	0.0203206	0.0190707	0.0179934	0.0185877	0.0168835	0.0162526	0.0176918	0.019379	0.0197521	0.0210404	0.0208671	0.0213031	0.0219539	0.02133	0.021124	0.0209938	0.0209238	0.0207757	0.0199431	0.0195723	0.0198315	0.0207602	0.0173497	0.0169618	0.0156022	0.0145556	0.0145494	0.0142182	0.0125164	0.0106087	0.00886993	0.00876163	0.00803877	0.0068274	0.0062894	0.00572838	0.00530799	0.00454836
0.106682	0.0824472	0.071469	0.0697983	0.0680975	0.0682916	0.0595047	0.0499154	0.0376568	0.0327084	0.0272167	0.022155	0.022286	0.0204202	0.0176349	0.0173411	0.0172582	0.0195172	0.0210053	0.0204656	0.0210917	0.0225163	0.022785	0.0237765	0.0235884	0.0246656	0.023802	0.0241803	0.0237664	0.024267	0.0229992	0.0219578	0.0220747	0.0213669	0.018513	0.0194894	0.0186673	0.0166915	0.01609	0.0147434	0.0141257	0.011766	0.0106645	0.00910601	0.00844125	0.00785294	0.00737831	0.00636104	0.00564105	0.00525957
0.0996881	0.0864629	0.0778068	0.0740066	0.0710112	0.070467	0.0600792	0.0486273	0.0377883	0.0315211	0.0271911	0.0244484	0.0217873	0.0192299	0.0189878	0.0193075	0.0188091	0.0199265	0.0219426	0.0221042	0.0234578	0.0243158	0.0260306	0.0273497	0.0267178	0.0290703	0.0292829	0.0294752	0.031211	0.0294219	0.0280215	0.0284704	0.0275279	0.0268289	0.0245393	0.0233141	0.0232952	0.023924	0.0252783	0.0187657	0.0172523	0.0150104	0.0131772	0.0114701	0.0110204	0.0100675	0.00875897	0.00760831	0.00669146	0.00624943
0.111069	0.0873898	0.0700638	0.0681265	0.0671631	0.0581312	0.05073	0.0401159	0.0325625	0.0288645	0.0228948	0.0192628	0.0199852	0.0186646	0.0172802	0.0171214	0.0157811	0.0153836	0.0172091	0.018638	0.0185671	0.0197714	0.020422	0.0203547	0.0213446	0.0219675	0.0210031	0.0205213	0.0215605	0.0224326	0.0202893	0.0190344	0.0192743	0.0198142	0.0168873	0.0166983	0.0154413	0.016354	0.0189154	0.0138485	0.011882	0.0102934	0.00897537	0.0084773	0.00786838	0.00663681	0.00594734	0.00559797	0.00553241	0.0046956
0.0972495	0.0810738	0.0715613	0.0720452	0.068312	0.0684619	0.0614539	0.0506614	0.0403778	0.0342991	0.0289836	0.0243546	0.0232608	0.0222506	0.0201229	0.0194107	0.0198532	0.0214326	0.0230191	0.0241726	0.0251867	0.0271687	0.0279462	0.0281656	0.0297867	0.0302175	0.0307879	0.0321331	0.0308244	0.0303537	0.0288432	0.0279825	0.0281151	0.0272292	0.0236961	0.0236044	0.0226519	0.0224481	0.0269975	0.0181946	0.0165724	0.0144823	0.0127613	0.0112372	0.00989234	0.00857521	0.00821388	0.00758439	0.00648464	0.00570074
0.126294	0.111357	0.093867	0.0801062	0.0758413	0.0714402	0.0606825	0.0493759	0.0408013	0.0349163	0.0307445	0.0280592	0.0259569	0.0237277	0.0227011	0.0214501	0.0206644	0.0207152	0.0207132	0.0212211	0.0216183	0.0216926	0.0213579	0.0215858	0.0220297	0.0227047	0.0227435	0.0244085	0.0248141	0.0250706	0.0248275	0.0244756	0.0237264	0.0228228	0.0213048	0.0200005	0.0189563	0.0185926	0.0178816	0.0149854	0.0137129	0.0126904	0.0117408	0.0105923	0.00956152	0.00885834	0.00818088	0.00726846	0.00671713	0.00601803
0.126002	0.104825	0.0963281	0.0986598	0.097895	0.0896279	0.0715045	0.0562569	0.0500368	0.03942	0.0346541	0.0329796	0.0304562	0.0269167	0.0275152	0.026945	0.0259473	0.0267687	0.0297534	0.030801	0.0324991	0.0325381	0.0319719	0.035363	0.0341913	0.0328723	0.035687	0.039867	0.0382243	0.0373884	0.0394641	0.0390902	0.0366169	0.0354681	0.0325098	0.0299154	0.0266064	0.0257577	0.0240155	0.0233941	0.0227562	0.0182891	0.0175279	0.0161571	0.0147591	0.0130649	0.011827	0.0109124	0.0100872	0.00910985
0.118189	0.108298	0.0926537	0.0815328	0.0807077	0.0763488	0.0653813	0.0520282	0.0442344	0.0396008	0.0362742	0.0325255	0.0301158	0.0284602	0.0274729	0.0264921	0.0259233	0.026944	0.0273405	0.028927	0.0290221	0.0299652	0.0295387	0.0306434	0.0313862	0.0324536	0.0328661	0.0357846	0.0364946	0.0376147	0.0377602	0.0365866	0.0360018	0.0343536	0.0323791	0.0302217	0.0277924	0.0260993	0.0245619	0.0224867	0.0204666	0.0187363	0.0174515	0.0155804	0.0139633	0.0127304	0.0117694	0.0103972	0.00965157	0.00866887
0.11687	0.106145	0.0886041	0.0814782	0.0898899	0.092178	0.0737902	0.055454	0.04357	0.0377966	0.0347498	0.0329844	0.0306744	0.0296345	0.0268607	0.0253783	0.0269136	0.0287616	0.0288963	0.0310588	0.0339274	0.0330551	0.0327783	0.0307179	0.0334858	0.0360953	0.0350497	0.0362432	0.0385799	0.043689	0.0423844	0.0409792	0.0404963	0.0381033	0.0376521	0.035675	0.0348779	0.0312234	0.0288807	0.0279342	0.0255992	0.0233007	0.0237009	0.0233697	0.0226327	0.02272	0.0261884	0.020729	0.0144909	0.0108698
0.122734	0.11803	0.0985383	0.0847659	0.0828813	0.0749043	0.0670053	0.0555612	0.0467839	0.0417002	0.0396353	0.0357497	0.0325448	0.0309168	0.0312222	0.0293196	0.0286841	0.030163	0.0323682	0.0356681	0.0360562	0.0352469	0.0345434	0.035495	0.0380275	0.040495	0.0401084	0.0413956	0.0433534	0.0438369	0.0432482	0.0437644	0.0431073	0.03858	0.0368936	0.0345718	0.0324107	0.0301456	0.02896	0.0280757	0.0259873	0.0245899	0.022307	0.0203059	0.0206311	0.0222014	0.0246737	0.019963	0.0142487	0.0110033
0.121193	0.113109	0.0974434	0.0881415	0.0826113	0.07498	0.0684316	0.0559182	0.0472837	0.0412497	0.0382363	0.0352276	0.0326538	0.0306288	0.0313681	0.0309757	0.0306441	0.0314863	0.0329028	0.0354324	0.0361447	0.0363249	0.0353123	0.0359794	0.0380275	0.0393254	0.0400129	0.0439719	0.0447625	0.0448592	0.0433351	0.0432784	0.0427621	0.0390236	0.0368563	0.0344149	0.0326312	0.0299893	0.0289761	0.0280185	0.0259442	0.0242124	0.0220571	0.0201184	0.0202227	0.0212853	0.0230462	0.0191076	0.0143691	0.0107028
0.128595	0.11913	0.0971542	0.0844321	0.0846102	0.0805373	0.0681942	0.0536104	0.0431783	0.0369338	0.0335015	0.0296986	0.028071	0.0262102	0.025215	0.0228966	0.0227285	0.024593	0.025046	0.0258714	0.0277678	0.0277997	0.0269146	0.026792	0.0281975	0.0293754	0.0293687	0.0308414	0.0322015	0.034101	0.0329419	0.0326692	0.0324247	0.0302878	0.0284733	0.0269134	0.0249306	0.0250082	0.025702	0.0206513	0.0188832	0.0177639	0.0164603	0.0146545	0.012823	0.0123464	0.0114952	0.0100776	0.00922503	0.00818578
0.129016	0.1173	0.0980424	0.0868941	0.0849574	0.0794676	0.066762	0.0524137	0.0437662	0.0377465	0.0343804	0.031191	0.0295723	0.0268172	0.0264062	0.0252178	0.0244979	0.0255495	0.0260445	0.0274543	0.0285691	0.0286433	0.0282556	0.0277768	0.0295521	0.0308611	0.0311608	0.0326071	0.0338008	0.0357204	0.0353467	0.0347329	0.0348205	0.032031	0.0301592	0.0281169	0.0261761	0.0249603	0.0248362	0.0218364	0.0197563	0.0187092	0.0173207	0.014988	0.0131653	0.0122404	0.0115629	0.0100942	0.00922425	0.00841772
0.108286	0.0903286	0.0846038	0.0817105	0.0693737	0.0630857	0.0586804	0.0469061	0.0404369	0.0345143	0.0301024	0.028928	0.0274068	0.0265262	0.0272243	0.0280061	0.0282285	0.0265188	0.027666	0.0281757	0.0278541	0.0312953	0.02876	0.0276037	0.0285212	0.0276907	0.0306219	0.0384863	0.0347092	0.0348075	0.0345012	0.0332128	0.0330956	0.0323619	0.0301791	0.0275238	0.026711	0.0247624	0.0255121	0.0226149	0.0203143	0.0177253	0.0154778	0.0152007	0.0138823	0.0115184	0.011236	0.0105395	0.00929531	0.00835632
0.153107	0.119332	0.0970822	0.086286	0.0835254	0.0768199	0.0655221	0.0498678	0.041108	0.0339561	0.0298234	0.0278982	0.0251671	0.0233552	0.0234606	0.0228134	0.0225737	0.0226357	0.0225058	0.0241788	0.0240587	0.0245545	0.0238801	0.0236051	0.024015	0.0244114	0.0241918	0.0268463	0.0274117	0.0268112	0.0266835	0.0268564	0.0264597	0.0254369	0.0236971	0.0226608	0.0209052	0.0202293	0.0192107	0.0169751	0.0157076	0.0142874	0.0134284	0.0119894	0.0110135	0.00993012	0.00928056	0.00847129	0.00814277	0.00737498
0.113921	0.0951253	0.086684	0.0791144	0.0758205	0.0681415	0.0605761	0.0492622	0.0422514	0.0375868	0.0352835	0.0307191	0.0289081	0.0285635	0.0264995	0.0259299	0.0271781	0.0272175	0.0293045	0.0289593	0.0287695	0.0300658	0.0291669	0.0284368	0.0300314	0.0307913	0.0310924	0.0325932	0.0315306	0.0313965	0.030803	0.0277694	0.0269249	0.0260341	0.0233426	0.021356	0.0197881	0.0244831	0.0298916	0.0158947	0.0140751	0.0136622	0.0118985	0.0105672	0.00935578	0.00869359	0.00781003	0.00744733	0.00731259	0.00887545
0.107783	0.10005	0.0876218	0.084131	0.0880649	0.0835547	0.0720899	0.0583751	0.049442	0.0415703	0.0345654	0.0337454	0.0311966	0.0284167	0.0284679	0.0293096	0.0274378	0.0282221	0.0281133	0.0292841	0.0298089	0.0316172	0.0314122	0.0324678	0.0312899	0.0326286	0.0336935	0.036312	0.0347315	0.0359532	0.0372274	0.0411313	0.039422	0.034337	0.0327308	0.0296114	0.0270274	0.0265186	0.0271925	0.0239026	0.0213001	0.020562	0.0180319	0.0173894	0.017436	0.018333	0.0160466	0.0130719	0.0104017	0.00884027
0.111157	0.0951526	0.0932786	0.0908425	0.0777774	0.0729133	0.0665356	0.0569203	0.0506761	0.0438714	0.0381072	0.0349344	0.0334946	0.0317581	0.0316589	0.0300837	0.0290612	0.0290929	0.0302911	0.0297153	0.0297881	0.0314399	0.032539	0.0362132	0.0363978	0.0350653	0.0378548	0.0402165	0.0370718	0.036646	0.03605	0.0343645	0.0321494	0.029636	0.0280354	0.0263525	0.0258221	0.0493007	0.0724613	0.021757	0.0178132	0.0144676	0.0123728	0.0118115	0.0111084	0.0100831	0.00895977	0.00801628	0.00748732	0.00699704
0.118833	0.0974197	0.0875782	0.0976792	0.0939472	0.0760384	0.0708137	0.0568935	0.0447013	0.0395085	0.0357097	0.0310876	0.0321528	0.0290973	0.0270128	0.0249995	0.025349	0.0263489	0.0272482	0.0289211	0.0309437	0.030619	0.0310063	0.0291595	0.0319146	0.0404602	0.038846	0.0395358	0.0391182	0.0387463	0.0381571	0.0353419	0.0344259	0.0324615	0.0308823	0.0291534	0.02641	0.0426341	0.0697105	0.0235573	0.0183624	0.0163498	0.0146358	0.0133929	0.0122916	0.0117863	0.0109981	0.00919038	0.00762297	0.00676761
0.123041	0.102075	0.0957417	0.0917293	0.0836787	0.0770324	0.0675207	0.0560152	0.0488942	0.0426043	0.0380227	0.0339422	0.0323169	0.0307398	0.0301629	0.0293916	0.0292006	0.0290666	0.0303134	0.0304636	0.0310209	0.0320783	0.031953	0.0331055	0.0347666	0.0354885	0.0368041	0.0383372	0.0371066	0.0376428	0.0364229	0.034045	0.0325319	0.0299709	0.0274788	0.0256892	0.0234869	0.0370592	0.0539621	0.0208727	0.017396	0.01551	0.0131947	0.0124828	0.0112536	0.0101252	0.0089994	0.0080514	0.00730711	0.00665543
0.111028	0.0979796	0.0929647	0.0831998	0.0701177	0.0595034	0.0537247	0.0480849	0.038363	0.0317007	0.0296514	0.0283203	0.0254428	0.0240749	0.0219111	0.022008	0.0211748	0.0217197	0.0209083	0.0201357	0.0201975	0.0205638	0.0226377	0.0206421	0.0212125	0.02314	0.0229024	0.0249329	0.0272628	0.02921	0.0271984	0.0266442	0.0252718	0.0258352	0.0250326	0.0235868	0.0213144	0.0256236	0.0350992	0.019357	0.0167207	0.0170525	0.0139099	0.0130852	0.0119308	0.0102787	0.00938336	0.0090715	0.00838786	0.00753791
0.096215	0.0883665	0.081717	0.0835699	0.0845886	0.0803317	0.0679314	0.0562849	0.0422109	0.0352594	0.0290117	0.0242867	0.022744	0.0215047	0.0214286	0.0221413	0.0212429	0.0213083	0.0220775	0.024237	0.0269345	0.0260746	0.0247141	0.0237497	0.0233206	0.0242802	0.0239172	0.0246397	0.0258333	0.0272166	0.0265154	0.0239585	0.0229547	0.0238009	0.0230397	0.0228528	0.024103	0.0271546	0.0323946	0.0213732	0.019215	0.0181853	0.0169207	0.0159119	0.0145735	0.0132296	0.0120256	0.0104439	0.0096248	0.0082127
0.133709	0.116293	0.104624	0.103365	0.0934756	0.0822382	0.071437	0.0555122	0.0440069	0.0349485	0.031243	0.0289237	0.0260963	0.0251907	0.0242078	0.0235159	0.0243785	0.025031	0.0260738	0.0277188	0.0282739	0.0284935	0.0259107	0.0264726	0.02657	0.026613	0.026468	0.0264326	0.0262143	0.0278619	0.0280394	0.0274264	0.0266726	0.026727	0.0257162	0.0248389	0.0278123	0.0237783	0.0191659	0.015364	0.0138212	0.013155	0.0121438	0.0105613	0.00925457	0.00827595	0.00770891	0.00702837	0.00655913	0.00601294
0.122568	0.104537	0.0943597	0.0969382	0.0827129	0.0707627	0.062212	0.0482045	0.0408326	0.0352431	0.0335914	0.0292331	0.0256975	0.0237148	0.0239986	0.0253574	0.0233443	0.0242222	0.0241649	0.0265374	0.0271721	0.0263707	0.0246848	0.0248939	0.0245289	0.0235961	0.0253702	0.0247532	0.0239428	0.0277067	0.0239668	0.0239453	0.0230099	0.0214771	0.0200687	0.0200307	0.0174387	0.0196511	0.0247962	0.0149197	0.0136022	0.0120062	0.0109379	0.0101825	0.00855309	0.0077175	0.00731871	0.00678889	0.0063226	0.00541795
0.122313	0.100457	0.0872157	0.0786791	0.0717129	0.0629206	0.0586552	0.050486	0.040088	0.0303056	0.0284	0.0287398	0.0291597	0.0265798	0.0250658	0.0251276	0.0247647	0.0241843	0.0245884	0.027848	0.0279201	0.0278654	0.0286888	0.028703	0.0282019	0.0275472	0.0287501	0.0267316	0.026912	0.0266672	0.0248031	0.02497	0.0239258	0.0233662	0.0212958	0.0195724	0.0186434	0.0172564	0.0203946	0.0149085	0.0126262	0.0109799	0.00946026	0.00894232	0.00897988	0.00770585	0.00679421	0.00602985	0.00586017	0.00542615
0.159449	0.131843	0.114113	0.0943569	0.0831268	0.0705499	0.0573093	0.0508875	0.0444485	0.0365433	0.0320357	0.0305653	0.0280891	0.0247898	0.0229993	0.0221555	0.0196716	0.0192008	0.0191242	0.0179682	0.017642	0.0163095	0.0148164	0.0147697	0.0143386	0.0131454	0.0131508	0.0132826	0.0127347	0.0121228	0.0118563	0.0112246	0.0109744	0.0105921	0.0106694	0.0104447	0.0103473	0.00977327	0.00940883	0.00908794	0.00896754	0.00808827	0.00724793	0.00694407	0.00626135	0.00635176	0.00567846	0.00518813	0.00790658	0.00768469
0.105367	0.0987975	0.100688	0.0957474	0.0851107	0.0745881	0.0679536	0.0597851	0.04895	0.0400812	0.0340134	0.029608	0.0284964	0.0276507	0.026326	0.0258535	0.024337	0.0271093	0.0292804	0.0304621	0.0331634	0.0352054	0.0331564	0.0297925	0.028534	0.0275476	0.0273018	0.0280832	0.0333012	0.0366915	0.0316206	0.0294343	0.0292058	0.0280869	0.0289865	0.028591	0.0283671	0.03755	0.0536949	0.0291378	0.0249078	0.0235802	0.0212435	0.0212712	0.0180019	0.0162838	0.0138953	0.0131296	0.0161895	0.0143177
0.105282	0.0949221	0.102534	0.0998992	0.0878901	0.0768134	0.0691495	0.0582483	0.0472076	0.0388267	0.0328203	0.0286869	0.0272121	0.0265084	0.0264216	0.0259021	0.0247981	0.0268362	0.0288641	0.0299426	0.0316714	0.0342959	0.0319975	0.0294809	0.0274809	0.026712	0.0270296	0.0278492	0.0296263	0.0304918	0.0306656	0.0288975	0.0290582	0.0281568	0.027983	0.0274969	0.0275027	0.0277324	0.0271751	0.0255829	0.0248438	0.0233367	0.0208265	0.0192182	0.0167036	0.0159177	0.0138924	0.0124116	0.0121904	0.0109467
0.106764	0.100575	0.0955973	0.0930165	0.0923364	0.0913838	0.0867656	0.0762689	0.0630621	0.0487079	0.0416711	0.0367511	0.0344439	0.0331088	0.0336515	0.0316295	0.030854	0.0332973	0.0368177	0.0405253	0.0432921	0.0431876	0.0433549	0.0433908	0.0407307	0.0417853	0.0408394	0.0388012	0.0421983	0.0459991	0.035418	0.0327491	0.0306124	0.0289838	0.0264832	0.0253972	0.0237287	0.0215248	0.0250917	0.0198025	0.0173757	0.0166484	0.0151268	0.0136274	0.0127106	0.0111155	0.0105934	0.00960152	0.00862548	0.00805068
0.081933	0.08199	0.0814644	0.0774053	0.0748522	0.0756122	0.0724393	0.0651414	0.0554011	0.0452686	0.0387039	0.0342151	0.0318899	0.030833	0.0323929	0.0314877	0.0306765	0.0325732	0.0357948	0.0401902	0.0438608	0.0431434	0.0425915	0.0413038	0.0389875	0.0407998	0.039613	0.0367546	0.0395522	0.0416199	0.0325381	0.0304419	0.0287693	0.0277835	0.0254708	0.0240249	0.0226573	0.0489663	0.187698	0.0618653	0.0179828	0.0177701	0.0161439	0.0161339	0.0137443	0.0112827	0.0101022	0.00935775	0.00868923	0.00832027
0.111735	0.108772	0.0991096	0.0940535	0.0914618	0.0913584	0.0865995	0.074909	0.0611084	0.0476246	0.0412916	0.0364503	0.0333981	0.0312068	0.0320276	0.0310481	0.02965	0.0316288	0.0336718	0.0365671	0.0380139	0.0382046	0.0381446	0.0375564	0.0354474	0.0371438	0.0363253	0.0342383	0.032934	0.0326954	0.0307166	0.0296283	0.0279437	0.0257148	0.0233459	0.0227668	0.0215047	0.0187319	0.019148	0.0174766	0.0157915	0.0151563	0.0138003	0.0123218	0.0113992	0.00995994	0.00961111	0.0087036	0.00784749	0.00754415
0.107921	0.0990875	0.0971687	0.0981348	0.0960869	0.0959574	0.0860737	0.0738107	0.0628314	0.0500952	0.043552	0.0374805	0.0338093	0.0324057	0.0341295	0.0337112	0.0315908	0.0337255	0.0380062	0.0442606	0.0464114	0.0460448	0.0437583	0.0415919	0.0383295	0.0437188	0.0426994	0.0396954	0.0374458	0.0353968	0.0351629	0.0326778	0.0306387	0.0267783	0.0262331	0.0266842	0.0240106	0.0219088	0.0223181	0.0185439	0.0171926	0.0169495	0.0153497	0.0136716	0.0124631	0.0107732	0.00997479	0.00892659	0.0082614	0.00766122
0.10852	0.100438	0.0978878	0.0914431	0.0846546	0.081381	0.0675203	0.0539832	0.0430568	0.0366042	0.0322624	0.0298503	0.0257911	0.0248308	0.0268062	0.0273459	0.0296008	0.0368302	0.0379819	0.0419661	0.0429078	0.0382574	0.035103	0.0327876	0.0339052	0.031324	0.0303412	0.0305461	0.0288988	0.0318744	0.029391	0.0284929	0.0296085	0.0279273	0.02496	0.0222153	0.0209745	0.0208442	0.019218	0.0167671	0.0150954	0.0146134	0.0133782	0.0134811	0.0106255	0.00980947	0.00916921	0.00830526	0.00735952	0.00715889
0.109017	0.11701	0.108033	0.0972165	0.0803935	0.0764775	0.0687335	0.056888	0.0480176	0.0359459	0.0298684	0.0291715	0.0294851	0.0292458	0.0274249	0.0272506	0.0293843	0.0323207	0.0392515	0.0398804	0.0401037	0.0364652	0.0353636	0.0334908	0.0303251	0.029178	0.0308469	0.0310874	0.0328128	0.030246	0.0278448	0.0255732	0.0271962	0.0254221	0.0246326	0.0239333	0.020733	0.0195606	0.0192197	0.0166707	0.0149482	0.0141275	0.0137295	0.0125303	0.0113457	0.0101946	0.00959199	0.00819715	0.00653223	0.00618033
0.124203	0.115055	0.103192	0.0985029	0.0855884	0.0867927	0.0842098	0.0761191	0.0604402	0.0509994	0.0454538	0.0395835	0.0354126	0.0319581	0.0320887	0.0308336	0.0301775	0.0313309	0.0315719	0.0319392	0.0333615	0.0314134	0.0283565	0.0256179	0.0237001	0.0227842	0.0223415	0.0212767	0.0220758	0.0232602	0.0176437	0.0167164	0.0168256	0.0159327	0.0136866	0.0131974	0.0121886	0.0135281	0.0172666	0.0105631	0.00919752	0.00883932	0.00849737	0.00827967	0.00873362	0.00866378	0.011015	0.0115123	0.00808709	0.00618556
0.129066	0.119348	0.102396	0.0848435	0.0753871	0.0715026	0.0657694	0.0559512	0.0468415	0.0403792	0.0366343	0.0306377	0.0270602	0.0236205	0.0231632	0.0221963	0.0217081	0.0206708	0.0204985	0.0202661	0.0195004	0.0183837	0.0166654	0.0152243	0.0137987	0.0129325	0.0122964	0.0115433	0.0111451	0.0109185	0.00987896	0.00901152	0.00872796	0.0086029	0.00776357	0.00741474	0.00678516	0.00686875	0.00766876	0.00561792	0.00493592	0.00450026	0.00427973	0.00422789	0.00371954	0.00322881	0.00321618	0.00325167	0.00297283	0.00266301
0.101706	0.0965087	0.0955284	0.0879617	0.0731911	0.0747959	0.0698448	0.0570294	0.0469767	0.0395912	0.0354021	0.03254	0.0315092	0.0306277	0.0311894	0.0294779	0.0288334	0.0304454	0.0339468	0.0387624	0.0424718	0.0428257	0.0414921	0.0393029	0.0415788	0.0395259	0.0376039	0.0393038	0.0378544	0.0388157	0.0389248	0.0382446	0.0375865	0.0359462	0.0358221	0.0342531	0.0327428	0.032677	0.0294113	0.0263572	0.0239529	0.023078	0.0211638	0.0186032	0.0175559	0.0157717	0.0141691	0.0124379	0.0108284	0.00930811
0.0890946	0.0866676	0.0857722	0.0794937	0.0672016	0.0674436	0.062427	0.0519322	0.0428915	0.0346613	0.0316241	0.0305384	0.0290296	0.027942	0.0276513	0.0263359	0.0264582	0.0283465	0.0320911	0.0367345	0.0400663	0.042586	0.0412824	0.0400327	0.0425039	0.0421038	0.0412468	0.0416582	0.0408487	0.0417338	0.0415415	0.0411391	0.0417675	0.0398349	0.0382334	0.036888	0.0352269	0.0449732	0.0662898	0.0312676	0.0258773	0.0247186	0.0213909	0.0185206	0.0166086	0.0151785	0.0140886	0.0121966	0.010451	0.00959495
0.086629	0.0895948	0.0866253	0.0809249	0.0701449	0.0698965	0.0670779	0.0562	0.0448898	0.0374321	0.033055	0.0295927	0.0274715	0.0266812	0.0285621	0.0278506	0.0280377	0.0294604	0.0318985	0.035996	0.0407232	0.0427763	0.0436094	0.0427072	0.0407835	0.0429081	0.0449619	0.0436476	0.0440168	0.0443141	0.0467223	0.0462051	0.0445146	0.0443437	0.0434728	0.0405612	0.0392126	0.0499709	0.0731553	0.0341645	0.0278358	0.0248883	0.0218903	0.0204682	0.0178845	0.0163557	0.0142242	0.0131635	0.0116606	0.0110919
0.163993	0.13777	0.11772	0.10059	0.0852229	0.0744778	0.0641232	0.0552439	0.0485683	0.0431228	0.0355932	0.0289073	0.0269871	0.026065	0.0241212	0.0215867	0.0204481	0.0193009	0.0189139	0.0176879	0.0164843	0.0156105	0.0150532	0.0149796	0.0149379	0.0144246	0.0132124	0.0129368	0.0124007	0.0118231	0.0111441	0.0112713	0.0101218	0.00965298	0.00884388	0.00843504	0.00778758	0.00741157	0.00763462	0.00582895	0.00551207	0.00513025	0.0044712	0.00403992	0.00363787	0.00343956	0.00317414	0.00300387	0.00266485	0.00251824
0.109942	0.0967017	0.0876306	0.0840563	0.0794021	0.0790445	0.0687717	0.0582718	0.0483324	0.0389613	0.0345402	0.0304032	0.0272183	0.0276818	0.0287476	0.0289816	0.0295493	0.0329106	0.035409	0.0366515	0.0345796	0.0352019	0.0385528	0.0395561	0.039536	0.0380539	0.0375953	0.0395681	0.0411775	0.0406237	0.0347705	0.0337288	0.0311067	0.0293176	0.026125	0.0241813	0.0223393	0.0213346	0.0208966	0.0161802	0.0153837	0.0141247	0.0124015	0.0113589	0.0104313	0.00868997	0.00764434	0.00690903	0.00606899	0.00551372
0.102005	0.0905763	0.0832194	0.073893	0.0779005	0.0840497	0.0792572	0.0677259	0.053777	0.0433857	0.0364974	0.0303442	0.0288802	0.0273971	0.0260159	0.0253676	0.0276237	0.0291258	0.0322865	0.0364424	0.0354513	0.0339781	0.0328812	0.0322265	0.0335104	0.0342137	0.0331557	0.0347127	0.0368781	0.0384593	0.0304684	0.0299554	0.0315834	0.0305218	0.0276804	0.0279984	0.0291374	0.0269583	0.0270487	0.0221103	0.0209536	0.0201841	0.0189048	0.0168216	0.0152782	0.0128772	0.0103517	0.00864488	0.00769687	0.00783215
0.1097	0.0961194	0.087556	0.0822994	0.0776325	0.0786448	0.0642996	0.0558327	0.0468824	0.0364508	0.0325217	0.0285339	0.0249143	0.0252547	0.0247563	0.0235928	0.0243576	0.0266117	0.0280169	0.0303729	0.0293338	0.0325534	0.0340762	0.0350363	0.035902	0.0341256	0.034497	0.0365501	0.0360258	0.0351038	0.0339193	0.0319378	0.0281735	0.0279125	0.0255301	0.0239005	0.0211442	0.0207885	0.0232451	0.0155544	0.0136756	0.01266	0.0104136	0.00975032	0.0086464	0.00779947	0.00713875	0.00698629	0.00555935	0.0051726
0.136436	0.118998	0.103568	0.0934369	0.0844654	0.0807487	0.0721404	0.0630423	0.0527004	0.0443703	0.0397808	0.0342004	0.0318727	0.0301626	0.0295745	0.0285345	0.0282766	0.0283418	0.0282038	0.0288183	0.026559	0.0264545	0.0276484	0.0268852	0.0263355	0.0262663	0.0258856	0.0261583	0.0255355	0.0240511	0.0234679	0.0229553	0.0209277	0.0200324	0.0181036	0.0170853	0.0156997	0.0141957	0.0131793	0.0111944	0.0104085	0.00998549	0.00848621	0.00775326	0.00693458	0.00633185	0.00579926	0.00534177	0.00468613	0.00427215
0.127981	0.113326	0.0938854	0.0796376	0.0702232	0.0622225	0.0552204	0.048636	0.0460352	0.0432014	0.0393999	0.0318457	0.0302645	0.0283345	0.0276343	0.0267793	0.0252039	0.023893	0.0213501	0.02023	0.019998	0.0197401	0.0200994	0.0196791	0.0188429	0.0179892	0.0183263	0.0166874	0.0262865	0.0375357	0.0157929	0.0144285	0.0138994	0.013173	0.0121253	0.0122023	0.0119934	0.126888	0.300122	0.0316511	0.00899439	0.00778961	0.00707766	0.0064228	0.00573467	0.00566128	0.00530713	0.00491035	0.00441254	0.00446252
0.10905	0.0851883	0.0729457	0.0603869	0.0575643	0.0432559	0.0372789	0.029127	0.0243914	0.0185487	0.0156978	0.0123703	0.0101233	0.00818678	0.00761758	0.0069412	0.00599055	0.00550609	0.00541328	0.00511476	0.00473039	0.00470225	0.00433406	0.00422839	0.00364608	0.00358378	0.0035525	0.00359411	0.00334065	0.00341026	0.00286406	0.00262888	0.00242145	0.00210341	0.00197479	0.00186212	0.00173119	0.00166884	0.00153207	0.00136959	0.00124589	0.00119559	0.00115415	0.00102375	0.00100929	0.000923245	0.000923795	0.000860251	0.000829993	0.000709355
0.109064	0.0975165	0.0872378	0.0799487	0.0793208	0.0767811	0.0721934	0.0604812	0.0491213	0.0388469	0.0351635	0.0316934	0.0314114	0.0314907	0.0305231	0.029458	0.0309211	0.0320873	0.0368478	0.0372375	0.0369907	0.0375755	0.0340178	0.0346515	0.0363308	0.0376289	0.0393074	0.0392621	0.0396635	0.0407239	0.0377263	0.0374858	0.0345674	0.0328401	0.0317695	0.0297869	0.0266819	0.0247666	0.0239714	0.0196999	0.0178807	0.015855	0.0143549	0.0127439	0.0113048	0.0103001	0.00931979	0.0081056	0.00767008	0.00690436
0.0995255	0.0908887	0.0808705	0.0770404	0.0782041	0.0794297	0.074061	0.0601376	0.0476654	0.0379927	0.0337709	0.0310066	0.0306368	0.030192	0.0296277	0.0283995	0.0296982	0.0313883	0.0367161	0.0371176	0.0371255	0.037937	0.0354721	0.0353569	0.0351163	0.0378939	0.0415854	0.0415436	0.0455406	0.0498348	0.0391022	0.0389769	0.0361712	0.0344421	0.0327454	0.0314552	0.0284632	0.0302815	0.0343709	0.0203995	0.0190588	0.0174239	0.0149535	0.0143164	0.0144665	0.0143532	0.0151792	0.0118154	0.00897548	0.00727858
0.100693	0.0817952	0.0738476	0.0648679	0.0638108	0.0668918	0.0630362	0.0516448	0.0399945	0.0314189	0.0273139	0.024423	0.0244845	0.0236459	0.0234652	0.0240002	0.0247062	0.0266714	0.0311119	0.0322295	0.0325784	0.0327077	0.030451	0.0297754	0.0304964	0.0337908	0.0352643	0.0349853	0.039849	0.0426998	0.03568	0.034611	0.0333724	0.0346919	0.0319781	0.0316342	0.0275138	0.0418531	0.0657209	0.0228221	0.0184184	0.0172155	0.0148168	0.0135428	0.0113145	0.00944071	0.00837614	0.00780536	0.00725018	0.00665641
0.098044	0.0833541	0.0721467	0.0664418	0.0638002	0.0615694	0.0563304	0.0473547	0.0383564	0.0316001	0.0270992	0.0242292	0.0236937	0.0225935	0.0221172	0.0229318	0.0243135	0.0252465	0.0281016	0.028425	0.0283571	0.0288182	0.0306854	0.030334	0.0335116	0.0353006	0.038261	0.0376064	0.0406201	0.0443862	0.0373387	0.0358007	0.0345891	0.0326903	0.0298413	0.0278971	0.0270097	0.0395773	0.0670686	0.0220281	0.0169324	0.0162316	0.0132627	0.0128038	0.0109188	0.0092087	0.00825082	0.00730438	0.00669624	0.00644739
0.0915725	0.0787178	0.0730363	0.0678443	0.0688935	0.0686948	0.0639936	0.0518229	0.0438886	0.0353197	0.0313772	0.0285344	0.0286398	0.028059	0.0274383	0.0272747	0.0273992	0.0296252	0.0360338	0.0359257	0.0346705	0.035853	0.0334137	0.0332716	0.0338488	0.0382172	0.0400032	0.039562	0.0397213	0.0405946	0.037765	0.0373227	0.0357324	0.0339256	0.0320474	0.0303281	0.0281266	0.0252638	0.0253993	0.0205085	0.0184929	0.0163593	0.0145316	0.0129733	0.0116209	0.0101968	0.00909716	0.00812918	0.00777931	0.00699908
0.0958244	0.0875254	0.0767013	0.0720281	0.0695883	0.0671841	0.0607187	0.0530628	0.0472967	0.0390817	0.0330114	0.0299536	0.0294119	0.0265041	0.0261434	0.0280923	0.0287336	0.0297634	0.0338131	0.0342306	0.0324086	0.0330126	0.0353656	0.034693	0.0381511	0.0403456	0.0427134	0.0420798	0.0422049	0.0419748	0.0419265	0.039582	0.0380867	0.0346303	0.0309688	0.0285729	0.0277962	0.0271676	0.0263217	0.0193895	0.0177397	0.015906	0.0139177	0.012869	0.0113136	0.00990056	0.00909163	0.00812508	0.00751637	0.006957
0.100553	0.0902401	0.0813909	0.0777887	0.0706959	0.0670217	0.0618092	0.0557419	0.0481352	0.0393873	0.0354681	0.0314752	0.0300449	0.0288912	0.0274356	0.0289931	0.0294939	0.0301929	0.0337857	0.0337707	0.033909	0.0343059	0.0350544	0.0337022	0.0367531	0.0388516	0.0399661	0.0393069	0.0387516	0.039296	0.0398579	0.0374214	0.0358173	0.0327927	0.0293183	0.0265728	0.024876	0.0239755	0.0222102	0.0172279	0.0158274	0.0143388	0.0127805	0.011855	0.0107162	0.00985003	0.00893442	0.00790295	0.00727354	0.0071241
0.102841	0.0925586	0.0844824	0.0772059	0.0762101	0.0721685	0.0593228	0.0463933	0.0407554	0.0356623	0.0330015	0.0333056	0.0309859	0.0295373	0.0294421	0.0296977	0.0327125	0.0339857	0.0373266	0.0414118	0.0395984	0.0424238	0.0439812	0.0413766	0.0417867	0.0439168	0.0439519	0.043046	0.0433473	0.042071	0.0381226	0.0349657	0.0325306	0.0299655	0.0286573	0.0270559	0.0241992	0.0214085	0.0193947	0.0175123	0.0156418	0.0145484	0.0130621	0.0117096	0.0107534	0.00932862	0.00874625	0.00787885	0.00707644	0.00656425
0.106937	0.0925939	0.0838993	0.0855469	0.0753178	0.0729292	0.0628391	0.0556196	0.0459274	0.0427369	0.038772	0.0350309	0.030547	0.0306087	0.0313201	0.0311465	0.0321589	0.0352689	0.0378657	0.0403547	0.0401939	0.0382367	0.0365559	0.0416409	0.0430012	0.0430335	0.0434771	0.0418187	0.041065	0.0384301	0.035887	0.0346046	0.031098	0.0291844	0.0279595	0.0258057	0.0227795	0.0224264	0.0190904	0.0175676	0.0153322	0.0136663	0.011658	0.0104621	0.00970461	0.00920114	0.00812518	0.00763863	0.00664093	0.00615985
0.0925952	0.0829692	0.0771669	0.0705271	0.0695918	0.0669786	0.063291	0.0524016	0.0430345	0.0379545	0.034791	0.0321225	0.0292357	0.0296962	0.0299478	0.0301388	0.0304801	0.0352141	0.0391466	0.0379586	0.0383682	0.04159	0.0451984	0.0426741	0.0438622	0.0464576	0.0465745	0.0444374	0.0432949	0.0410557	0.0395957	0.0353672	0.0330726	0.0325043	0.031332	0.0295012	0.0266191	0.0229896	0.0210697	0.0191727	0.0176275	0.0158743	0.0142462	0.0132635	0.0119955	0.0102279	0.0094009	0.0083589	0.00843441	0.00742623
0.107264	0.0963932	0.0908305	0.0800387	0.0778054	0.0756377	0.0592105	0.0471997	0.0413585	0.0374959	0.0318187	0.0310408	0.0301974	0.0288388	0.0285691	0.02845	0.0300778	0.0320621	0.0358648	0.0392389	0.0387799	0.0419388	0.0422733	0.0416634	0.0454488	0.0486019	0.0469345	0.0479546	0.0465853	0.0468076	0.043542	0.0389827	0.035237	0.0343346	0.0321939	0.029618	0.0267167	0.0282963	0.0295255	0.0192731	0.0165081	0.0157454	0.0136544	0.0127105	0.0109118	0.00991185	0.0090057	0.007825	0.00686116	0.00642384
0.108233	0.0926936	0.0844887	0.0815569	0.0757485	0.068316	0.0577443	0.0496539	0.0408172	0.0363728	0.0329037	0.0303895	0.0274086	0.0264922	0.0268531	0.02763	0.029006	0.0327151	0.0367634	0.0386168	0.0375936	0.0398584	0.0401311	0.0437158	0.0442801	0.044946	0.0491141	0.0501647	0.0471658	0.0426522	0.0402992	0.0395749	0.0357474	0.0340887	0.0315394	0.0289985	0.0266047	0.0304684	0.0315949	0.0203214	0.0174103	0.0154259	0.013125	0.0121697	0.0111513	0.0100229	0.00862848	0.007743	0.00710399	0.00665871
0.0726826	0.066453	0.061315	0.0558044	0.0546143	0.0546459	0.0478538	0.0400407	0.0344872	0.0305902	0.0266755	0.0253193	0.0254836	0.0238605	0.0237268	0.0238185	0.0256703	0.0266506	0.0296657	0.0322736	0.0310256	0.0314478	0.0322275	0.0307126	0.0308806	0.0336055	0.0320553	0.032045	0.0313238	0.0312719	0.0284158	0.0261008	0.0239767	0.0225293	0.0215073	0.0199529	0.0186619	0.0241121	0.0279384	0.0138056	0.0118762	0.0108831	0.0102158	0.00961231	0.00816827	0.007331	0.00651407	0.00557788	0.00502124	0.00526039
0.0996976	0.0898659	0.0784007	0.0787843	0.0788658	0.0719843	0.0641332	0.0526728	0.0434937	0.0369346	0.0352625	0.0323753	0.0314081	0.0319435	0.0318854	0.0310175	0.0336401	0.0394997	0.0455009	0.0498627	0.0502198	0.0479094	0.0431894	0.0454403	0.0426335	0.0427982	0.0454456	0.0465276	0.0433934	0.0439941	0.040389	0.0397705	0.040221	0.0366394	0.0362434	0.0358801	0.0310898	0.0276071	0.0248648	0.0223984	0.0208717	0.0189687	0.0166806	0.015391	0.0136492	0.0125508	0.0115579	0.0100942	0.00855562	0.00787443
0.0987583	0.0896057	0.0858363	0.0821834	0.0720505	0.0680877	0.0596708	0.0531342	0.0446347	0.0361309	0.0332293	0.0306135	0.0290035	0.0294749	0.0294358	0.0300251	0.0313888	0.0332945	0.0384563	0.0428095	0.0447269	0.0453992	0.0433715	0.0444885	0.0425617	0.0410685	0.0438703	0.0421593	0.0395251	0.0381257	0.0358968	0.0348259	0.0343699	0.0342774	0.0331675	0.0314404	0.0307346	0.0270489	0.024812	0.0223388	0.0201985	0.0177738	0.0164158	0.0144238	0.0135589	0.0119072	0.0101344	0.00900536	0.00832317	0.007338
0.0888045	0.0811426	0.077332	0.0779616	0.0728827	0.0692506	0.0621818	0.0546176	0.0460228	0.0374286	0.0349199	0.0321279	0.032106	0.0331511	0.0335332	0.034649	0.037313	0.040171	0.0450078	0.0492254	0.0530001	0.0512579	0.0481592	0.0487492	0.0479446	0.0466653	0.046226	0.0451359	0.0436461	0.0418702	0.0388436	0.0379189	0.0372837	0.0358305	0.0347958	0.0327167	0.0312717	0.0283821	0.0253624	0.0233151	0.0206644	0.0188494	0.0173455	0.0155222	0.0145891	0.0130733	0.011183	0.00991342	0.00881794	0.00803273
0.102904	0.0936954	0.0791904	0.0827517	0.0801746	0.0694598	0.0554319	0.0464722	0.0394736	0.0321946	0.0301373	0.0288475	0.0254261	0.0239433	0.025244	0.0264266	0.0262534	0.0278598	0.0319619	0.0335322	0.0313861	0.0336752	0.0314928	0.0323912	0.0345759	0.034992	0.0361526	0.0372615	0.0350639	0.0349839	0.0347751	0.0333527	0.0297964	0.0282669	0.0261429	0.0273852	0.0251735	0.0219445	0.0210819	0.0166998	0.0166582	0.0153276	0.0150383	0.0156447	0.016003	0.0141973	0.0114136	0.0100059	0.00854614	0.00677752
0.109133	0.0961288	0.0842909	0.0798751	0.0735713	0.0642326	0.0586836	0.0502743	0.0393401	0.0333162	0.0294465	0.0304458	0.0274307	0.0277318	0.0273602	0.0277318	0.0277424	0.0294014	0.0326721	0.0352096	0.0336641	0.0352197	0.0387672	0.0418538	0.0382934	0.0417614	0.044688	0.0421867	0.0424263	0.0417116	0.0390236	0.0356059	0.0321236	0.028889	0.027244	0.0262324	0.0238996	0.0224308	0.0208315	0.0188488	0.0170046	0.0149174	0.012972	0.0113119	0.0110526	0.01013	0.00895313	0.00807166	0.00701845	0.00628411
0.0879575	0.081176	0.0742572	0.066794	0.05892	0.0546764	0.0448298	0.0381945	0.032051	0.0274554	0.023597	0.0224497	0.0227726	0.0228668	0.0224567	0.0240022	0.0251211	0.0263904	0.0309585	0.031513	0.0327711	0.0343855	0.0353745	0.0376472	0.0376616	0.0371126	0.0402873	0.0407491	0.0396355	0.0437212	0.0434026	0.0413473	0.0363333	0.0389432	0.0345688	0.0286101	0.0274655	0.027748	0.0270143	0.0220619	0.0189596	0.0179009	0.0164458	0.0140396	0.0125792	0.0117599	0.0103259	0.00908121	0.00840093	0.00739693
0.093118	0.0860308	0.0837489	0.0827014	0.0774359	0.0732268	0.0654786	0.0533085	0.0432341	0.0339827	0.0324055	0.0295896	0.0280313	0.0289041	0.0279491	0.0278753	0.0288627	0.0319733	0.0358755	0.0380049	0.0371912	0.04091	0.0412332	0.044611	0.0501586	0.0524205	0.0508319	0.0519513	0.0533932	0.0516107	0.0490968	0.04983	0.0481688	0.0467115	0.0443897	0.0426569	0.0383699	0.0325674	0.029147	0.0287646	0.025553	0.0235163	0.0205074	0.0185789	0.0155265	0.0146937	0.0133987	0.0121497	0.0103969	0.00953636
0.106713	0.0925638	0.0973898	0.0910847	0.0894373	0.0864477	0.0722713	0.054937	0.0493841	0.0443172	0.0395597	0.0384041	0.0362503	0.03362	0.036802	0.0366687	0.0361349	0.0420984	0.0473433	0.0446019	0.0425415	0.0388808	0.0360592	0.0357956	0.0351572	0.0351335	0.0349297	0.0345863	0.039307	0.0406972	0.0312886	0.0297661	0.0279658	0.0281437	0.0279086	0.0251185	0.0227907	0.0202734	0.0211835	0.0184715	0.0172298	0.015214	0.0135336	0.0117586	0.0103527	0.00897694	0.00843316	0.00782381	0.00782049	0.00712003
0.100167	0.0916287	0.0892107	0.091545	0.084983	0.0742747	0.0656015	0.0613229	0.0482651	0.0396484	0.0336635	0.0299241	0.0306547	0.0322625	0.0342679	0.0334409	0.032458	0.0374637	0.0423731	0.0460625	0.0487953	0.0523493	0.0559838	0.0560241	0.0521569	0.0528618	0.0566572	0.0592995	0.0579983	0.0542663	0.0456025	0.0422364	0.0405831	0.0404101	0.036114	0.0336616	0.0292018	0.0269334	0.0238185	0.0202815	0.0186083	0.0157705	0.0149628	0.0125903	0.0110324	0.00890347	0.00894203	0.00815443	0.00713788	0.00631563
0.0963459	0.0862453	0.0814254	0.0802494	0.0742668	0.0642374	0.0562702	0.0512268	0.0410275	0.0328053	0.027897	0.0256401	0.0255372	0.0259857	0.027262	0.0272375	0.0265373	0.0306197	0.0341436	0.0369559	0.0400724	0.0424376	0.0450188	0.0455178	0.0431071	0.0436719	0.0470873	0.0485358	0.0470581	0.0437123	0.0371683	0.0340677	0.0341797	0.0345207	0.0298573	0.0272345	0.023739	0.0294963	0.029672	0.0168206	0.0151359	0.0130733	0.012419	0.0111666	0.00949635	0.0073211	0.00682057	0.00601633	0.00571813	0.00550076
0.111605	0.0990094	0.0932758	0.0935527	0.087057	0.0766862	0.0666296	0.0606696	0.0477456	0.0378945	0.0323088	0.0283516	0.0292613	0.0299914	0.0313631	0.0319145	0.0317203	0.036518	0.0409502	0.0434131	0.0444112	0.0459467	0.046741	0.0460366	0.0426587	0.0430496	0.0446884	0.0452417	0.0444115	0.0420284	0.036516	0.0352838	0.0330945	0.0333974	0.0307339	0.0284791	0.0247549	0.0220627	0.0190645	0.0177091	0.015677	0.0135462	0.0123715	0.01061	0.00941786	0.00787759	0.00715831	0.00665514	0.00611185	0.00576321
0.116661	0.0992594	0.0870534	0.0787131	0.0698237	0.0628811	0.0547563	0.0476903	0.0393517	0.035295	0.0304821	0.0278055	0.0260386	0.0254709	0.0278931	0.0288399	0.0299204	0.0337581	0.0386771	0.0417814	0.0406988	0.0434898	0.0470529	0.0466976	0.0463933	0.047578	0.0475858	0.0478843	0.0495608	0.0504086	0.0442432	0.0430215	0.0402044	0.0380034	0.0334457	0.0310349	0.0281986	0.0255348	0.0237076	0.0218247	0.018765	0.0169108	0.0152346	0.0140907	0.0142773	0.0130967	0.0143629	0.0210427	0.015169	0.00874107
0.113252	0.0947071	0.0875083	0.0816457	0.0744004	0.062887	0.0542313	0.0483758	0.0405638	0.0372792	0.0315849	0.0290893	0.0265972	0.0280686	0.0297739	0.0298632	0.0320533	0.0356856	0.04199	0.0441964	0.0414437	0.0431079	0.0476413	0.048744	0.0490256	0.0479845	0.0475952	0.0494503	0.0493714	0.0493745	0.0444173	0.0425509	0.0376907	0.0353498	0.0331904	0.030725	0.0273431	0.0303098	0.0314957	0.0211352	0.0184774	0.0203285	0.0173333	0.0165652	0.0168341	0.0117322	0.00917293	0.00808182	0.0072493	0.00650703
0.11136	0.0987751	0.0907861	0.0836316	0.0747008	0.0667209	0.0531571	0.0454368	0.0376531	0.0330388	0.0313064	0.0295741	0.0267555	0.027827	0.0284886	0.0283149	0.0300813	0.0362756	0.0413025	0.0423705	0.0417039	0.04184	0.0416694	0.0406492	0.0414313	0.0433098	0.0438103	0.0422833	0.0440242	0.0408729	0.04173	0.0404025	0.0393642	0.0358033	0.0339207	0.0312029	0.0276543	0.0276761	0.0298488	0.0201087	0.0190078	0.0201067	0.0171263	0.0173873	0.0176545	0.0120774	0.00962894	0.00857898	0.00769813	0.00707326
0.105044	0.0928081	0.0855286	0.0776727	0.0719401	0.063007	0.0553579	0.0506336	0.0425221	0.0396225	0.0342061	0.029056	0.0275818	0.0294343	0.0300351	0.0305365	0.0355792	0.0401957	0.045047	0.0462256	0.0448303	0.0463004	0.051212	0.0495962	0.0524392	0.050345	0.0489942	0.0495361	0.0490895	0.0474324	0.0449083	0.044447	0.03934	0.0339077	0.0343163	0.0307603	0.0276547	0.0270199	0.0252829	0.0187512	0.0169622	0.0175938	0.0139551	0.0134944	0.0241723	0.0165199	0.00880952	0.00707151	0.00620562	0.00583463
0.103878	0.0971085	0.0856521	0.080667	0.0724621	0.0629591	0.0573468	0.047401	0.0376878	0.0343744	0.0313787	0.0295336	0.0274047	0.0269926	0.0278211	0.0295582	0.0311364	0.0342743	0.0371386	0.0390383	0.0396007	0.039192	0.041235	0.0410917	0.0407554	0.0434964	0.0404182	0.0411331	0.0428722	0.0406053	0.0386777	0.0358676	0.0341344	0.0310759	0.0295743	0.0272892	0.0259951	0.0249435	0.0229821	0.0185563	0.0167386	0.0148211	0.0128985	0.0114618	0.0108519	0.0096174	0.00826853	0.00782697	0.00714542	0.00631705
0.0845649	0.0825398	0.0811956	0.0724413	0.0620868	0.0577246	0.0510537	0.042736	0.0363081	0.0299849	0.0307752	0.0280915	0.0296368	0.0293895	0.0296829	0.0341512	0.0382858	0.0437815	0.0457603	0.0452866	0.0473844	0.0494714	0.0482931	0.0478093	0.0495066	0.0517761	0.0530901	0.0507174	0.0549442	0.0566656	0.0423588	0.0404009	0.0357788	0.0323684	0.0293257	0.027048	0.0238357	0.0250107	0.0299184	0.0194224	0.0172886	0.0188902	0.0236148	0.0287329	0.0177413	0.0115415	0.00880414	0.00770463	0.00672906	0.00559142
0.095963	0.0938174	0.0885538	0.0802147	0.0679653	0.0643947	0.0573091	0.0481666	0.0402215	0.0314082	0.0332775	0.0318096	0.0323857	0.0318607	0.0324001	0.0384016	0.0435022	0.0516093	0.0529979	0.0510988	0.0504645	0.0525663	0.0494808	0.0489991	0.0524095	0.0543834	0.0550332	0.0509116	0.0527583	0.0526443	0.0408299	0.0391773	0.0348336	0.030544	0.0274348	0.0256627	0.0228598	0.0213272	0.020646	0.0156199	0.0137681	0.0136846	0.0118751	0.00985254	0.00908399	0.00872548	0.00761173	0.00689297	0.00614563	0.00538297
0.0898049	0.087102	0.0824298	0.0779244	0.0671759	0.0622094	0.0554726	0.0473624	0.0401969	0.0315683	0.0330136	0.0311628	0.0321098	0.0314849	0.0318637	0.0379469	0.0412718	0.0486277	0.0511454	0.0493956	0.0512694	0.0547623	0.0525019	0.0522464	0.0563288	0.0591528	0.0601848	0.0565518	0.0548653	0.0509335	0.0442944	0.0423363	0.0390622	0.0337933	0.0298216	0.0296247	0.0252697	0.0384473	0.0655471	0.0205572	0.0156105	0.016939	0.0136404	0.0119872	0.0106535	0.00972234	0.0082532	0.00754182	0.00642779	0.00555758
0.099412	0.0967707	0.0921635	0.0822484	0.0719047	0.0679427	0.0600882	0.0500746	0.0420905	0.0330113	0.0350138	0.0329994	0.0338948	0.0334792	0.0340188	0.0406622	0.0456524	0.0540913	0.0560128	0.0546572	0.0547413	0.057748	0.0543972	0.0541224	0.0577001	0.0600941	0.060938	0.0568695	0.0535337	0.0483136	0.045065	0.043579	0.0390851	0.0340055	0.0304282	0.0286258	0.0253402	0.0225482	0.0206599	0.0171513	0.0154779	0.0154262	0.0131095	0.010856	0.0100729	0.00975365	0.00832026	0.00774608	0.00677134	0.00567808
0.100524	0.091405	0.0836693	0.0744081	0.0665905	0.0586479	0.0516439	0.0460238	0.0394071	0.0320414	0.0297061	0.0292657	0.0272986	0.0280057	0.0294527	0.0314552	0.033028	0.0386868	0.0440836	0.0474964	0.0481406	0.0449221	0.0457513	0.0459811	0.0460035	0.0498546	0.051917	0.0521728	0.0523989	0.0557109	0.0474348	0.0435627	0.0407831	0.0385562	0.0343448	0.0333216	0.0315894	0.0331505	0.0355736	0.0284975	0.0315904	0.0453209	0.0581409	0.0468832	0.0275815	0.0181114	0.0131604	0.0109857	0.00939116	0.00805477
0.0962439	0.0859358	0.0804469	0.0715554	0.0666192	0.0632188	0.0526778	0.0441122	0.0382023	0.0311703	0.0275193	0.0267332	0.0257157	0.026319	0.0280106	0.0295901	0.0318689	0.0354236	0.0415349	0.0430248	0.041928	0.0427776	0.0444994	0.0435467	0.0455135	0.0471897	0.047409	0.0458176	0.0478071	0.047844	0.0416427	0.0400393	0.0367529	0.0365458	0.0365151	0.0319231	0.0330741	0.036603	0.0439554	0.0434374	0.0515134	0.0523764	0.0637181	0.0539543	0.0326735	0.0213736	0.0146735	0.0116634	0.00946141	0.00867489
0.0907849	0.0900937	0.0849828	0.0778685	0.0749735	0.0714494	0.0662872	0.0607736	0.0540095	0.0419067	0.0356485	0.0318757	0.0314357	0.0305634	0.0323929	0.0339141	0.0360133	0.0391404	0.0423134	0.0514514	0.0564443	0.0547574	0.0512238	0.051024	0.0495616	0.0480074	0.0463476	0.0457039	0.0436054	0.0426625	0.0396314	0.0397315	0.0362837	0.0347089	0.0289782	0.0276932	0.025523	0.0234584	0.021628	0.0175373	0.0151786	0.0147072	0.0142282	0.0125616	0.0109161	0.00922848	0.00784217	0.00757131	0.00782776	0.00707699
0.091693	0.0810249	0.0730172	0.064933	0.0550184	0.0468829	0.0406285	0.0324359	0.0306917	0.0298922	0.025322	0.0234516	0.0217118	0.019687	0.0196141	0.0188082	0.017335	0.0178125	0.0182471	0.0156844	0.0154895	0.0152103	0.0151608	0.0147897	0.0135252	0.0147238	0.0148502	0.0149484	0.0164575	0.0163426	0.0173289	0.0188033	0.0198946	0.0209691	0.0233514	0.0255562	0.0241906	0.0235032	0.0252554	0.0245318	0.0258559	0.0263222	0.0241828	0.0322145	0.0509969	0.0455811	0.023257	0.0231272	0.0207057	0.0200685
0.0889691	0.0786549	0.0741824	0.0647717	0.0545594	0.0406699	0.0357175	0.030123	0.027442	0.0244756	0.0209475	0.0193883	0.0199261	0.0183697	0.0176743	0.016471	0.0158778	0.0158673	0.0160255	0.0149903	0.0142416	0.0146226	0.0140501	0.014609	0.013512	0.0138876	0.0141599	0.0139424	0.0162668	0.0169659	0.0184599	0.0202053	0.0217106	0.0232678	0.0260967	0.029128	0.028035	0.0276187	0.0291875	0.0285119	0.0300271	0.0303036	0.0275222	0.0284447	0.0300397	0.0272026	0.0266799	0.028393	0.0259703	0.0238484
0.0784499	0.0767606	0.0729853	0.0631115	0.058561	0.0538702	0.0457587	0.0420299	0.0368439	0.0347026	0.031896	0.0346306	0.0349889	0.0394972	0.0448835	0.0475986	0.0381745	0.0342755	0.0285347	0.0247342	0.0211377	0.018137	0.0164652	0.0177938	0.018494	0.0172989	0.0181272	0.0182335	0.017596	0.0191278	0.0203992	0.0202998	0.0201325	0.0211183	0.0224328	0.0234038	0.024401	0.0241798	0.0234047	0.0226867	0.0226398	0.0231676	0.0209273	0.0224603	0.0245444	0.0218125	0.0198139	0.0179686	0.0182246	0.0172717
0.0777434	0.0803274	0.075151	0.0636297	0.056773	0.0539896	0.0491937	0.0430793	0.0387462	0.0366265	0.034177	0.0365559	0.0401726	0.0479482	0.0543249	0.0560094	0.0492794	0.042827	0.035325	0.0296032	0.026964	0.0233752	0.0215342	0.0213952	0.0208211	0.0200342	0.0213517	0.0219216	0.0212643	0.0216219	0.0216806	0.0211279	0.0214988	0.0229346	0.0226071	0.0228618	0.0244134	0.0243661	0.0235978	0.0237802	0.0247291	0.0263544	0.0224155	0.0224157	0.0239363	0.0220501	0.0217654	0.0213323	0.0201518	0.0191309
0.101938	0.0946402	0.0859251	0.0799878	0.0695596	0.0678436	0.0647774	0.0610359	0.0644828	0.063077	0.0624726	0.062335	0.0643454	0.0610144	0.0619079	0.0540148	0.0454588	0.0419083	0.0352863	0.031896	0.0313888	0.0281396	0.0259788	0.0256141	0.0261322	0.0259442	0.0258528	0.026057	0.025347	0.0247762	0.0264589	0.0259529	0.0247254	0.0249869	0.0238486	0.0243658	0.0245111	0.0226269	0.0220501	0.019547	0.0195842	0.0190854	0.0184722	0.0187384	0.0192702	0.0173197	0.0153915	0.0148991	0.0135618	0.0118981
0.079081	0.0723732	0.0589062	0.0562915	0.0506643	0.0453594	0.0436515	0.0400391	0.0361924	0.033677	0.0318624	0.0302624	0.0305172	0.0300644	0.0274489	0.0266081	0.0266909	0.0254076	0.0251254	0.0241709	0.0240741	0.0248427	0.0256953	0.0263041	0.0271427	0.0292312	0.031435	0.0329751	0.0348453	0.0337434	0.0333899	0.0341446	0.0335611	0.0340381	0.0328356	0.0324962	0.0322775	0.032654	0.0338016	0.033437	0.0329293	0.0297294	0.028868	0.0281042	0.0280949	0.0277897	0.0247673	0.0235695	0.0226615	0.021804
0.110129	0.107923	0.096458	0.0898873	0.0787937	0.0773126	0.0721733	0.0703351	0.0767323	0.0771715	0.0789441	0.0790349	0.0840657	0.0813862	0.0785323	0.068575	0.0530783	0.0457867	0.0375835	0.0326048	0.0303977	0.0280388	0.0243866	0.0206251	0.0207545	0.0209242	0.0201617	0.0190888	0.0202166	0.0198795	0.0214652	0.0222369	0.0225261	0.0222918	0.0216456	0.0201723	0.020389	0.0190317	0.0172563	0.0157768	0.0147113	0.0143952	0.0135658	0.0140518	0.014622	0.0144367	0.0119038	0.0100255	0.00912392	0.00844819
0.095566	0.0917614	0.0852614	0.0807399	0.0637181	0.06766	0.0655121	0.0646957	0.0631674	0.0636428	0.0658621	0.0654366	0.0680025	0.066844	0.0624689	0.0604324	0.0508909	0.0431256	0.0345836	0.0303253	0.0291817	0.0284585	0.0263218	0.0254682	0.0261581	0.024835	0.0225005	0.0233546	0.0232679	0.0227414	0.0244962	0.024141	0.0226462	0.0237879	0.0234548	0.0223005	0.0206039	0.0199983	0.0181985	0.0180841	0.0181936	0.0155802	0.0150358	0.0145849	0.0159673	0.0158179	0.0119279	0.0109653	0.0100811	0.00929804
0.0806437	0.081061	0.0639875	0.0556027	0.0496234	0.0438748	0.0430185	0.0386618	0.0342767	0.0330001	0.0318643	0.0298619	0.0294562	0.0289331	0.026823	0.0263726	0.0276982	0.0262891	0.0240119	0.0223826	0.022836	0.0222977	0.0227436	0.0230435	0.0240279	0.0253916	0.0269488	0.0288901	0.0316602	0.0308502	0.0308326	0.0321977	0.0311675	0.0319444	0.0313373	0.0316221	0.031812	0.032586	0.0318771	0.0306893	0.0304022	0.0277581	0.0275199	0.0267302	0.0276455	0.0272615	0.0230119	0.0229987	0.0223785	0.020949
0.0873564	0.080867	0.0653789	0.0610068	0.0537691	0.050654	0.0483167	0.0431125	0.0389016	0.0354593	0.0312525	0.0295701	0.0283148	0.0279631	0.025366	0.0244145	0.0236764	0.0232235	0.023601	0.0228896	0.0218041	0.0219214	0.0223533	0.0237469	0.0237088	0.0247034	0.0269781	0.0287625	0.0307349	0.0305098	0.0291324	0.0289739	0.0280217	0.0282111	0.0272845	0.0278147	0.027774	0.0287524	0.0291877	0.0297303	0.0281823	0.0251881	0.0250362	0.023498	0.0241538	0.022972	0.0214344	0.0211551	0.0207192	0.020407
0.0889847	0.0875753	0.0844859	0.0783856	0.0656023	0.0661967	0.060811	0.0620944	0.0622888	0.0593851	0.0595591	0.0649872	0.0679176	0.0662895	0.0676193	0.0632717	0.0494871	0.0391195	0.0356813	0.0339736	0.0296712	0.0282198	0.026277	0.0260015	0.0258498	0.0269051	0.0269027	0.0264931	0.0258708	0.0253227	0.0252823	0.0266364	0.0270886	0.0254813	0.0248841	0.0255164	0.023412	0.0223473	0.0218061	0.0204768	0.0197619	0.0181879	0.0164602	0.0148067	0.0135488	0.0131039	0.0123441	0.0115262	0.0104531	0.00964903
0.083022	0.0749864	0.0622636	0.0594426	0.0531528	0.0475825	0.0452237	0.0407274	0.0367964	0.0338304	0.0319188	0.030485	0.030679	0.0301404	0.0283437	0.0273984	0.0287593	0.0272957	0.0255198	0.024079	0.023547	0.0234398	0.0248223	0.02517	0.0263684	0.0277062	0.0289202	0.0311958	0.0341873	0.032994	0.032945	0.0333482	0.0329382	0.0342697	0.0327214	0.0324028	0.032562	0.0331877	0.0336534	0.0329848	0.0324966	0.0288484	0.0286257	0.0275496	0.0260521	0.025444	0.0237911	0.0234094	0.0232659	0.0222834
0.0923284	0.0964611	0.0950329	0.0807806	0.0697216	0.0743052	0.0668712	0.0655236	0.0719042	0.0634805	0.0626503	0.0713363	0.0780535	0.066253	0.0649148	0.0614455	0.0503438	0.0416792	0.0379273	0.0338546	0.0311755	0.0303825	0.0276241	0.0253571	0.0262837	0.0280317	0.0302698	0.0288677	0.0296086	0.0291013	0.0268545	0.0279196	0.030341	0.0337701	0.0308272	0.0297171	0.0297588	0.0281112	0.0246762	0.0231206	0.0218439	0.0227691	0.0211058	0.0182271	0.0162017	0.0142167	0.0136846	0.012668	0.0115714	0.0113617
0.0862031	0.0832924	0.0690842	0.0651642	0.0571842	0.0486136	0.04782	0.0424181	0.0375951	0.0367642	0.0350955	0.0326517	0.033212	0.0327924	0.0319003	0.031066	0.0325855	0.0310336	0.0277267	0.025558	0.0261293	0.0244458	0.0262702	0.0262057	0.0270458	0.028911	0.0300692	0.032277	0.0347607	0.032688	0.0337114	0.0348527	0.0341706	0.0357543	0.0353319	0.0339272	0.0320237	0.033944	0.0337469	0.032094	0.03221	0.0293226	0.028609	0.0279603	0.026105	0.0263441	0.0239774	0.0237943	0.0231667	0.0221094
0.096354	0.0881473	0.083813	0.0795683	0.0710433	0.0583982	0.053775	0.0499596	0.0488618	0.0451525	0.0437752	0.0397757	0.041669	0.0405691	0.046452	0.0442892	0.0399702	0.0361836	0.03075	0.029364	0.0267861	0.029366	0.0314039	0.0287562	0.0279249	0.0264048	0.0270936	0.0283025	0.0267354	0.0271953	0.0292554	0.027307	0.0272658	0.0261075	0.023284	0.0225059	0.0226035	0.022504	0.0243993	0.0207894	0.0194431	0.0194368	0.0175197	0.0212179	0.0234501	0.0188361	0.0145885	0.0144626	0.0136047	0.0121951
0.094632	0.0823278	0.0787246	0.0654973	0.0623527	0.0579893	0.0508141	0.0435679	0.0447665	0.0416838	0.0405458	0.0428023	0.0434117	0.0385322	0.0369048	0.0397829	0.0361309	0.0319553	0.0292485	0.0298657	0.0308218	0.0278535	0.0279045	0.0291226	0.0295687	0.0282335	0.0284708	0.0272518	0.0280504	0.0282003	0.0277465	0.0270216	0.0260962	0.0255398	0.0257941	0.0255812	0.0250729	0.0236625	0.0237752	0.0218283	0.0210342	0.0217076	0.0204016	0.0227166	0.0248791	0.0207867	0.0160136	0.0150459	0.01482	0.0143762
0.0927439	0.0880728	0.0867896	0.0768533	0.0727262	0.0689202	0.0598881	0.0616312	0.0634371	0.060462	0.0577955	0.0568543	0.0538343	0.0538226	0.0488664	0.0529797	0.0483381	0.041663	0.0357582	0.033081	0.030021	0.0278214	0.0276097	0.0281544	0.0251163	0.0254633	0.0281043	0.028039	0.0257923	0.0255792	0.0262064	0.0245136	0.0236507	0.0226824	0.0256823	0.0233486	0.0247927	0.0234053	0.0226406	0.0195548	0.0175266	0.0181732	0.0175608	0.0190169	0.0209936	0.0186575	0.0140017	0.0128224	0.0122087	0.0122214
0.0882703	0.0845553	0.0783834	0.0665877	0.0581582	0.0613203	0.0550609	0.0525309	0.0483414	0.0517957	0.0499203	0.0453681	0.0451208	0.0420861	0.0427934	0.0382347	0.0365669	0.0341992	0.0342191	0.0306746	0.0296562	0.0288016	0.0299403	0.0291027	0.0278625	0.0285103	0.0284566	0.0288148	0.02963	0.0306567	0.0269842	0.0257892	0.0270199	0.0273764	0.0261437	0.0243755	0.0238381	0.0238061	0.0228622	0.0219645	0.0220564	0.0217438	0.0199853	0.0190497	0.0180011	0.0172502	0.0156523	0.0144408	0.0138041	0.0137478
0.0988482	0.103991	0.0875954	0.0774754	0.0785332	0.0726816	0.0646946	0.0609966	0.0592274	0.0587635	0.0592848	0.0551148	0.0569305	0.0557064	0.0523563	0.0552134	0.0471733	0.0428345	0.0409386	0.0362416	0.0318731	0.0294863	0.0267225	0.0274971	0.0272924	0.0241448	0.0233216	0.0263337	0.0271215	0.0269451	0.0276941	0.0258905	0.025021	0.0244895	0.0241053	0.0238724	0.0214766	0.0190152	0.0191134	0.0176667	0.0190871	0.0177184	0.0168847	0.0161987	0.0145631	0.0130992	0.0134395	0.0132425	0.0115847	0.0114153
0.09028	0.0857132	0.0785882	0.0728725	0.072533	0.0666162	0.0649959	0.0661204	0.0650802	0.0635659	0.0635632	0.0605818	0.0595651	0.0586626	0.0531482	0.0580257	0.0546845	0.0477285	0.0430513	0.0381002	0.0330215	0.0298881	0.0290886	0.0290398	0.026269	0.0266557	0.029505	0.0282841	0.0266965	0.0258155	0.0267692	0.0261182	0.0249725	0.0249527	0.027133	0.0250935	0.0265596	0.0239748	0.0227532	0.0200765	0.0181191	0.0175399	0.0173457	0.016862	0.0165503	0.0157702	0.0144201	0.0130988	0.0122874	0.0121488
0.0961254	0.090332	0.0834218	0.0742392	0.0669921	0.0658237	0.0594243	0.0528523	0.0524688	0.0514232	0.0526879	0.0521233	0.0543432	0.0542331	0.0512811	0.0511197	0.0450752	0.0377378	0.0349432	0.0318159	0.0291519	0.0275764	0.0258878	0.0256185	0.02594	0.0239988	0.0241883	0.0246624	0.0251054	0.0248785	0.0244033	0.0241711	0.0234429	0.0238441	0.0231875	0.0224828	0.0222399	0.0211318	0.0202522	0.0181747	0.0178822	0.0166667	0.0157299	0.0150471	0.0140992	0.0130447	0.0130315	0.0120014	0.0110216	0.0107168
0.0917089	0.0786025	0.0725182	0.0634113	0.0583059	0.0535401	0.0516464	0.0453826	0.0457449	0.0421091	0.0434597	0.0445005	0.0440192	0.0436594	0.0447157	0.0464504	0.0423068	0.0366477	0.0339463	0.0316657	0.0298411	0.0268471	0.0274147	0.0266187	0.026336	0.0260537	0.0279531	0.0265121	0.0258621	0.0273295	0.0278133	0.0267075	0.0255007	0.0251452	0.0247079	0.0241385	0.0247098	0.0233934	0.0217374	0.0203919	0.0189858	0.0180367	0.0177582	0.0173925	0.0165416	0.0150484	0.0145065	0.0136638	0.0132957	0.0129189
0.0858878	0.0739582	0.0615216	0.0581839	0.0554459	0.0506392	0.0439235	0.0410532	0.0417972	0.0390673	0.0357383	0.0345853	0.0364351	0.0346536	0.0303258	0.0294641	0.0266478	0.0257649	0.0269937	0.0278255	0.0252474	0.0254543	0.0255088	0.0254947	0.0259564	0.0256867	0.0243927	0.0267388	0.0260809	0.0253178	0.0235425	0.0251602	0.0251619	0.0233061	0.0240607	0.0240099	0.0240484	0.0233043	0.0228031	0.0212571	0.0208124	0.0223816	0.0198788	0.0180383	0.0175812	0.0181337	0.0170124	0.0153338	0.0140185	0.0135841
0.0973111	0.0845808	0.0781599	0.0660528	0.0623335	0.0564355	0.0532241	0.0470436	0.0474289	0.0434938	0.0433265	0.0438062	0.0434397	0.042622	0.0430179	0.0469122	0.0434547	0.0373711	0.0351725	0.0336302	0.0320748	0.0285367	0.0288493	0.0295188	0.0294928	0.0285733	0.0295476	0.0271984	0.027628	0.0289776	0.029352	0.0284132	0.0271387	0.0263256	0.0256728	0.0255018	0.0256888	0.0243387	0.0230841	0.0215459	0.0204837	0.0199058	0.0193529	0.0190755	0.0180527	0.0158924	0.0155021	0.0146959	0.0143111	0.0139669
0.0976791	0.0874764	0.0773071	0.071886	0.0703377	0.0659405	0.055718	0.0575562	0.0608495	0.0566153	0.0501604	0.04783	0.0507375	0.0477217	0.0402403	0.0427858	0.0395081	0.0353968	0.0342366	0.0335875	0.0296377	0.0287512	0.0287716	0.0272674	0.0249615	0.0259769	0.0252323	0.0264552	0.0260302	0.0242509	0.0241665	0.024748	0.0242442	0.0226361	0.0243366	0.0240398	0.0239079	0.0226837	0.0229362	0.019942	0.0188904	0.0200163	0.0178498	0.0168339	0.0168493	0.0161793	0.0149522	0.0136129	0.0125218	0.0122436
0.0893393	0.0791974	0.0697371	0.0653518	0.0582414	0.0544946	0.0514468	0.0481515	0.0447932	0.0431703	0.0414233	0.0431773	0.0435234	0.045161	0.0464538	0.0445789	0.0415287	0.0390474	0.0351103	0.0316847	0.0310499	0.0297869	0.0265706	0.026805	0.0261772	0.0264956	0.026036	0.0249688	0.0243004	0.025653	0.0260028	0.0261306	0.0264143	0.0264878	0.026571	0.0262821	0.0255825	0.0253396	0.0238461	0.0222276	0.021932	0.0206464	0.0195154	0.0195029	0.0181735	0.0162998	0.0151679	0.014437	0.0143377	0.0137344
0.0870963	0.0764826	0.0701951	0.0655648	0.0548694	0.0530449	0.0454689	0.0452429	0.0381668	0.0373719	0.037366	0.0382986	0.0402862	0.0425733	0.0380396	0.0306729	0.0295534	0.0276948	0.0241158	0.0213254	0.0224905	0.0239959	0.0219784	0.0240646	0.022281	0.0233322	0.0233891	0.0231812	0.023187	0.0227551	0.0238977	0.0223295	0.0243049	0.0262981	0.0258246	0.0247673	0.0228837	0.0231246	0.0223595	0.0192219	0.0195657	0.0200328	0.0176437	0.0227577	0.024514	0.0198454	0.0142055	0.0140239	0.0124421	0.0124289
0.0480928	0.0400997	0.0336748	0.0289756	0.031087	0.0293303	0.0286685	0.0251083	0.0229238	0.0232553	0.0226619	0.0233073	0.0232023	0.0242964	0.0242938	0.0250855	0.0256474	0.0245044	0.021145	0.0205662	0.0202527	0.0201872	0.0216018	0.0222163	0.0228033	0.0250967	0.0246352	0.0260514	0.0262496	0.0262509	0.0274445	0.0287103	0.0301518	0.0366916	0.0367066	0.0335875	0.0332754	0.03246	0.0342434	0.0317736	0.0308793	0.0281771	0.0258684	0.0372216	0.0396775	0.0299456	0.0212205	0.0204461	0.0194064	0.0195165
0.0928794	0.0800311	0.0748365	0.0704855	0.0653521	0.0633314	0.0568292	0.0556641	0.0597133	0.0575391	0.0637812	0.0616095	0.066871	0.0661359	0.0707589	0.059226	0.0478776	0.040148	0.0368277	0.0336453	0.0269894	0.0256973	0.0260883	0.0259577	0.0235741	0.0235428	0.0258739	0.027265	0.0284978	0.0282263	0.0277035	0.0275898	0.0286184	0.0304526	0.0287139	0.0262784	0.024652	0.0236061	0.0233151	0.0219314	0.018014	0.0162153	0.0154143	0.0149366	0.0130818	0.0126117	0.0128752	0.0128914	0.0113485	0.0101393
0.0853656	0.0875758	0.0789445	0.0680032	0.0652036	0.0619977	0.054856	0.0493864	0.0497677	0.052744	0.0542348	0.0594783	0.0596207	0.0659201	0.071973	0.0684319	0.0643169	0.0519538	0.0438852	0.0339703	0.0276777	0.0257018	0.0244593	0.0229444	0.0238992	0.0250584	0.0251583	0.0269472	0.0264416	0.027656	0.0299634	0.0318661	0.031251	0.0296612	0.0292145	0.0289583	0.0273261	0.0285493	0.026101	0.0232331	0.0218052	0.0214226	0.0199363	0.0179779	0.0166267	0.0155572	0.0138095	0.0130744	0.0134942	0.0125343
0.0758171	0.0729989	0.0675981	0.056345	0.0537553	0.0464587	0.042078	0.0384346	0.0381635	0.0380758	0.0393279	0.0397571	0.0374825	0.0369891	0.0352701	0.0346273	0.034243	0.0283869	0.0266555	0.0263064	0.0237723	0.0233651	0.0238093	0.0243567	0.0246068	0.0250315	0.0258426	0.0252408	0.0269952	0.0306901	0.0312054	0.0309617	0.0311648	0.0315748	0.0334349	0.0330152	0.0296801	0.0308154	0.0306709	0.0280366	0.0246532	0.025338	0.0254365	0.024854	0.023416	0.0215342	0.0192096	0.0169572	0.0165994	0.0161817
0.0767353	0.0606678	0.0557532	0.0536154	0.0458384	0.0424106	0.0393706	0.0396872	0.0407493	0.0363867	0.0394582	0.0431375	0.0431253	0.0354854	0.0334986	0.0340138	0.0348229	0.0338007	0.0320812	0.0281636	0.0255035	0.0250674	0.0244456	0.0261349	0.0265151	0.0272337	0.0284583	0.0279884	0.0292242	0.0315435	0.031819	0.0323365	0.0357251	0.0360022	0.0356825	0.0354506	0.034931	0.0341009	0.035456	0.0341469	0.0297798	0.0269556	0.0276793	0.0268337	0.0236339	0.0217039	0.0202774	0.0188609	0.0193452	0.0192157
0.110629	0.094506	0.0874675	0.0785361	0.0721055	0.0615575	0.0629324	0.072683	0.0674039	0.0680317	0.0801722	0.0715463	0.0728259	0.0663558	0.0638225	0.0606463	0.0468954	0.0423316	0.0354355	0.0286338	0.0280884	0.0261095	0.0220356	0.0213349	0.0218312	0.0232712	0.0231362	0.0221554	0.021072	0.0236016	0.0259309	0.0268551	0.0264627	0.026024	0.0246546	0.0228469	0.0213038	0.021479	0.0196995	0.0178272	0.0171062	0.0143744	0.0140266	0.0128189	0.0117108	0.0109535	0.0108126	0.00941416	0.0083203	0.00853181
0.091613	0.0778922	0.0719023	0.0637807	0.0684919	0.0630845	0.0541907	0.0556099	0.0552471	0.0521597	0.0499173	0.0630915	0.0710457	0.0763451	0.074733	0.0596178	0.0471711	0.0411599	0.0349302	0.0294348	0.0281835	0.0269223	0.0265276	0.0249148	0.024348	0.0257898	0.0274757	0.024096	0.0235433	0.0260244	0.0247488	0.0247977	0.0236868	0.0235071	0.0238214	0.022689	0.0204755	0.0199889	0.0184039	0.0160497	0.0158661	0.0148334	0.0142722	0.0125627	0.012172	0.0116876	0.0105507	0.0109886	0.0102755	0.00967029
0.100352	0.084	0.0755839	0.0718748	0.0688351	0.0617156	0.0579039	0.0553457	0.0544916	0.050693	0.0474132	0.0481938	0.0475378	0.0452235	0.0428649	0.039786	0.036321	0.0299416	0.0244144	0.0232685	0.0232102	0.0211216	0.0192594	0.0189062	0.0180167	0.018117	0.0189019	0.0184584	0.0175533	0.0183327	0.018402	0.0180891	0.0177537	0.0176601	0.0173127	0.0168972	0.0163853	0.0152224	0.0140977	0.0139238	0.0136018	0.0138938	0.0139844	0.0145614	0.0173018	0.018413	0.0173332	0.0214903	0.0249548	0.0336748
0.0706403	0.0610701	0.0492762	0.0452791	0.0432227	0.0414866	0.0409328	0.0371158	0.0330398	0.030415	0.0291673	0.0279221	0.0279605	0.0287598	0.0279999	0.0292108	0.0276801	0.0241938	0.0235007	0.0200473	0.0194891	0.0206431	0.0196804	0.0201166	0.0215916	0.0191472	0.0180266	0.0180681	0.0183133	0.017527	0.0189152	0.018105	0.0164944	0.0177301	0.0184593	0.0178701	0.01711	0.015958	0.0161429	0.0141939	0.0134908	0.0140905	0.0134827	0.0140025	0.0130409	0.0125451	0.0123239	0.0105022	0.0104467	0.00936285
0.0902069	0.0768228	0.0646402	0.0607091	0.0570442	0.0506429	0.0471112	0.0434943	0.0438502	0.042041	0.0471856	0.05152	0.0528746	0.0503661	0.0442618	0.0335137	0.0299621	0.024709	0.0245571	0.0237046	0.0226959	0.0223728	0.0214369	0.0213991	0.0194113	0.0199512	0.0216426	0.0199525	0.0193771	0.0210139	0.0214585	0.0218559	0.0217118	0.0211552	0.0205237	0.0200457	0.0187021	0.0178314	0.0160358	0.0154525	0.0143889	0.0137038	0.0139123	0.014409	0.0163002	0.0151109	0.0109123	0.0104099	0.010475	0.00968301
0.0842329	0.0855205	0.0716292	0.0620898	0.0546769	0.0554781	0.0530742	0.0498722	0.0495264	0.0518347	0.0575524	0.0656776	0.0591459	0.0560529	0.0493377	0.0411272	0.035023	0.030999	0.025684	0.0254193	0.0218369	0.018642	0.0173497	0.016132	0.0174709	0.0181301	0.0179237	0.0176001	0.0169504	0.0175407	0.0181616	0.0182731	0.0185795	0.0198458	0.0192943	0.0183189	0.0173243	0.016438	0.0140984	0.0135895	0.0124257	0.0127467	0.0119588	0.0113242	0.0120845	0.0122968	0.00947982	0.00899815	0.00901157	0.00894218
0.0974286	0.0825911	0.0766095	0.0692422	0.0624626	0.0612088	0.0586347	0.0591241	0.0655577	0.0636429	0.0654233	0.0718061	0.0624838	0.0559976	0.0525776	0.0472221	0.0420292	0.0343141	0.0310846	0.027615	0.0243701	0.0228397	0.0213792	0.0203404	0.0204487	0.020353	0.021231	0.0194171	0.0193802	0.0201208	0.0218417	0.0221446	0.0208324	0.0233903	0.0234565	0.0223842	0.0213016	0.0190531	0.0169919	0.0172299	0.0150305	0.0151467	0.0146889	0.0140789	0.0158587	0.0146991	0.0111518	0.0103768	0.00985168	0.00954321
0.0868355	0.0781741	0.0678118	0.0656591	0.0586908	0.0557915	0.0541241	0.048755	0.0428859	0.0432906	0.0446737	0.041921	0.043399	0.0392605	0.0448683	0.0393775	0.0340812	0.0298446	0.0252523	0.0228352	0.0237746	0.0237898	0.0209192	0.0206541	0.0208496	0.0221611	0.0232244	0.0221243	0.0216292	0.0227432	0.023829	0.0260606	0.0249521	0.0244116	0.0246673	0.0223646	0.0234142	0.0238349	0.0220486	0.0217558	0.0196131	0.0168096	0.0177624	0.0203882	0.0216432	0.0192089	0.015498	0.0135602	0.0131359	0.0124434
0.114358	0.0813559	0.0794936	0.0820366	0.066035	0.063584	0.0630375	0.0561521	0.0512468	0.0508463	0.0496011	0.045509	0.0406305	0.0404249	0.0395362	0.034727	0.0314732	0.026386	0.0226028	0.0212294	0.0189322	0.0189713	0.0175698	0.0169067	0.016301	0.0159755	0.0166949	0.0164923	0.0170258	0.0165392	0.0158102	0.0166706	0.0165681	0.0166945	0.0163187	0.0164181	0.0153448	0.0146707	0.0140999	0.0135247	0.018884	0.0272538	0.0305013	0.0422594	0.045741	0.0255334	0.00864697	0.00832496	0.00753504	0.00723175
0.085865	0.0607123	0.0546287	0.0521667	0.04549	0.0421721	0.0397788	0.0448507	0.0423815	0.0328469	0.0278552	0.0274887	0.026458	0.0287004	0.0311751	0.0291812	0.0309488	0.0276497	0.0251284	0.0251856	0.0259549	0.0250128	0.0251919	0.0253789	0.0265558	0.028032	0.0292723	0.0316003	0.0329151	0.0357833	0.0345094	0.0354836	0.0356115	0.0353066	0.0357397	0.0359308	0.0342721	0.0354458	0.0336857	0.034936	0.0376532	0.0376667	0.0361309	0.0387557	0.0436665	0.044936	0.0351508	0.0317722	0.0320484	0.0298578
0.0976117	0.0640513	0.0520773	0.0454691	0.0394744	0.0387847	0.0348029	0.0322573	0.037277	0.0362579	0.0301406	0.0330557	0.031305	0.0283668	0.0321754	0.0301584	0.0292258	0.0344463	0.0306227	0.0276155	0.0291986	0.0278932	0.0281676	0.025838	0.0289331	0.0320563	0.0328994	0.0339764	0.0338236	0.0370379	0.0365366	0.0368381	0.0372959	0.0388299	0.03829	0.0370614	0.0369237	0.037177	0.0349745	0.0344635	0.0332909	0.0350367	0.0374669	0.032495	0.037026	0.0360883	0.0322934	0.0328121	0.0295086	0.028175
0.102354	0.0680174	0.0561355	0.0521288	0.0465127	0.0422698	0.0365745	0.051902	0.0428034	0.0306975	0.0267212	0.0276639	0.030769	0.0394126	0.0385779	0.0349343	0.039118	0.031401	0.025877	0.0228795	0.0259591	0.0254949	0.0229441	0.0246583	0.0269086	0.0303853	0.0305873	0.0298735	0.0307159	0.0307102	0.0329269	0.0359394	0.0348316	0.0360676	0.0358617	0.0362308	0.0338949	0.0312189	0.0318481	0.0318898	0.0303243	0.0313881	0.032189	0.0326637	0.0325597	0.0298417	0.0277021	0.028233	0.0251553	0.023191
0.0868097	0.0768251	0.0729472	0.0619412	0.0599752	0.0625091	0.0568752	0.056632	0.0534225	0.0547458	0.0542906	0.0553439	0.0530645	0.0485906	0.0497442	0.0499602	0.0435966	0.0361275	0.0312944	0.0299622	0.0278692	0.0265954	0.0258838	0.0251312	0.0278291	0.0274904	0.0285148	0.0305716	0.0330332	0.0325831	0.0321391	0.033718	0.0343604	0.0338729	0.0329829	0.0333148	0.0350529	0.0327169	0.0308473	0.0302982	0.0262023	0.0254905	0.023108	0.0215486	0.0223515	0.0213506	0.018792	0.018173	0.0173422	0.0162081
0.238598	0.121275	0.0764164	0.0541788	0.0359517	0.0319727	0.0423029	0.0724804	0.0688413	0.0398973	0.0331982	0.0300514	0.024191	0.0224834	0.0267833	0.027599	0.0251234	0.0221872	0.0194707	0.0201433	0.0195367	0.0189744	0.0187503	0.0187172	0.0188967	0.0199778	0.0204101	0.0221307	0.0228444	0.0239278	0.0239961	0.0241837	0.0248276	0.0241689	0.0237203	0.022892	0.0225005	0.0238655	0.0235006	0.0240096	0.0262228	0.0258715	0.0256547	0.0259694	0.0258351	0.0265692	0.0235942	0.0233044	0.0230749	0.0217829
0.138092	0.0849534	0.0692568	0.0572709	0.0536077	0.0526832	0.0489919	0.0487276	0.052538	0.0518749	0.0461214	0.0469261	0.044816	0.0410081	0.0430142	0.0420307	0.0381304	0.0360948	0.031471	0.029553	0.0278781	0.0265016	0.0264866	0.0253092	0.0272169	0.0285032	0.0295881	0.0312441	0.032338	0.0326837	0.0319711	0.0336625	0.0341955	0.0341727	0.0327988	0.0327066	0.034565	0.0323539	0.0308052	0.0309448	0.0282765	0.028276	0.027122	0.0248918	0.0253933	0.0244948	0.0227069	0.0225347	0.020945	0.0205176
0.0739329	0.0709457	0.0586102	0.0564528	0.0486153	0.0445312	0.0440019	0.0423232	0.0405248	0.0379427	0.037684	0.0363691	0.0394804	0.0413734	0.0368701	0.0307211	0.0301576	0.0293293	0.0285325	0.0284111	0.0283013	0.0298854	0.0296393	0.0314001	0.0323552	0.0346295	0.0353535	0.0364096	0.0366328	0.037616	0.0387272	0.0400665	0.0404221	0.0394084	0.0411814	0.0414069	0.0435546	0.0423701	0.0370164	0.0342667	0.0329027	0.0325638	0.0336399	0.032914	0.0302998	0.0283561	0.0246765	0.0236282	0.0214133	0.0217212
0.0959617	0.0805428	0.0725719	0.0588693	0.0563615	0.0584072	0.0521667	0.049719	0.0475608	0.0503488	0.0514859	0.0494046	0.0454599	0.0395341	0.0420582	0.0473568	0.0448281	0.036922	0.0335062	0.0338853	0.034172	0.0318097	0.0322034	0.0337585	0.034658	0.031704	0.0321038	0.0332702	0.0344904	0.0342562	0.0332504	0.0350938	0.0347961	0.0320007	0.0330244	0.032594	0.0334419	0.0318337	0.0286868	0.0267888	0.0248191	0.0240237	0.0221483	0.0215397	0.0224835	0.0208418	0.0182165	0.0189478	0.0181383	0.0154633
0.0778468	0.0733687	0.0636817	0.0604069	0.053853	0.0523988	0.0455842	0.0419708	0.0434336	0.0400269	0.0376083	0.0423541	0.0379852	0.0366528	0.0361271	0.0332849	0.033635	0.0321882	0.0302953	0.0291809	0.0284324	0.02824	0.0266412	0.0248949	0.0255839	0.0260537	0.0274046	0.0295791	0.0295168	0.0291152	0.030839	0.0319224	0.0300694	0.0283851	0.0294139	0.0281197	0.0269974	0.0278898	0.0281729	0.0264683	0.025182	0.0239103	0.0223521	0.0220729	0.0227374	0.0233937	0.022004	0.0203489	0.0215216	0.0212312
0.0916812	0.087075	0.0803753	0.0725519	0.073953	0.0798393	0.0762727	0.0673902	0.0630677	0.0648941	0.0641628	0.0708575	0.0718897	0.0595652	0.0634086	0.0588181	0.0505896	0.0441695	0.0373195	0.0332959	0.031105	0.0283436	0.0271193	0.0277068	0.0262202	0.0270637	0.0288289	0.0278794	0.0288651	0.0292237	0.0279372	0.0276173	0.0302186	0.0303973	0.0254526	0.02541	0.0269172	0.0257396	0.0235646	0.0214585	0.0222785	0.0201348	0.0174422	0.0173647	0.0173201	0.0160312	0.0158623	0.015039	0.0138846	0.0125046
0.0869821	0.0719708	0.0637498	0.0607997	0.0546518	0.0521451	0.0492853	0.0473238	0.0467992	0.0457637	0.0438291	0.0433855	0.039004	0.0380056	0.0360919	0.0342661	0.0317925	0.0321023	0.0318476	0.0293763	0.0278062	0.0273755	0.0272971	0.0269222	0.0252692	0.0262686	0.0276216	0.0267288	0.0269578	0.0268935	0.0254	0.0252096	0.0272907	0.0295929	0.0273963	0.0279678	0.0263041	0.0261025	0.0257699	0.0244813	0.0222931	0.0215583	0.0226683	0.0231378	0.021284	0.0198153	0.0197516	0.019491	0.0186093	0.0186686
0.0550658	0.0439991	0.0398204	0.0370552	0.0322957	0.0290615	0.0283113	0.0267005	0.025463	0.0234988	0.0216292	0.0205678	0.0192965	0.0185431	0.0167141	0.0163022	0.0155099	0.0152043	0.0160988	0.0167103	0.0169954	0.0177338	0.0160825	0.0160748	0.0171235	0.0187794	0.0193867	0.0212829	0.022244	0.0219739	0.021947	0.0236694	0.0241357	0.0252908	0.0276709	0.0285347	0.0285878	0.0297023	0.027888	0.0273113	0.0269917	0.0262831	0.0268641	0.026776	0.0264867	0.0278398	0.0277852	0.024996	0.0240431	0.0240319
0.0606558	0.0499441	0.0444948	0.0408995	0.0342471	0.0311272	0.0295864	0.0296639	0.0294868	0.0275419	0.0259026	0.021686	0.0193769	0.0189899	0.0177376	0.0178103	0.0173624	0.0185459	0.0178832	0.0167344	0.0176371	0.017751	0.0180177	0.0197924	0.0203138	0.0231306	0.0247684	0.0238752	0.0234667	0.0259742	0.0268105	0.0278234	0.0298987	0.0294277	0.031919	0.0324505	0.0322174	0.0316061	0.0314803	0.0304298	0.0309994	0.02919	0.0294171	0.0305423	0.0308502	0.0298546	0.0281287	0.0272305	0.0259372	0.0242616
0.0600584	0.0513874	0.0454865	0.0436897	0.0358762	0.0291044	0.0267868	0.0256797	0.0244511	0.0212388	0.0196038	0.0182809	0.0171285	0.0170826	0.0165178	0.0159798	0.0160102	0.0151851	0.0145683	0.0146519	0.0145426	0.0149088	0.0151156	0.0155342	0.016262	0.0162123	0.0165333	0.0174643	0.0180679	0.0180597	0.0180061	0.0170443	0.0194273	0.0214286	0.0209403	0.020555	0.0215746	0.0229457	0.0239488	0.0239906	0.0243581	0.0265757	0.0265151	0.02732	0.0282006	0.0271634	0.026168	0.0271727	0.0278023	0.0284957
0.0504512	0.0433951	0.0425458	0.0387036	0.0399286	0.0358598	0.0332825	0.0310591	0.0305302	0.0282523	0.0254535	0.0247826	0.0257983	0.0271184	0.0256551	0.0227187	0.0234527	0.0238248	0.0233102	0.020441	0.0205119	0.0225723	0.0217117	0.022669	0.0224183	0.020605	0.0224578	0.0252495	0.0259977	0.0264433	0.0277286	0.0294672	0.0299125	0.0296132	0.0293389	0.029186	0.0284765	0.029633	0.0298401	0.0290579	0.0266276	0.0262569	0.0263524	0.0245427	0.023303	0.0233449	0.0201604	0.0180898	0.0171003	0.0179407
0.0403424	0.033728	0.0332051	0.0300604	0.0257624	0.0242846	0.0240785	0.0224912	0.0227939	0.0207066	0.0189096	0.0183407	0.016572	0.0158735	0.015455	0.016553	0.016144	0.0156842	0.016758	0.0165354	0.0170536	0.0162941	0.0173179	0.0185158	0.0188691	0.0190392	0.0195335	0.0223662	0.0228384	0.0244163	0.0283541	0.0290958	0.0307635	0.032979	0.030754	0.0330001	0.0379672	0.0369166	0.0374544	0.0362761	0.0347775	0.036491	0.0376323	0.0372151	0.0366715	0.0363496	0.0356031	0.034534	0.0314576	0.032362
0.0439336	0.0395981	0.0353406	0.0320133	0.030024	0.0288741	0.029176	0.0273956	0.0270326	0.0254105	0.0246623	0.0229043	0.0226267	0.0199711	0.0189083	0.0199603	0.0195238	0.0195604	0.0194336	0.0185653	0.018545	0.0188482	0.0192208	0.0205947	0.0210953	0.0239861	0.0269594	0.0259869	0.0270622	0.0295214	0.0324798	0.033567	0.0340433	0.0349544	0.0364364	0.0373832	0.0411656	0.0429036	0.0459707	0.043913	0.0425958	0.0409884	0.0396161	0.0439226	0.0427003	0.0448123	0.0399014	0.0346372	0.0351024	0.0305644
0.0421403	0.0314753	0.0266757	0.0245291	0.0230105	0.0221931	0.0211072	0.0209315	0.0211428	0.0189618	0.0169303	0.0162631	0.016581	0.014995	0.0128034	0.0135758	0.0133993	0.0141151	0.014694	0.014076	0.014369	0.0144772	0.0141347	0.0143093	0.0153826	0.0167468	0.0169526	0.0168558	0.0175766	0.0192328	0.021252	0.0219607	0.0221456	0.0242834	0.0265041	0.0268145	0.0273887	0.0251847	0.0247654	0.0256508	0.0259341	0.0245268	0.0229416	0.0219066	0.0246095	0.0226379	0.021994	0.0227575	0.0205679	0.0192856
0.0593853	0.0476201	0.0399282	0.0392554	0.0348487	0.0330574	0.0298896	0.0302476	0.0285564	0.0273184	0.0227836	0.0222578	0.0223968	0.0212777	0.0204476	0.0205281	0.0194169	0.0202786	0.0193504	0.0191421	0.0200828	0.020159	0.0207827	0.0212301	0.024175	0.0231371	0.0230798	0.0281605	0.0291602	0.0309722	0.0356224	0.038157	0.0409642	0.0407101	0.0421127	0.0406025	0.0401067	0.0389502	0.0425985	0.0385749	0.0410373	0.0403372	0.0387079	0.0435152	0.0408562	0.0378137	0.0384715	0.0348189	0.0308123	0.0308007
0.0471595	0.0404555	0.0386425	0.0375488	0.0335057	0.0328798	0.0298069	0.0295176	0.0273605	0.0264622	0.0252911	0.0231042	0.0204337	0.0205344	0.0218859	0.0224055	0.0201966	0.0185738	0.0180427	0.018045	0.0202246	0.021029	0.0210502	0.0216786	0.021532	0.0230105	0.024306	0.0269608	0.0289262	0.0299112	0.0327602	0.0354259	0.0406943	0.0419505	0.0408093	0.0423714	0.0420062	0.0381088	0.0374788	0.0373066	0.0407572	0.0408813	0.0415677	0.0407313	0.0396204	0.0405928	0.0396141	0.0385928	0.0355743	0.0335875
0.0550332	0.0403922	0.0355617	0.03439	0.0294653	0.0289197	0.0280282	0.0280995	0.026099	0.023798	0.0217448	0.02263	0.0223966	0.0208924	0.0195255	0.0194857	0.0176801	0.0171628	0.0162394	0.0146985	0.0161211	0.0166529	0.0168462	0.0164079	0.0174751	0.0191485	0.0203381	0.0211875	0.0235706	0.0246544	0.0267919	0.0309638	0.0320861	0.0313066	0.0316269	0.0302137	0.0296192	0.0290381	0.0284864	0.027991	0.0293582	0.0289344	0.0287168	0.0297991	0.028346	0.0266121	0.0274552	0.0248441	0.0234205	0.0222453
SNr
0.15017	0.134415	0.088597	0.0647016	0.0566466	0.0489378	0.0395989	0.0324901	0.0295139	0.0298844	0.0280338	0.0262906	0.0253441	0.0206525	0.0184696	0.0183481	0.0179476	0.0178741	0.0169521	0.0179331	0.0177221	0.0163102	0.0165264	0.0170214	0.0161513	0.0161611	0.0161815	0.0152027	0.0151573	0.0151741	0.0136506	0.0135456	0.0131742	0.0128851	0.0117794	0.0102753	0.00938941	0.00916807	0.00900436	0.00747436	0.0069383	0.00620654	0.00591096	0.00515092	0.00503744	0.0045733	0.00435669	0.00411121	0.0040624	0.00362928
0.130529	0.114028	0.0817644	0.0777474	0.070784	0.0565158	0.0438711	0.0368243	0.0339116	0.0291286	0.0280249	0.027196	0.0258741	0.0241442	0.0253767	0.0283405	0.028359	0.0274288	0.0274517	0.0306255	0.0320136	0.0346312	0.0339068	0.0322133	0.031572	0.0308491	0.0291137	0.0289218	0.0289553	0.0270972	0.0254997	0.022261	0.0199116	0.0187919	0.0166459	0.0160683	0.0144202	0.0128573	0.0122168	0.0113873	0.0101547	0.00951942	0.00928103	0.00863633	0.00790612	0.00750467	0.00670832	0.00648959	0.00605874	0.00573338
0.0817065	0.0742248	0.06212	0.0613678	0.0532532	0.0471743	0.0420754	0.0347336	0.0319211	0.0276538	0.0271629	0.0267466	0.0247255	0.0237945	0.0264396	0.0279521	0.0268735	0.0270292	0.030497	0.033483	0.0360624	0.0390025	0.0397097	0.0394394	0.0379409	0.0364945	0.0333315	0.0326989	0.0346131	0.0351718	0.0322458	0.0298517	0.0284225	0.0270257	0.0230996	0.0223208	0.019602	0.0242991	0.028624	0.0163725	0.0141205	0.0129153	0.0124602	0.0127708	0.0112017	0.0102744	0.00895685	0.00882813	0.00898549	0.00781849
0.0835933	0.069367	0.0626385	0.0597114	0.052278	0.0418452	0.0378829	0.0356418	0.03159	0.0289662	0.0263793	0.0241997	0.0229846	0.0231907	0.0239725	0.0244529	0.0240112	0.0246769	0.0272398	0.0318991	0.0345684	0.0330563	0.0320188	0.0330951	0.0335734	0.0330286	0.0330279	0.0332322	0.0326285	0.0292497	0.0256686	0.0241205	0.0236782	0.0216299	0.0206833	0.0220799	0.0191035	0.0226333	0.0266895	0.0154796	0.0126914	0.0118628	0.0116036	0.0111244	0.0105981	0.00998137	0.0094678	0.0093971	0.0100154	0.00825771
0.108619	0.0979512	0.0833738	0.0768067	0.0625198	0.0542219	0.0507467	0.0444627	0.0426867	0.0364801	0.0343685	0.0329635	0.0297482	0.0292143	0.0307847	0.0316208	0.0298581	0.0304715	0.0306453	0.032997	0.0357953	0.0362735	0.0370914	0.0378413	0.0365606	0.0339068	0.028084	0.0293289	0.0313211	0.0309266	0.0286635	0.0266013	0.0245539	0.0232939	0.0203603	0.0196105	0.017795	0.0198725	0.0226328	0.0140557	0.0124262	0.0118635	0.0114638	0.0116088	0.0102121	0.00909509	0.00811325	0.00769416	0.00713288	0.00692171
0.133543	0.0926289	0.0795781	0.0762904	0.0648423	0.05198	0.0479045	0.0446928	0.0411259	0.0373829	0.0322124	0.0281909	0.0258804	0.0267362	0.0275438	0.0285669	0.0263265	0.0278321	0.0294404	0.0317882	0.0343516	0.0326823	0.0290599	0.0313273	0.031119	0.0317421	0.0319015	0.029784	0.0291143	0.0266925	0.0237802	0.0225664	0.0216051	0.0201225	0.0184137	0.019671	0.017247	0.0190838	0.0213576	0.0137803	0.0119095	0.0105497	0.00998112	0.00966437	0.0092427	0.00851554	0.00811585	0.00771693	0.00729076	0.0068743
0.0765146	0.0694055	0.0630251	0.0565177	0.0500906	0.0445361	0.038889	0.0340262	0.0309991	0.0312798	0.0283501	0.0264438	0.026831	0.0260626	0.02622	0.026022	0.0251832	0.0253631	0.0276242	0.0304438	0.0322097	0.0360364	0.0347862	0.0359097	0.0375377	0.0391866	0.0375394	0.0358568	0.0344847	0.0330955	0.0314792	0.0278316	0.0241204	0.0224817	0.0205693	0.0190744	0.0178777	0.0195824	0.0250432	0.0141446	0.0123335	0.0110352	0.00984887	0.00910567	0.00790993	0.00671673	0.00637113	0.00565205	0.00546076	0.00512378
0.141741	0.109347	0.0808996	0.0711128	0.0640746	0.0565072	0.0485774	0.0364995	0.0297135	0.0302552	0.0282867	0.0247108	0.0249846	0.0227637	0.0218889	0.0202374	0.018678	0.0200982	0.0206938	0.0224631	0.0216729	0.0231855	0.0225882	0.0215584	0.0211149	0.0230615	0.0236177	0.0220495	0.0223059	0.0223675	0.0182849	0.0163162	0.0164038	0.0155278	0.0131905	0.0116726	0.0110745	0.0174719	0.0300522	0.010883	0.0085531	0.00777439	0.00689419	0.0072552	0.00619917	0.00487043	0.00442711	0.00437028	0.00411666	0.0036204
0.11274	0.0918666	0.06984	0.0608151	0.0493623	0.0433198	0.0389454	0.03331	0.0307705	0.0259941	0.0246423	0.0239004	0.0228722	0.022517	0.0211669	0.0194201	0.0212611	0.022015	0.0220882	0.0226384	0.0242148	0.0254008	0.0252497	0.025855	0.0255485	0.0262458	0.0261027	0.0273695	0.0302231	0.0319165	0.0274207	0.0280214	0.0300048	0.0278401	0.0240622	0.0241054	0.0241732	0.029547	0.0416879	0.0204032	0.0170219	0.0155562	0.0155363	0.0157601	0.0134327	0.0120089	0.01081	0.00929529	0.00848166	0.00833224
0.124319	0.0989585	0.0815194	0.0726567	0.0632177	0.0597067	0.0644829	0.0596877	0.0499368	0.0364227	0.0313183	0.0326194	0.0304874	0.0340973	0.0367648	0.0354977	0.0367255	0.0336231	0.0342586	0.0353471	0.0355567	0.0371253	0.0417072	0.0410052	0.0421558	0.0433719	0.0386067	0.0384718	0.0385614	0.0364527	0.0358622	0.0325485	0.0279337	0.027441	0.024777	0.0234947	0.0193445	0.017845	0.0169974	0.0139156	0.013467	0.0131914	0.0119365	0.00923646	0.00898426	0.00830355	0.00757419	0.00686573	0.00670852	0.00641949
0.115559	0.104895	0.0922337	0.0737713	0.0594238	0.0489643	0.0438411	0.0403663	0.0376273	0.0301407	0.0292631	0.0301137	0.0266365	0.025276	0.0245396	0.0259715	0.0240442	0.0244231	0.0237677	0.0248042	0.025145	0.0261176	0.0245839	0.0270824	0.0280207	0.0303864	0.0305375	0.0358391	0.0344438	0.0340216	0.0340182	0.0317277	0.0313838	0.0289451	0.0260611	0.0254271	0.0223747	0.0203897	0.019746	0.0176981	0.0161665	0.0146981	0.0144368	0.0136512	0.0120639	0.0110512	0.0100944	0.00931489	0.0084264	0.00796779
0.119448	0.0967813	0.08011	0.0718221	0.0632807	0.0547742	0.0451598	0.0443145	0.0385611	0.0337483	0.0310052	0.0303227	0.0295756	0.0269523	0.026554	0.028663	0.0283016	0.0270359	0.0269658	0.0261484	0.0278474	0.0283349	0.0282887	0.0289319	0.0293529	0.029591	0.0269915	0.0256072	0.025643	0.0260447	0.0238474	0.0232269	0.0245484	0.0212885	0.0194668	0.0195162	0.017599	0.0190001	0.0231217	0.0147293	0.0125109	0.0114233	0.0104918	0.0102236	0.00920127	0.00885126	0.00836392	0.00771623	0.00729726	0.00664679
0.116425	0.0998699	0.0848326	0.0741143	0.0677637	0.0630748	0.0499298	0.0531929	0.047301	0.0373193	0.0365055	0.0368583	0.0316245	0.0296104	0.0294028	0.0277263	0.0269207	0.0275193	0.0270769	0.027228	0.0270303	0.0271393	0.0268932	0.0250599	0.0267881	0.0290297	0.0292656	0.0281361	0.0272448	0.02502	0.0249434	0.0225396	0.020395	0.0194391	0.0189769	0.0171377	0.0154367	0.0150762	0.0175336	0.0136045	0.0121458	0.0108263	0.0104149	0.00935454	0.00890208	0.00813694	0.00741664	0.00695266	0.00638412	0.00594259
0.104552	0.0957684	0.0858938	0.0789475	0.0670967	0.0609734	0.0557126	0.0524683	0.0481203	0.040322	0.0402678	0.0390244	0.0353879	0.0321659	0.0298149	0.0295494	0.0281189	0.028014	0.0267524	0.0271995	0.0285191	0.0288154	0.0277078	0.0274872	0.0269058	0.0269109	0.0261931	0.0266537	0.0279041	0.0283825	0.0268704	0.0242237	0.0261862	0.0247371	0.0200672	0.020388	0.0181238	0.0176615	0.0185305	0.0154377	0.0134151	0.0125434	0.0123038	0.0115391	0.00971121	0.00976075	0.00870609	0.00825907	0.00773187	0.00693428
0.116922	0.0929801	0.0914934	0.0885313	0.065818	0.0563223	0.0540157	0.0487646	0.0425038	0.0355108	0.0335161	0.0305011	0.031099	0.0313241	0.0306836	0.030777	0.0321407	0.0334989	0.0365532	0.0363439	0.039471	0.0367554	0.0342151	0.0355923	0.036357	0.0380524	0.0414817	0.0373179	0.0330797	0.0308923	0.0286657	0.0280863	0.026969	0.0230133	0.0215192	0.0199774	0.017652	0.0250107	0.0329939	0.014525	0.0119905	0.0118429	0.00990116	0.00850058	0.00895939	0.00750016	0.00664849	0.00636283	0.00639784	0.00610418
0.0971656	0.0893234	0.0756857	0.0701587	0.062693	0.0589085	0.0536013	0.0427465	0.0362922	0.0331329	0.0330652	0.0314224	0.0298424	0.0305031	0.0289115	0.0287331	0.0293655	0.0317592	0.0349383	0.0358162	0.0353819	0.0362149	0.0389243	0.0381533	0.0364544	0.0394216	0.0391209	0.0354066	0.0320225	0.0301803	0.0272481	0.0245981	0.024385	0.0222784	0.0199157	0.0180899	0.0166314	0.0220948	0.0283237	0.0134416	0.0116549	0.0110742	0.0100937	0.00945851	0.0081785	0.00693128	0.00654737	0.00626292	0.00587463	0.00585419
0.0948435	0.0868393	0.0738225	0.0690462	0.0619964	0.0585269	0.0522596	0.0426647	0.0370403	0.0339315	0.0334769	0.0313156	0.0295732	0.0297691	0.0286704	0.0292601	0.0303138	0.0324718	0.034592	0.0353771	0.0352706	0.0362735	0.0382071	0.0374319	0.0364566	0.038311	0.0376224	0.0345929	0.0314722	0.0295486	0.0266076	0.0245723	0.0242383	0.0225695	0.0206505	0.0186257	0.0171457	0.022539	0.0287269	0.0142105	0.0122933	0.0117365	0.0106385	0.00986843	0.00851167	0.00758049	0.00714833	0.00658134	0.00624618	0.00606522
0.0952686	0.0932937	0.0800541	0.0728999	0.0644376	0.0563589	0.0493682	0.0444352	0.0387232	0.0377419	0.0349191	0.0323917	0.031109	0.0316485	0.0307549	0.0306436	0.0306532	0.0325805	0.0340913	0.0330576	0.0335883	0.0353056	0.0360425	0.0340698	0.0351363	0.0349891	0.0337044	0.0322954	0.0303951	0.031561	0.0291886	0.0290912	0.0270831	0.024517	0.0236971	0.0227082	0.0209335	0.0282443	0.0352179	0.0175863	0.0152845	0.0148981	0.0129217	0.011829	0.0113386	0.010429	0.00949193	0.00869584	0.00795843	0.00766049
0.122014	0.097621	0.0953817	0.0865505	0.0750092	0.0662154	0.0584913	0.0538246	0.0482044	0.0444268	0.0383368	0.0357484	0.035096	0.0344753	0.0331656	0.0325268	0.0355558	0.0353654	0.0344617	0.0332597	0.0327738	0.0326046	0.0339655	0.0373856	0.0352642	0.0383082	0.0394005	0.0349332	0.0343906	0.033667	0.0283644	0.0269109	0.0253194	0.0230917	0.0207646	0.0195604	0.0176098	0.0221069	0.0257027	0.0130409	0.0117294	0.0102793	0.0103212	0.0106278	0.0082635	0.00741135	0.00712775	0.00640914	0.00557936	0.00539406
0.101679	0.0833376	0.0774409	0.0749953	0.07041	0.0653719	0.0580267	0.0491959	0.0455515	0.0426519	0.0423981	0.0383846	0.0360895	0.0376685	0.0342917	0.0334158	0.0339026	0.0336562	0.0356274	0.0348999	0.0342308	0.0336349	0.0363631	0.0403301	0.0386804	0.0383879	0.0374926	0.0351856	0.0357407	0.0350592	0.0306059	0.0259192	0.0261278	0.0240369	0.0207927	0.0184198	0.0169189	0.0247463	0.0279909	0.0142824	0.0111538	0.0101005	0.0102358	0.0101946	0.00808039	0.00750307	0.0071149	0.00649401	0.00608711	0.00602156
0.102717	0.0868536	0.077985	0.0794219	0.0750253	0.0658203	0.0598361	0.0572851	0.0516855	0.0461857	0.0426961	0.0401505	0.0378615	0.036609	0.0363434	0.0342156	0.0340934	0.0349528	0.0329017	0.0321282	0.0327003	0.0329954	0.033023	0.0333124	0.0340918	0.0355967	0.036682	0.0335614	0.0304706	0.0284178	0.0260904	0.0245582	0.0224237	0.0210327	0.0203364	0.0197442	0.0190356	0.0218268	0.0225599	0.0136514	0.0125553	0.011333	0.0114087	0.0115724	0.00890545	0.00756171	0.00744934	0.00729894	0.00693273	0.00662816
0.0731208	0.0617706	0.0596283	0.0555172	0.046428	0.0410008	0.0368524	0.0333258	0.030477	0.0275491	0.0256645	0.0252637	0.0246231	0.0248596	0.0243195	0.0243271	0.0272964	0.0263003	0.0256066	0.02746	0.0259738	0.0251382	0.0255007	0.0289419	0.0291436	0.0302607	0.0316527	0.0271284	0.0278162	0.0278584	0.0246776	0.0234205	0.0216739	0.0211031	0.0192335	0.0175757	0.015826	0.0154543	0.0156688	0.0118926	0.0106173	0.00939314	0.009393	0.00884275	0.00715247	0.00701212	0.00657549	0.00574184	0.00583246	0.00539161
0.112772	0.100846	0.0914054	0.0848169	0.0720269	0.0618868	0.0529531	0.0436385	0.04001	0.0386349	0.0357876	0.0322251	0.0307846	0.0296002	0.0296483	0.0318264	0.0357526	0.0397757	0.0397122	0.0386577	0.0371262	0.0400679	0.0394141	0.0391701	0.0374422	0.0366899	0.0362024	0.0353547	0.0321784	0.0304877	0.0288417	0.0262095	0.0243275	0.021867	0.0187703	0.0188152	0.0167934	0.0145788	0.0132088	0.0128134	0.0118753	0.0104789	0.0100483	0.00869484	0.00846277	0.00743375	0.00686605	0.00731904	0.00856111	0.00599498
0.129858	0.110848	0.0917626	0.082817	0.0745533	0.0602589	0.0546502	0.043558	0.039757	0.0379877	0.0374408	0.0357274	0.0314804	0.0321251	0.032874	0.0321411	0.0325821	0.0340764	0.0372155	0.0373678	0.0354244	0.0330726	0.0303201	0.0304823	0.0302391	0.0303199	0.0321386	0.0315499	0.0287327	0.0274228	0.0268366	0.025859	0.0224386	0.0184208	0.0184063	0.0166149	0.0151258	0.01337	0.012352	0.011623	0.0107646	0.00969913	0.00891804	0.00804175	0.00754843	0.00741871	0.00639712	0.0060533	0.00656145	0.00577825
0.101159	0.0884283	0.0837151	0.0822013	0.0723869	0.0741009	0.0672304	0.0588263	0.0516228	0.0478976	0.0419287	0.0362455	0.0372153	0.0340202	0.0343594	0.0332671	0.0352014	0.0386026	0.0382895	0.0382429	0.0379838	0.0381628	0.0381696	0.0387225	0.0356249	0.036697	0.0373271	0.0363515	0.0310306	0.0296728	0.0280334	0.0260579	0.0260007	0.0226283	0.0182758	0.0175913	0.0167373	0.0247703	0.0361794	0.0143207	0.0115074	0.0103289	0.00944253	0.00977657	0.00892759	0.00804708	0.00726487	0.00729695	0.00751242	0.00660458
0.126577	0.10588	0.0936041	0.0816622	0.0784087	0.0734866	0.0547367	0.0507316	0.0538322	0.0427851	0.0330938	0.0329108	0.031584	0.0270531	0.023078	0.0249147	0.0253809	0.0201947	0.0182172	0.0192052	0.0210775	0.0184099	0.0184834	0.0197081	0.0177762	0.0159565	0.0171841	0.0160973	0.0154852	0.0141001	0.0140257	0.0143011	0.0130861	0.0123074	0.011543	0.0110153	0.0103197	0.0120866	0.0147157	0.00821483	0.00756367	0.00851011	0.014522	0.0320831	0.0156683	0.00728782	0.00554003	0.00465411	0.00404606	0.00390738
0.142807	0.12311	0.10526	0.0933923	0.0801339	0.0677105	0.0656467	0.0593364	0.0502857	0.0466341	0.0430064	0.0414496	0.0368379	0.0326112	0.0296831	0.0275505	0.0261226	0.0242931	0.0220813	0.0225788	0.0212978	0.0201731	0.0183923	0.0180195	0.0181706	0.0172659	0.0161271	0.0145784	0.0139941	0.0143003	0.0138504	0.0126409	0.0122491	0.011853	0.0108937	0.0104284	0.0100589	0.0136623	0.0165301	0.00855218	0.00777138	0.00685254	0.00664218	0.006571	0.00580558	0.00542449	0.00518402	0.0050016	0.00456783	0.00435558
0.109811	0.0978087	0.0834773	0.0821244	0.0786835	0.0733568	0.0680297	0.0626652	0.0534715	0.0462677	0.0391079	0.0374587	0.0368764	0.0339144	0.0311187	0.0296204	0.030658	0.0289779	0.0303348	0.0310683	0.030402	0.0309416	0.0290361	0.026832	0.0257636	0.0255331	0.0278978	0.0265136	0.0249285	0.0252403	0.0226744	0.0211781	0.0214856	0.0200765	0.0200249	0.0193384	0.0175161	0.0238291	0.0282182	0.0134889	0.0124256	0.0118628	0.0111008	0.00967295	0.00831897	0.00746385	0.00667533	0.00656914	0.00642054	0.00573632
0.118204	0.103529	0.084024	0.0786448	0.0652062	0.0578723	0.0524945	0.0467208	0.0362413	0.0307851	0.027788	0.0250096	0.0246333	0.0237601	0.0229784	0.0229821	0.0240458	0.0261048	0.0274162	0.0297086	0.031039	0.0290434	0.0269333	0.0282143	0.0280696	0.028015	0.0273551	0.0307891	0.0295874	0.0275649	0.0276321	0.0274119	0.0258871	0.0237515	0.0224754	0.021384	0.0204101	0.0179262	0.016323	0.0147299	0.0134422	0.013162	0.0111435	0.00975052	0.00916481	0.00831603	0.00781488	0.00728156	0.00649946	0.00581586
0.121929	0.105261	0.0922319	0.0783771	0.0703008	0.0615114	0.0531141	0.0441806	0.0377629	0.0332062	0.0328128	0.0305303	0.0279168	0.0278209	0.0265401	0.0263749	0.0250286	0.0260086	0.0287855	0.0312033	0.0325997	0.0287578	0.0278223	0.030326	0.0317475	0.0304594	0.0311427	0.031358	0.0296286	0.0298799	0.0279212	0.0271316	0.0267626	0.0252428	0.0237342	0.0216346	0.0206699	0.0217569	0.0217465	0.017632	0.0155143	0.0142012	0.0127434	0.0112554	0.0103594	0.00940296	0.00833533	0.00834506	0.00755603	0.00679812
0.05728	0.0522111	0.0452259	0.0392073	0.0387416	0.0309806	0.0292879	0.0262283	0.0225274	0.0199005	0.018524	0.0168416	0.0156667	0.0150168	0.0141742	0.0139703	0.0134684	0.0123813	0.0124662	0.0125749	0.0121734	0.0122628	0.0124553	0.0111481	0.0102836	0.0102092	0.0112241	0.0114009	0.0102752	0.0106429	0.00972481	0.0107468	0.0104353	0.0087881	0.00828297	0.00806152	0.00729844	0.0163513	0.0292621	0.00986144	0.00619082	0.00642152	0.00593089	0.00602296	0.00525822	0.00433429	0.00387388	0.00343867	0.0032324	0.00308691
0.126265	0.112219	0.0974391	0.0886097	0.0795976	0.0746448	0.0661496	0.0574727	0.0479465	0.0403669	0.0351506	0.0325715	0.0292789	0.0283812	0.0287713	0.0289712	0.0290605	0.0299623	0.0326372	0.0312845	0.0294682	0.0316225	0.0303648	0.0300354	0.0285743	0.0265197	0.0269973	0.0278927	0.0276958	0.0219425	0.0241806	0.0241531	0.0221365	0.0206601	0.0191906	0.0171447	0.0162826	0.0147605	0.0135586	0.0117297	0.0106407	0.00993734	0.00921239	0.00914158	0.0116761	0.00900615	0.00651952	0.00651358	0.00598797	0.00568812
0.132286	0.0978524	0.0823775	0.0739714	0.0692006	0.0626416	0.0604352	0.0557556	0.0445063	0.0371747	0.0346983	0.0318563	0.028287	0.0291284	0.0278044	0.0253416	0.0255922	0.027529	0.0289815	0.028519	0.0285988	0.0279377	0.0248251	0.0259233	0.0250875	0.0242051	0.0256909	0.0239151	0.0223751	0.0227729	0.0213694	0.0219769	0.0206543	0.0191585	0.0189161	0.0166615	0.0163788	0.0197304	0.0207329	0.0125826	0.0116404	0.0104237	0.00901132	0.00899501	0.00806266	0.00725965	0.00685263	0.0061081	0.00611636	0.00520136
0.230575	0.130062	0.090856	0.0664733	0.0579843	0.0490935	0.0481379	0.0452566	0.0389417	0.0344583	0.030853	0.0258199	0.0229989	0.0193787	0.0188462	0.0185553	0.0170652	0.0169757	0.0178221	0.0165971	0.0169492	0.0185791	0.0184025	0.0172762	0.0156906	0.0150979	0.0139375	0.0142098	0.0132118	0.0129664	0.0122337	0.0125198	0.012713	0.0124865	0.0114913	0.00996192	0.00941367	0.0111298	0.0123201	0.00805423	0.0072633	0.00648654	0.00591907	0.00613151	0.00529403	0.00485112	0.00442826	0.00419082	0.00377765	0.00345342
0.109037	0.0936065	0.0803758	0.0751092	0.0637027	0.0606621	0.0545961	0.044916	0.0373876	0.0330457	0.0310517	0.0287285	0.0300246	0.0315462	0.0297207	0.0274408	0.0287825	0.0279702	0.0263365	0.0281129	0.026876	0.0258324	0.0257856	0.0267773	0.0295615	0.0289922	0.0300268	0.024496	0.0240281	0.0244974	0.0205714	0.0193416	0.0178186	0.0169633	0.0164405	0.0145945	0.0145064	0.0298032	0.0417078	0.0187851	0.0231396	0.0137268	0.00911077	0.00897499	0.00732778	0.00715548	0.00645956	0.00613473	0.00583897	0.0056465
0.0897444	0.0790526	0.0705415	0.0646267	0.0570738	0.0509215	0.0453104	0.0381235	0.0328095	0.0301956	0.0282363	0.0278279	0.0267451	0.0264015	0.0257799	0.0244084	0.024195	0.0243145	0.0247822	0.024545	0.0228151	0.0221854	0.0211207	0.0214637	0.0215955	0.0222622	0.0213663	0.0205744	0.0202683	0.0206782	0.0182547	0.017302	0.0163141	0.0159067	0.0150148	0.0147079	0.014585	0.0256541	0.0309485	0.0203984	0.0225315	0.0149567	0.0107078	0.00918777	0.0085815	0.00807387	0.00748637	0.00706637	0.00683849	0.00672865
0.0992054	0.0857161	0.0768002	0.0699478	0.0653608	0.064264	0.0564219	0.047235	0.0395799	0.0328533	0.0308515	0.0298784	0.0305825	0.0298175	0.0278624	0.0266808	0.0270999	0.0281612	0.0274088	0.0297651	0.02934	0.0288646	0.0298843	0.030812	0.0306096	0.0301499	0.0305829	0.0267596	0.0255902	0.0241358	0.0218345	0.0197264	0.0192075	0.0185655	0.0165075	0.0145617	0.014079	0.012921	0.0118555	0.010658	0.0096629	0.00867603	0.00829218	0.00819418	0.0072871	0.00674378	0.00622493	0.00625065	0.00591262	0.00552455
0.0931574	0.0889312	0.0822151	0.0741132	0.0611435	0.0577051	0.0497389	0.0415402	0.0350221	0.0305595	0.0298712	0.0287065	0.0282705	0.0272363	0.0269666	0.0248181	0.0235004	0.02453	0.0251142	0.0242098	0.023536	0.0233298	0.0229129	0.0251266	0.0247263	0.0247266	0.0229983	0.0198925	0.0194133	0.0202508	0.019521	0.0177726	0.0166995	0.0167404	0.0150771	0.0147998	0.0140358	0.0124644	0.011574	0.0103405	0.0104194	0.0103798	0.00858504	0.00792162	0.00824014	0.00748229	0.00674285	0.00657373	0.00647121	0.00561745
0.11238	0.0994582	0.0871294	0.0758768	0.0685192	0.0647128	0.0542811	0.0460567	0.0369114	0.033654	0.0326178	0.0303336	0.0292833	0.0279733	0.0280363	0.0267264	0.0258304	0.0265195	0.0266999	0.0279268	0.0253054	0.0245662	0.0260084	0.0270255	0.0274748	0.0269675	0.0268915	0.0262643	0.0248917	0.0242485	0.0225804	0.0215678	0.0206392	0.0195807	0.018665	0.0174597	0.0160315	0.0147427	0.0137133	0.012521	0.0120578	0.0115592	0.0102553	0.00987632	0.00956947	0.00961923	0.00827656	0.00778601	0.00724949	0.00691854
0.0599307	0.0520731	0.0458534	0.0437937	0.04044	0.0404803	0.03714	0.0324837	0.0313966	0.0298464	0.0299881	0.0275759	0.0257721	0.0256162	0.026576	0.0246988	0.0244295	0.0239844	0.0249673	0.0238462	0.0227687	0.0232007	0.0228121	0.0226236	0.0231768	0.0237937	0.0254027	0.0211869	0.0252702	0.027899	0.0215351	0.0218266	0.0237344	0.021292	0.0183515	0.0172547	0.0191407	0.107762	0.139027	0.0197346	0.0160025	0.0150606	0.0132538	0.0172265	0.0141221	0.0115698	0.00929891	0.00904078	0.0090505	0.00925404
0.0685347	0.0604512	0.0566633	0.0514737	0.0453356	0.0396942	0.0376092	0.0357482	0.0322247	0.0283794	0.0270035	0.026772	0.0260654	0.0253478	0.0234226	0.0231613	0.0230305	0.0226255	0.0224924	0.022147	0.0227039	0.0218111	0.0207694	0.0204436	0.0203772	0.0213751	0.0219193	0.0207516	0.0225569	0.0242564	0.0221062	0.0236343	0.0253595	0.0216255	0.0179432	0.0177093	0.0174917	0.0912941	0.120662	0.0221971	0.0146734	0.0150226	0.0131859	0.0172763	0.0131074	0.0104923	0.0096346	0.00945295	0.00935458	0.00919985
0.0780714	0.0718298	0.0601479	0.053516	0.0526697	0.0526949	0.0370067	0.0269502	0.0233815	0.021798	0.0203939	0.0181529	0.0179032	0.0163278	0.0162125	0.0148924	0.0137168	0.0149687	0.0155285	0.0151371	0.013488	0.01338	0.0137058	0.0144274	0.0141256	0.0135705	0.013237	0.0135883	0.0126366	0.0127629	0.0111234	0.0103308	0.0102353	0.00967823	0.00889963	0.0079019	0.00729736	0.00740118	0.00654488	0.00590468	0.00569261	0.00502403	0.00472699	0.0048348	0.00472302	0.00400695	0.00333672	0.00342319	0.0032346	0.00313238
0.115755	0.105947	0.097064	0.0918883	0.0839874	0.077402	0.061218	0.0515126	0.0409473	0.0345233	0.0306379	0.0291806	0.0278917	0.0274032	0.0281219	0.0284462	0.0268298	0.0272985	0.0301238	0.0314427	0.0301902	0.0325186	0.0319084	0.033635	0.033146	0.0357719	0.0383559	0.0322197	0.0314927	0.0308106	0.0309319	0.0312067	0.0278901	0.0252567	0.0242982	0.0225264	0.0205749	0.0182114	0.016261	0.016278	0.0139554	0.0128586	0.0122541	0.0107548	0.00981296	0.00878054	0.00788021	0.00743916	0.00644248	0.00643829
0.103141	0.088871	0.0846171	0.0753002	0.0689938	0.0636763	0.0549261	0.0460419	0.0393863	0.0363326	0.0335419	0.0300808	0.0301365	0.0293304	0.0273352	0.0265805	0.0269057	0.0272022	0.0273304	0.0286639	0.0287416	0.0295792	0.0324334	0.0339941	0.0331199	0.0328331	0.0341632	0.0321041	0.0292083	0.0297213	0.0273377	0.0259767	0.0262891	0.0257808	0.0245046	0.0228867	0.0212012	0.0202089	0.0203922	0.017359	0.0157957	0.0140531	0.0125037	0.0115257	0.0108417	0.00978244	0.00933741	0.00864745	0.00814328	0.00733431
0.110395	0.0913555	0.0820673	0.0681482	0.0588309	0.052684	0.0453588	0.0380673	0.0311346	0.0269949	0.0245655	0.0213508	0.0204674	0.0208585	0.0179067	0.0182736	0.018756	0.0187187	0.0200525	0.0207221	0.0206468	0.0209141	0.0218894	0.0234709	0.0265368	0.0268423	0.0259363	0.0261058	0.0252988	0.024415	0.0239266	0.0217189	0.0212758	0.0199482	0.0192667	0.0179927	0.0167053	0.0150446	0.014649	0.0121954	0.0107615	0.0106519	0.00975338	0.00848544	0.00752038	0.00731836	0.00666055	0.0058754	0.00499766	0.00449362
0.175025	0.154981	0.128668	0.0958031	0.0824478	0.0708207	0.0610421	0.0500919	0.0443392	0.0374974	0.0333812	0.0291339	0.0251459	0.0230398	0.020675	0.0173206	0.0151765	0.0131909	0.0115452	0.0104419	0.00965909	0.00883044	0.00771955	0.00669515	0.00629474	0.00584864	0.0056488	0.00512927	0.00475075	0.00421035	0.00388681	0.00421889	0.00453188	0.00366252	0.00292684	0.00294288	0.00292047	0.00464813	0.0066317	0.00295793	0.00221302	0.002151	0.00195779	0.00167912	0.00167036	0.00159697	0.00139575	0.00129234	0.00127409	0.00116901
0.11734	0.0938459	0.0898636	0.0768109	0.0661077	0.0594245	0.0441235	0.0372862	0.0329351	0.0266615	0.0231869	0.0218586	0.0198642	0.0179839	0.0171461	0.0157008	0.0145967	0.0150117	0.0144422	0.0150202	0.0150963	0.0144395	0.0149569	0.0146124	0.0145673	0.0141081	0.0130348	0.0138425	0.0126035	0.0128156	0.0130408	0.0120657	0.0108945	0.00969545	0.00941956	0.00891473	0.00832223	0.00735226	0.00730633	0.00636055	0.00536202	0.00518787	0.00519027	0.0044931	0.00406961	0.00384423	0.00343867	0.00320913	0.00298709	0.00270358
0.100303	0.0862344	0.0836382	0.0769912	0.0647286	0.0609218	0.052755	0.0429281	0.0378915	0.0338355	0.0290354	0.0265404	0.0263029	0.0265888	0.0265544	0.0261973	0.0270917	0.0280258	0.0301108	0.0328212	0.0331571	0.0328183	0.0324553	0.0313095	0.0315157	0.0318298	0.0315278	0.0329694	0.0309211	0.0303927	0.0302265	0.0291763	0.0265914	0.0241431	0.0220969	0.0197218	0.0171688	0.0164469	0.0172989	0.0144324	0.012206	0.0139015	0.0241176	0.0126238	0.00872365	0.00786896	0.00708959	0.00639754	0.00597699	0.00547343
0.11567	0.0912419	0.0768811	0.0639556	0.0525406	0.0432136	0.0383676	0.0330667	0.0296319	0.0261195	0.0203955	0.0176889	0.0164321	0.0146118	0.0137059	0.0128066	0.0121263	0.0116847	0.0118091	0.0126022	0.0127212	0.0139155	0.0130627	0.0121342	0.0126175	0.0117812	0.0118737	0.012087	0.0113327	0.0120167	0.0120442	0.0113721	0.0110875	0.0106869	0.0108826	0.00983923	0.00843427	0.0081363	0.00793976	0.00748437	0.00714662	0.00688456	0.0111975	0.00744091	0.00530079	0.00476273	0.00429187	0.00405032	0.00370814	0.00318409
0.0566692	0.0495232	0.0472877	0.0447987	0.0393221	0.0400458	0.0408169	0.0369841	0.0333502	0.0290189	0.0235409	0.0215305	0.0212386	0.021444	0.0193991	0.0204941	0.0206911	0.0218641	0.0230313	0.0231934	0.0246042	0.0254896	0.0242689	0.0232397	0.0229433	0.021833	0.0211554	0.0229012	0.0233413	0.0238787	0.0224166	0.0218117	0.0205468	0.0192685	0.018547	0.0183319	0.017523	0.0170342	0.0171543	0.0137752	0.0125166	0.0214656	0.17383	0.103599	0.0119704	0.00857341	0.0070751	0.00658859	0.00588945	0.00541457
0.0950864	0.0805665	0.0731237	0.0722213	0.0691661	0.0637697	0.0574474	0.0457078	0.037286	0.0338923	0.0310332	0.0274239	0.0288236	0.0319638	0.0335594	0.0348858	0.0394422	0.0455405	0.0521621	0.0567421	0.053347	0.0491813	0.0493433	0.0494393	0.046138	0.048235	0.0503894	0.0526194	0.0500367	0.0489364	0.0450881	0.039001	0.0354778	0.0320007	0.0287775	0.0268667	0.0241637	0.0225239	0.0219242	0.0171799	0.0160214	0.0152537	0.013626	0.0117497	0.0098445	0.00881308	0.00819256	0.00774107	0.00730981	0.00686045
0.134232	0.0999811	0.0799201	0.066851	0.0565423	0.0493217	0.0450801	0.04089	0.0381179	0.0347999	0.0324169	0.0283114	0.0269472	0.0256183	0.0234539	0.0220276	0.0201434	0.0211931	0.0224711	0.0255585	0.0258834	0.0281031	0.0274115	0.0254891	0.0286641	0.0276862	0.0265531	0.0241885	0.0235137	0.0233414	0.0222764	0.0193972	0.0170555	0.0167604	0.0150869	0.0153815	0.0146188	0.0131356	0.0126334	0.0109311	0.010486	0.0108279	0.0105889	0.00991871	0.00921186	0.00833557	0.00825602	0.00748743	0.0068661	0.00605589
0.107393	0.0975299	0.0899408	0.0780471	0.0695619	0.0627927	0.055653	0.0509572	0.0488957	0.0453999	0.0432178	0.0409202	0.0376799	0.0358406	0.0331345	0.0327303	0.0318467	0.0295387	0.0288832	0.0269309	0.0234798	0.0238597	0.0233036	0.0241131	0.0239925	0.0237474	0.0241599	0.0231502	0.021987	0.0202527	0.0195226	0.0190189	0.0176228	0.0159656	0.0147296	0.0137133	0.0134863	0.013271	0.0136727	0.0113246	0.010913	0.0115888	0.0121114	0.00958626	0.00873545	0.00834267	0.00744356	0.00718916	0.00696406	0.00627517
0.113947	0.0870973	0.0706252	0.0676556	0.0601386	0.0499286	0.0419109	0.0395699	0.0340846	0.0312993	0.0315539	0.0266317	0.0237912	0.0213229	0.0212885	0.0216496	0.0201072	0.0189151	0.0177999	0.0168591	0.0158536	0.0154587	0.0144028	0.0134863	0.0138653	0.0138913	0.013325	0.0125217	0.0125605	0.011511	0.0111405	0.0109051	0.0108084	0.0109202	0.011142	0.0104795	0.00933123	0.00941746	0.0088505	0.00832673	0.00728093	0.00736474	0.00666638	0.00628162	0.00639694	0.00599514	0.00544913	0.00569603	0.00558755	0.00499818
0.0818613	0.0714284	0.0659691	0.0607857	0.0584531	0.0544412	0.0505168	0.0482172	0.0439802	0.0396247	0.036726	0.0353229	0.0318211	0.0323339	0.0311246	0.0301195	0.0294013	0.0266522	0.0244764	0.0243028	0.0234672	0.0223483	0.0212307	0.0205684	0.0208527	0.0204952	0.0214349	0.0216693	0.0208081	0.0209562	0.0210275	0.0224828	0.0224691	0.0220354	0.0211491	0.0190192	0.0179757	0.018173	0.0184917	0.0172569	0.0159563	0.0152667	0.0145262	0.0148956	0.0141556	0.0133546	0.012049	0.0119784	0.0119019	0.0121753
0.0945666	0.0823268	0.0746819	0.0712867	0.0619775	0.061183	0.0545412	0.0533391	0.0501081	0.0495849	0.0535659	0.051934	0.0476721	0.045903	0.0455279	0.0414318	0.0418056	0.0378058	0.0328439	0.0273016	0.0248507	0.0232338	0.0227847	0.0227263	0.0210769	0.0212275	0.0206028	0.0216727	0.0230113	0.0205062	0.020418	0.0199987	0.0198359	0.0198151	0.0195698	0.0186445	0.0179208	0.015721	0.0163192	0.0153764	0.0139509	0.0133052	0.0132779	0.0126141	0.0116394	0.0110627	0.0112403	0.0101096	0.00975543	0.0102816
0.0759301	0.0753232	0.0659	0.0574213	0.0594331	0.0547038	0.051394	0.0453223	0.0409617	0.0405705	0.0366603	0.0339178	0.0354739	0.0326316	0.0304696	0.0315885	0.0290446	0.0282668	0.0271158	0.0249034	0.0250569	0.0229645	0.0220842	0.0230363	0.0233059	0.0239293	0.0247638	0.0250358	0.024078	0.0242566	0.0248529	0.0243439	0.0241477	0.024584	0.0248596	0.0250458	0.0237662	0.0222056	0.0205994	0.0200487	0.0202794	0.0195177	0.018584	0.0161619	0.0168742	0.0163261	0.0155256	0.0143911	0.0148986	0.0139325
0.081136	0.0725647	0.0625713	0.0565738	0.0522661	0.0481234	0.0448223	0.0430645	0.0382565	0.0344212	0.0323312	0.0288051	0.029456	0.0286879	0.0277197	0.0276946	0.0247946	0.0253998	0.0237068	0.0237409	0.0224196	0.0206264	0.0212981	0.020769	0.0203437	0.0218118	0.0227809	0.0233207	0.0213513	0.0222115	0.0225617	0.0225027	0.0240641	0.0239685	0.0241391	0.023987	0.0236131	0.0230612	0.0205405	0.0218054	0.0220318	0.0207421	0.0202379	0.0180926	0.0176658	0.0174484	0.0176659	0.0167055	0.0150414	0.0150627
0.106176	0.0890515	0.0794402	0.0702852	0.0638545	0.0602794	0.0532653	0.050969	0.0437847	0.0404474	0.0393071	0.0339726	0.0325982	0.0301771	0.0298763	0.0282306	0.0259842	0.0267586	0.0257501	0.0242953	0.0225579	0.0220051	0.0216938	0.0200513	0.0194871	0.0205812	0.0207301	0.0209978	0.020119	0.0203184	0.021051	0.0227668	0.0226449	0.0209698	0.0215269	0.0206534	0.0202352	0.0201702	0.0180335	0.0182211	0.0183206	0.0167157	0.0169974	0.0163134	0.0151233	0.0146062	0.0134846	0.0135097	0.0129343	0.0127005
0.127034	0.117325	0.106921	0.097334	0.0891838	0.0711789	0.0622105	0.053675	0.0450232	0.0372377	0.032908	0.0295013	0.0270304	0.0244827	0.0230559	0.022454	0.0215436	0.0206877	0.0188987	0.0191384	0.0182596	0.0187305	0.0194313	0.01676	0.0151982	0.0154042	0.0169773	0.0172714	0.0165546	0.0148681	0.0128646	0.0124228	0.0130732	0.012229	0.0108913	0.0103063	0.0107248	0.0100259	0.00997757	0.00860096	0.00816777	0.00834596	0.00792007	0.0075261	0.0080489	0.00738606	0.0062596	0.00636891	0.00639145	0.00601662
0.131266	0.112226	0.100074	0.0878954	0.072096	0.0639052	0.0577481	0.0498016	0.0437204	0.0380226	0.0337596	0.0298459	0.0278992	0.0283377	0.0264472	0.0225906	0.0228093	0.0219951	0.0210125	0.0204706	0.0189939	0.0184597	0.0175677	0.0176485	0.0167521	0.0164656	0.0183485	0.0181091	0.0162025	0.0156719	0.0139263	0.0134624	0.0140252	0.0133838	0.0119868	0.0110197	0.0107046	0.0100203	0.00959143	0.00907167	0.00867608	0.00861228	0.00806608	0.00815729	0.00874927	0.00808274	0.00690069	0.00627148	0.00609148	0.00601596
0.082115	0.0710824	0.060027	0.0560074	0.0559615	0.0559109	0.0528981	0.0465598	0.0404857	0.0366212	0.0348438	0.0326651	0.032931	0.0318498	0.0302289	0.0312626	0.0328085	0.0313264	0.0280424	0.0261533	0.0267178	0.0272178	0.0280827	0.0313162	0.0310628	0.0306821	0.0369107	0.0351593	0.0339828	0.0343809	0.0332542	0.036594	0.0369685	0.0345676	0.0340955	0.0363286	0.0352767	0.033734	0.03383	0.0312895	0.0298871	0.0279071	0.0272653	0.0247425	0.0242032	0.0225912	0.0198677	0.0196039	0.0186866	0.0184526
0.122652	0.106823	0.090187	0.0814361	0.0708916	0.0713313	0.0662432	0.0531793	0.0520069	0.0432295	0.0393381	0.0382933	0.0349838	0.0332399	0.030383	0.0316691	0.0287172	0.0259153	0.0244399	0.0223021	0.0215134	0.0192049	0.0188484	0.0184357	0.0156315	0.0164405	0.0164417	0.0148096	0.0145216	0.0144305	0.0136341	0.0128055	0.0116717	0.0115942	0.0114921	0.0102141	0.0100649	0.00895987	0.00900129	0.00872241	0.00770945	0.00754877	0.00712732	0.00789751	0.00732646	0.00701951	0.00636481	0.00595408	0.00565361	0.00558889
0.118379	0.102341	0.0855067	0.0801964	0.0785721	0.0704811	0.0656621	0.0606621	0.0574712	0.0529568	0.050294	0.0510215	0.0501738	0.0464566	0.0441727	0.0427574	0.0413133	0.0373571	0.0354324	0.0332582	0.0300747	0.0271502	0.0262801	0.0265143	0.0258863	0.0249392	0.0241998	0.0232965	0.0227674	0.0222429	0.0214736	0.0209412	0.0214661	0.0215844	0.0202158	0.0185829	0.017106	0.0163148	0.0157828	0.0148645	0.013482	0.0127064	0.0125534	0.0116532	0.0104751	0.0103078	0.00963418	0.0092363	0.00918168	0.00882004
0.112667	0.106619	0.0934239	0.079271	0.0760724	0.0692404	0.0690764	0.0654148	0.0603201	0.0546113	0.051053	0.052147	0.0502147	0.0454198	0.0408298	0.0386883	0.0379873	0.0356827	0.0335405	0.0309785	0.0294953	0.0274741	0.0263396	0.0262294	0.024804	0.0242052	0.024429	0.0230566	0.0227199	0.0225819	0.021538	0.0215565	0.0221409	0.0211609	0.0189291	0.0173849	0.01702	0.0176363	0.015728	0.0140682	0.0143235	0.0142646	0.0132513	0.0120444	0.0108902	0.010876	0.0111598	0.0097386	0.00936019	0.00939343
0.124755	0.101934	0.0860057	0.0820056	0.0793054	0.068752	0.0642627	0.0589012	0.0545265	0.0475252	0.0458552	0.045399	0.0447786	0.0423999	0.0417699	0.0421509	0.0407361	0.0354987	0.0334386	0.032623	0.0291213	0.0267835	0.0259251	0.0264702	0.0254422	0.0247371	0.0239207	0.0241075	0.0233834	0.021585	0.0213366	0.0214818	0.0210788	0.0203674	0.0195162	0.0185968	0.0174299	0.0153911	0.0152849	0.0148104	0.0134492	0.0124642	0.0125819	0.0117628	0.0106337	0.0100308	0.00989436	0.00973106	0.00995146	0.00965665
0.0715722	0.0646891	0.0588276	0.0555151	0.0525171	0.0472408	0.0460934	0.0442248	0.0425635	0.0390329	0.0395016	0.0374938	0.0357456	0.0327829	0.0322374	0.0326196	0.0319172	0.0320213	0.0315904	0.0295715	0.0286028	0.0294998	0.0281506	0.0299441	0.0303554	0.0288757	0.0278061	0.0288708	0.0318951	0.0309293	0.0292287	0.0286447	0.0305598	0.0291907	0.0280018	0.0284842	0.0294927	0.0295504	0.027761	0.0265622	0.0263793	0.0252786	0.0244034	0.0225876	0.0211019	0.0210561	0.0210028	0.0188606	0.0179404	0.0179879
0.0793842	0.0712226	0.0619182	0.0565744	0.0489533	0.0456556	0.0441806	0.040314	0.0394876	0.0386028	0.0360219	0.0345191	0.0358698	0.0349608	0.0313109	0.0300293	0.0301319	0.0287803	0.026027	0.0271067	0.0247727	0.0251219	0.0241525	0.0248287	0.0232486	0.021684	0.0216943	0.0231086	0.0228057	0.0215811	0.0230512	0.0230004	0.0227668	0.0230605	0.023187	0.0232496	0.0235282	0.0225271	0.0199358	0.019949	0.0202288	0.0213575	0.0210334	0.0210669	0.020608	0.0195448	0.0186007	0.0182265	0.0170707	0.0156704
0.0769691	0.066193	0.059235	0.0571249	0.055754	0.0523307	0.0489909	0.0451173	0.0424218	0.0398854	0.0368743	0.0350922	0.0345088	0.0343029	0.0305191	0.0304284	0.028878	0.0267282	0.0282311	0.0283281	0.0269681	0.0249043	0.0239407	0.0248103	0.0265544	0.0248368	0.0235308	0.0225515	0.0218106	0.0245337	0.0250291	0.0238351	0.0227917	0.0236683	0.0238051	0.0216586	0.0226814	0.0223683	0.0223175	0.0216701	0.0221863	0.0206623	0.0206108	0.0192274	0.0197639	0.0212661	0.0207327	0.0189087	0.0186357	0.0182205
0.104878	0.0852613	0.0696592	0.0591908	0.0542494	0.052413	0.0445757	0.0415744	0.0419774	0.0396081	0.036548	0.0340862	0.0310774	0.0297123	0.0278091	0.0276145	0.026499	0.0265298	0.0255672	0.0254375	0.0251751	0.0248774	0.0258403	0.0279058	0.0262196	0.026411	0.0253423	0.0250933	0.0247103	0.0240253	0.0238436	0.0238365	0.0250997	0.0239191	0.0220248	0.022036	0.0220239	0.0220938	0.0216141	0.0214288	0.0208655	0.0195741	0.0183536	0.0175067	0.0162941	0.0158009	0.015708	0.0144347	0.0137533	0.014387
0.121019	0.0986759	0.0785673	0.0609342	0.0521792	0.0497002	0.0426249	0.0366641	0.0360988	0.0339848	0.0309108	0.0289769	0.0263862	0.0253762	0.0237651	0.0221562	0.0208386	0.019747	0.0193185	0.0192563	0.0176896	0.0173477	0.0180765	0.0181288	0.0178408	0.0194086	0.0201694	0.0182647	0.0181681	0.0173231	0.0167882	0.0179933	0.0180106	0.0167629	0.0155015	0.0157951	0.0157447	0.0155256	0.0142572	0.0140308	0.0140802	0.0145719	0.0145787	0.0132717	0.0131668	0.0129709	0.0120687	0.0118233	0.011294	0.0109418
0.123152	0.0966404	0.0786287	0.0706061	0.060957	0.0545171	0.0499588	0.0457859	0.0366199	0.0331469	0.0309298	0.028386	0.0268699	0.02388	0.0218432	0.0203295	0.0191507	0.019313	0.0181335	0.018571	0.0173845	0.0178934	0.0179868	0.0173146	0.0170958	0.0169348	0.0172477	0.0168072	0.0165721	0.0173895	0.017252	0.0169033	0.0175181	0.0169515	0.016735	0.0170948	0.0168709	0.0161662	0.0162813	0.0161039	0.0152195	0.0142181	0.0135727	0.0137343	0.0149823	0.0150134	0.0137865	0.0145209	0.0142224	0.0139148
0.1113	0.0859921	0.0695129	0.0639313	0.0546532	0.0476039	0.0455848	0.0437961	0.0383573	0.0320308	0.0321139	0.029188	0.0271783	0.0264041	0.0249813	0.021986	0.0211552	0.0211529	0.0201293	0.0191029	0.0197119	0.0188521	0.018184	0.0186131	0.0187673	0.0185963	0.0185678	0.0197588	0.019404	0.019857	0.0199695	0.0187518	0.0201415	0.0199947	0.0190803	0.0190478	0.0197291	0.0185867	0.0172069	0.0172895	0.0172921	0.0180532	0.0174239	0.0154775	0.0142153	0.0157566	0.0154394	0.0144877	0.0153548	0.0151527
0.105261	0.0810366	0.0675553	0.0527728	0.0530052	0.047686	0.0442547	0.0406733	0.0399583	0.0375365	0.0343836	0.0314154	0.028768	0.0253913	0.023394	0.0229999	0.0226302	0.0223896	0.0206869	0.0193495	0.0180215	0.0169524	0.0170816	0.0186686	0.0176804	0.0176129	0.0172231	0.0168012	0.0174769	0.0169414	0.0172336	0.0192739	0.0187876	0.0198758	0.0195892	0.0185833	0.0186933	0.0190596	0.0192193	0.0186358	0.0191683	0.0203871	0.0200501	0.022395	0.0230035	0.030785	0.0189478	0.0156839	0.0156376	0.0154787
0.0943428	0.0760051	0.0655476	0.0583363	0.0538902	0.0451105	0.0415838	0.0383924	0.0344958	0.0311882	0.0292276	0.0264542	0.0216164	0.0220293	0.0203445	0.0179143	0.0173369	0.0174583	0.0172981	0.0169801	0.0154849	0.0157855	0.0158815	0.0149414	0.0152806	0.0149098	0.0148066	0.0155304	0.0149825	0.0148423	0.0145509	0.0150251	0.0162544	0.0162459	0.0163748	0.0142846	0.0147748	0.0153881	0.0145504	0.015465	0.0161184	0.0160081	0.015428	0.0172623	0.020331	0.0296792	0.0185087	0.0173037	0.0169066	0.0169901
0.081363	0.0691604	0.0603146	0.0560222	0.0511563	0.047105	0.0469279	0.0445724	0.0429272	0.0417618	0.0392836	0.0380243	0.0386723	0.0347634	0.0338946	0.0379868	0.0294787	0.0273726	0.028617	0.0292147	0.0274578	0.026589	0.025949	0.0245522	0.0245583	0.0243533	0.024195	0.0235747	0.0239618	0.0252741	0.0256687	0.0257192	0.0260275	0.0281531	0.0274621	0.0298953	0.029226	0.028224	0.0276567	0.0267836	0.0264775	0.0253462	0.0249196	0.0244317	0.0220654	0.0209015	0.0194392	0.0198057	0.0187387	0.0171322
0.129664	0.105969	0.0900988	0.0756158	0.0599583	0.0536247	0.0497352	0.0451693	0.0398877	0.0333668	0.027834	0.0252046	0.0233073	0.0221655	0.0193249	0.0177081	0.0165876	0.0170094	0.0168636	0.0144903	0.0152542	0.01618	0.0155811	0.015321	0.0148952	0.0147681	0.0136027	0.0140647	0.0147101	0.0147915	0.0156767	0.014934	0.0158124	0.0166403	0.0175528	0.016332	0.017436	0.016511	0.0152625	0.0147196	0.0150127	0.0143973	0.0133599	0.0136843	0.0131811	0.0135919	0.0140117	0.0133466	0.0123903	0.0126003
0.100108	0.0819444	0.0698333	0.0602852	0.0579542	0.0530404	0.0523155	0.0528654	0.0482427	0.0435696	0.0414482	0.039254	0.0370112	0.0334345	0.0332085	0.0327591	0.0303447	0.0279658	0.0290227	0.0278241	0.026213	0.026341	0.0247864	0.0229257	0.0220966	0.0225758	0.0224059	0.0234773	0.0250918	0.0260304	0.0275702	0.0266981	0.0270683	0.0257921	0.0296738	0.0304284	0.0277368	0.0259627	0.0256378	0.024589	0.0238323	0.0228303	0.0216349	0.0212353	0.0210495	0.0202068	0.0184915	0.0178175	0.0166039	0.0159954
0.0953441	0.0763623	0.0661548	0.058141	0.0537122	0.0510724	0.0476281	0.0418847	0.0384906	0.0365004	0.0332846	0.0314918	0.0306176	0.0295043	0.0273858	0.0269663	0.0253358	0.0243663	0.0231184	0.0207035	0.0215809	0.0230642	0.0219561	0.0197131	0.0199684	0.0202179	0.0200227	0.0207446	0.0217898	0.0214498	0.0221277	0.0241212	0.0246508	0.024112	0.0245539	0.0249346	0.0256422	0.0238527	0.0220863	0.022574	0.0228652	0.0223766	0.0211696	0.0207032	0.0202933	0.019305	0.0185295	0.0175615	0.0173466	0.0164078
0.0955571	0.0733818	0.0661096	0.0611757	0.0538723	0.0534338	0.0448971	0.0427979	0.0408193	0.036194	0.0319113	0.032712	0.0311483	0.0267563	0.022239	0.0223441	0.0228888	0.0190461	0.0183652	0.0191326	0.0197646	0.0195287	0.0200204	0.019851	0.0200686	0.0175872	0.0178448	0.0177843	0.0180651	0.0203954	0.0201893	0.0208267	0.0211892	0.0221967	0.0219075	0.0224979	0.0233427	0.0213865	0.0210463	0.0204917	0.0188981	0.0181536	0.0180103	0.0183499	0.0178302	0.0170714	0.0166754	0.0151639	0.0155648	0.0151443
0.138824	0.106533	0.088879	0.073955	0.0608846	0.0538151	0.0486598	0.046676	0.0412486	0.033118	0.0280087	0.0256252	0.0217387	0.0195404	0.0173143	0.016034	0.0156314	0.0142663	0.0130919	0.0134352	0.0129739	0.0127482	0.0116972	0.012185	0.0119515	0.0122985	0.0127331	0.0123313	0.0118621	0.0121445	0.012691	0.0136423	0.0140431	0.0141827	0.0133951	0.0131011	0.0133455	0.0141968	0.0140287	0.0133193	0.012832	0.0121931	0.0123483	0.0125889	0.0126458	0.0123226	0.0119865	0.0117053	0.0106891	0.0113782
0.0873894	0.078193	0.0691308	0.0641431	0.0613436	0.054657	0.0529315	0.0532782	0.0515341	0.0473889	0.0452608	0.0421836	0.041105	0.0387507	0.0371759	0.0403303	0.0340115	0.0305594	0.0304653	0.0298685	0.0285841	0.0285224	0.0276556	0.0265267	0.0267253	0.0263257	0.0254374	0.0255637	0.0262668	0.0261081	0.0265409	0.0266482	0.0265828	0.0288617	0.0286349	0.028488	0.0273675	0.0267845	0.0270904	0.0259724	0.025394	0.0235091	0.0231319	0.0228013	0.0210939	0.0206921	0.0196238	0.0198088	0.0181359	0.017752
0.106752	0.0713675	0.0613192	0.0543447	0.0450506	0.0428436	0.0448404	0.0409903	0.0361448	0.0299439	0.0247101	0.0226975	0.0209084	0.0204967	0.019046	0.0180897	0.0166744	0.0175034	0.0166357	0.0136926	0.014742	0.015125	0.0147231	0.0146803	0.0147299	0.0147885	0.0141539	0.0142424	0.0148465	0.0144707	0.0151804	0.0151949	0.0153106	0.0159241	0.0173746	0.0161721	0.0177294	0.0162207	0.0147021	0.0139466	0.0143065	0.0145293	0.0127445	0.0133109	0.0134332	0.0132025	0.0134773	0.0131336	0.0119702	0.0121739
0.125403	0.10898	0.0990613	0.0890377	0.0766994	0.0738613	0.0627848	0.0563152	0.0518966	0.042637	0.0352293	0.0332056	0.0307659	0.0270423	0.0214206	0.0203429	0.0201302	0.0178721	0.0168853	0.0169042	0.0163846	0.0168897	0.0169093	0.016407	0.0162129	0.0143566	0.0141136	0.0142964	0.0147124	0.0163364	0.0159862	0.0159735	0.0157189	0.0159837	0.0163574	0.0162791	0.0169232	0.0166963	0.0162637	0.0161029	0.0148039	0.0144827	0.0139604	0.0144631	0.0147793	0.0144991	0.014492	0.0136206	0.0144016	0.0151717
0.0957579	0.0792608	0.0723066	0.0689682	0.0683947	0.0634827	0.0622001	0.059805	0.055789	0.0540043	0.0468114	0.0427599	0.0453272	0.0464269	0.0413225	0.0389713	0.0329147	0.0285653	0.0285244	0.0269401	0.0274131	0.0276596	0.0265825	0.0254551	0.0251406	0.0267904	0.0265227	0.0263933	0.0265632	0.0271237	0.0285347	0.0282553	0.0275651	0.0252683	0.0240773	0.023792	0.023562	0.0220885	0.0212551	0.0211728	0.0209385	0.0194549	0.0187568	0.0181503	0.0163664	0.0162279	0.0154	0.015992	0.0157371	0.0144759
0.0843976	0.0765359	0.0718736	0.0655676	0.0616502	0.0595213	0.0557958	0.0497187	0.0487753	0.048472	0.0438876	0.0414137	0.0431736	0.0444717	0.0424335	0.0375136	0.0305546	0.0277941	0.0278243	0.0260073	0.0256324	0.0268327	0.0263605	0.0254894	0.0259873	0.0289246	0.028206	0.0291223	0.0307031	0.0304692	0.0315976	0.0309524	0.030881	0.02881	0.0279216	0.0281686	0.02797	0.0270205	0.0250083	0.0244986	0.0233066	0.0218531	0.0212553	0.0202367	0.0179716	0.0171659	0.0158896	0.0162629	0.0151807	0.0135725
0.0909723	0.0826877	0.0759004	0.0668185	0.0669299	0.0644319	0.0563859	0.0539225	0.0468922	0.0461217	0.0431889	0.0404056	0.0340302	0.0309426	0.0306935	0.0289347	0.0275949	0.0267759	0.0252628	0.0246484	0.0242622	0.0237169	0.0250055	0.0249285	0.0246353	0.0257474	0.0255997	0.0279722	0.0269811	0.0284014	0.028879	0.0286999	0.0281956	0.0294059	0.0289199	0.0290175	0.0286481	0.0256907	0.023611	0.0243314	0.0242822	0.0220821	0.0220546	0.0208668	0.0190766	0.0182235	0.0165935	0.0165987	0.0154721	0.013948
0.0911734	0.0828507	0.0772642	0.0670593	0.0602543	0.0626393	0.0609126	0.0585672	0.051793	0.0479262	0.0432773	0.0374285	0.0355185	0.0343324	0.0313435	0.0323597	0.0328397	0.0270665	0.0259046	0.0276305	0.0276144	0.0266842	0.0271074	0.0276884	0.0288997	0.028412	0.0289587	0.0331883	0.0324634	0.0329732	0.0316753	0.0323476	0.033505	0.0329391	0.0298348	0.0290327	0.0286808	0.0273164	0.0270076	0.0263292	0.0250695	0.0240259	0.0219093	0.0214323	0.0202672	0.0187026	0.0185359	0.0164388	0.0154767	0.0155828
0.0954188	0.0748916	0.062618	0.0546992	0.0488496	0.0422764	0.0435794	0.0431053	0.0435588	0.0351869	0.0297109	0.0289516	0.027761	0.0258095	0.0242079	0.0244214	0.0261762	0.023476	0.0223815	0.0214177	0.0207017	0.0208519	0.0215493	0.0233943	0.0230732	0.0246684	0.0250228	0.0271489	0.0274053	0.0293127	0.0327544	0.0323221	0.0336193	0.0314846	0.0313058	0.0324636	0.0305921	0.0286157	0.0254538	0.0273822	0.028542	0.0269164	0.027024	0.0261744	0.0239821	0.0231685	0.0210165	0.0203275	0.0204066	0.0205847
0.07601	0.0536938	0.0514681	0.0486836	0.0498927	0.0541097	0.0596729	0.055585	0.0470394	0.0409895	0.0366525	0.0358851	0.0355164	0.0341192	0.0320292	0.0288716	0.0271125	0.0264777	0.0284917	0.0275783	0.0282252	0.0277251	0.0279692	0.0285463	0.0286387	0.0287436	0.027935	0.0300525	0.0325112	0.0325808	0.0341372	0.0338726	0.0368059	0.036612	0.0357852	0.0358671	0.0383093	0.0373789	0.0361648	0.0340183	0.0360687	0.0367574	0.034151	0.0456313	0.042874	0.0445298	0.0277339	0.0231266	0.0215452	0.0205646
0.0617768	0.0525149	0.0509315	0.0498582	0.0464376	0.0472138	0.0482488	0.0469299	0.0410732	0.0368005	0.0350006	0.0328874	0.0316001	0.0301935	0.0294197	0.0278692	0.0253279	0.0245536	0.0241637	0.0253906	0.0260325	0.0250944	0.024768	0.025133	0.0267107	0.026065	0.0279458	0.0285413	0.0299002	0.0306836	0.0317989	0.0339737	0.0339498	0.0356153	0.036413	0.0347846	0.0342255	0.0339815	0.0349353	0.0336618	0.0318491	0.0304195	0.0305202	0.0401897	0.0386354	0.0359488	0.0260028	0.0230618	0.0215252	0.0211391
0.0720939	0.0626796	0.0595621	0.0578437	0.052261	0.052064	0.050361	0.0469955	0.0426323	0.0406691	0.0359039	0.0344677	0.0356184	0.0366846	0.0340325	0.033653	0.0309973	0.0287338	0.0267794	0.0258403	0.0252151	0.0267859	0.027187	0.0267658	0.0261919	0.0276924	0.0295387	0.0307702	0.0323404	0.0333384	0.0342721	0.0356642	0.0362623	0.037693	0.0350524	0.0343486	0.035611	0.0349538	0.0342083	0.0337434	0.0335101	0.0314726	0.0291554	0.0464192	0.0450153	0.0408437	0.025269	0.0234964	0.0212277	0.0199573
0.0973047	0.0723598	0.0635075	0.0605038	0.0549192	0.0466876	0.0461582	0.0447495	0.0421771	0.0363803	0.0315415	0.0298819	0.0302878	0.0284208	0.0265981	0.0247913	0.0230412	0.0220332	0.0223277	0.0216489	0.0221011	0.0229839	0.0222771	0.0209648	0.0202909	0.0216505	0.0229068	0.0233488	0.0221959	0.0234931	0.0250563	0.0274511	0.028654	0.0297797	0.0314103	0.0299402	0.0288226	0.0294878	0.0280141	0.0295573	0.0278254	0.0276744	0.026176	0.037893	0.0350069	0.031299	0.0239153	0.0223121	0.021691	0.0221743
0.0782016	0.0569543	0.0394912	0.0308946	0.0259705	0.0312093	0.0295547	0.0214472	0.0133841	0.0106813	0.0122639	0.0107798	0.0083472	0.00693168	0.0061304	0.00470341	0.00442227	0.00463105	0.00448371	0.00403161	0.00389175	0.00341062	0.00329467	0.0031252	0.00256473	0.00253005	0.00245001	0.00250587	0.00248104	0.00248788	0.00250698	0.00279676	0.00259908	0.002505	0.00239078	0.00228456	0.00242766	0.00246771	0.00243033	0.00233259	0.00218755	0.00212885	0.00200918	0.00189612	0.00177838	0.00185909	0.00183437	0.00172603	0.00155609	0.0013815
0.0589616	0.0491507	0.0427516	0.0370276	0.0318212	0.0286148	0.0261764	0.0239532	0.0224227	0.0196408	0.0191727	0.0187063	0.0189209	0.0187299	0.0179505	0.0179839	0.01647	0.0172392	0.0167295	0.0179972	0.0185724	0.0182843	0.0182502	0.0184017	0.0191254	0.0208082	0.0227158	0.024055	0.0245945	0.0268067	0.0302544	0.0297007	0.0296529	0.0312879	0.033413	0.0344415	0.0330081	0.0310251	0.0327176	0.0344656	0.0342627	0.0343061	0.0336651	0.033491	0.0334349	0.0360932	0.0345007	0.032436	0.0336655	0.0345957
0.0893634	0.0693443	0.0606925	0.0573955	0.053119	0.046026	0.0447256	0.0467872	0.0457113	0.0402017	0.0354334	0.0340157	0.0321581	0.0329498	0.0304876	0.026479	0.0255708	0.0265286	0.0258477	0.0242631	0.024921	0.0240325	0.0239391	0.0231648	0.0219974	0.0236874	0.0254679	0.0243768	0.0241327	0.0268878	0.028423	0.0291524	0.0290303	0.031263	0.0324058	0.0316961	0.0303482	0.0305673	0.0304164	0.0323509	0.0309875	0.0296712	0.0271507	0.0255811	0.0259567	0.0256541	0.0249184	0.0230408	0.0234749	0.0230301
0.0851099	0.0695667	0.0590119	0.0540102	0.0499237	0.0474846	0.0450604	0.0409421	0.0384241	0.0359629	0.0327363	0.0341043	0.0324258	0.0309818	0.0286449	0.0261575	0.0254157	0.023515	0.023078	0.022133	0.0214735	0.0217927	0.0219604	0.0230156	0.0219514	0.0239284	0.0250147	0.0248533	0.0267541	0.0266724	0.0267171	0.0293839	0.0282266	0.0290461	0.0302262	0.0303414	0.032977	0.0319126	0.031353	0.0334165	0.0317294	0.0295677	0.0298735	0.0281811	0.0267306	0.0260046	0.025223	0.0235901	0.0229501	0.0206008
0.083315	0.0727662	0.0689688	0.0618624	0.0529072	0.050719	0.0511174	0.0491705	0.0438266	0.0431478	0.0392826	0.0338808	0.0338895	0.0373489	0.0405056	0.037167	0.035092	0.0325425	0.0294392	0.0255978	0.0255959	0.0268928	0.0267613	0.0252175	0.02707	0.0274872	0.0274977	0.0288856	0.02785	0.0280796	0.0293201	0.0304548	0.0297925	0.029083	0.0286047	0.0282346	0.0278221	0.0259501	0.0268417	0.0267371	0.0245324	0.0247384	0.0242865	0.022397	0.020289	0.0200402	0.0189149	0.0182088	0.0169092	0.0157334
0.0780754	0.0646919	0.0625604	0.0569043	0.0516386	0.0524181	0.0531313	0.0445363	0.0436192	0.0415223	0.0341121	0.0322555	0.0317102	0.0324223	0.0317456	0.0310297	0.0296355	0.0296333	0.0254896	0.0260164	0.0275841	0.025092	0.0234778	0.0236478	0.0258273	0.027051	0.0268465	0.0269292	0.0285831	0.0310661	0.0311512	0.0324651	0.0325273	0.030321	0.0279834	0.0277078	0.0283201	0.0265769	0.0251726	0.0266491	0.0249754	0.0263534	0.0248476	0.0224118	0.0216903	0.0207957	0.0189453	0.0176266	0.0172412	0.0162994
0.0835472	0.0695453	0.0590225	0.053907	0.0465046	0.0455734	0.0397411	0.0358314	0.0353109	0.0343761	0.0302825	0.0279162	0.0278414	0.0263257	0.0236268	0.0231293	0.021719	0.0217849	0.0217568	0.0208555	0.0215878	0.0228043	0.0225896	0.0233646	0.0261999	0.0267727	0.0256923	0.027739	0.029819	0.0301499	0.030391	0.0299696	0.0292699	0.0296054	0.0297447	0.0302544	0.031368	0.0295879	0.0279262	0.0305297	0.0301413	0.0261515	0.0255714	0.0268629	0.02479	0.0235994	0.0226751	0.0214606	0.0194849	0.019351
0.333474	0.0849422	0.0477143	0.0388267	0.0383615	0.0379223	0.0401445	0.0401821	0.0359549	0.0282838	0.0239172	0.0206853	0.0182858	0.0159202	0.0164602	0.0173284	0.0156877	0.014322	0.0130959	0.0126276	0.0121005	0.012587	0.0124362	0.0123013	0.0113718	0.0106448	0.0113533	0.0127801	0.012684	0.0121716	0.012631	0.0127409	0.0134503	0.0142884	0.0150878	0.0144366	0.0143154	0.0143776	0.0144514	0.0146035	0.0143374	0.0151021	0.0133926	0.0191749	0.0323214	0.0703844	0.0200623	0.0164736	0.0124872	0.0117463
0.560046	0.0994827	0.0336245	0.028444	0.0226119	0.0226667	0.0362304	0.07979	0.154552	0.104786	0.0317395	0.0146509	0.0112776	0.0109662	0.0121095	0.0147673	0.0192913	0.0207092	0.0144365	0.00996668	0.00839449	0.00790545	0.00817666	0.00906893	0.0103333	0.0124261	0.0126761	0.0118078	0.0102596	0.009655	0.00912958	0.00985633	0.0108827	0.0114637	0.0108123	0.0113058	0.0116122	0.0114637	0.0114401	0.0113122	0.0112449	0.0111854	0.0112526	0.0146751	0.021355	0.0454628	0.0164607	0.0130647	0.0100951	0.00948539
0.0858223	0.0744717	0.0699069	0.0605418	0.0560151	0.0532809	0.049275	0.0475928	0.0432438	0.0388137	0.0373225	0.0339573	0.0321064	0.0306787	0.029691	0.0290619	0.0281131	0.0269669	0.0261443	0.0246806	0.0233859	0.023725	0.0225556	0.022415	0.0214942	0.0209779	0.0210043	0.0220641	0.0217493	0.0228638	0.0242751	0.0246169	0.02356	0.0238631	0.0247733	0.0245483	0.0251048	0.0252985	0.0250613	0.0243255	0.0238969	0.0239853	0.0231341	0.0229044	0.021768	0.0237164	0.0229291	0.0230208	0.0209463	0.0213386
0.0804451	0.0733353	0.0691449	0.0611125	0.0623904	0.0565066	0.0474964	0.0454753	0.0422904	0.0355894	0.0327977	0.0275825	0.0252413	0.0276195	0.0240838	0.0209776	0.0205224	0.0216077	0.0214177	0.0197283	0.018802	0.0188438	0.0190454	0.0182092	0.0176315	0.0176724	0.0172608	0.018115	0.019031	0.0189956	0.0188708	0.0206525	0.0226991	0.0237135	0.0237412	0.0233971	0.023645	0.0246278	0.0247045	0.0250035	0.0251696	0.0256046	0.0240506	0.0246532	0.025605	0.0272468	0.0222795	0.0223862	0.0214641	0.0207322
0.0568266	0.0399686	0.0349518	0.0317455	0.0266997	0.0245432	0.0231821	0.0223688	0.0219574	0.0216479	0.0196735	0.0161874	0.014096	0.0138869	0.0138248	0.0138059	0.0132851	0.0125103	0.0123786	0.0116242	0.0119092	0.0124068	0.0116701	0.0114976	0.0113616	0.010788	0.0105526	0.0109801	0.011296	0.0110396	0.0110316	0.0108099	0.0119697	0.0125964	0.0130412	0.0134882	0.0136249	0.0132549	0.0137209	0.0130598	0.0129491	0.0132102	0.0133264	0.0125042	0.0130059	0.0138561	0.011912	0.012657	0.0123129	0.0123483
0.0937261	0.0710757	0.0620976	0.0540354	0.0448004	0.0422439	0.0432605	0.0391617	0.0313243	0.025956	0.0241459	0.0221558	0.0217499	0.0203922	0.017323	0.0160777	0.0146926	0.0138425	0.0138963	0.0131527	0.012128	0.0117437	0.0115869	0.0105657	0.0102903	0.0101535	0.0106232	0.0104643	0.0106702	0.0109984	0.0111623	0.0113013	0.0118308	0.0114979	0.0110648	0.0114282	0.0112632	0.0106093	0.0103034	0.00991497	0.00928718	0.00874239	0.00844333	0.00922498	0.00846616	0.00885887	0.00857796	0.00800519	0.00721739	0.00673905
0.0722626	0.0611103	0.052042	0.0481498	0.0481425	0.0462435	0.0445256	0.0409695	0.0357976	0.0336431	0.031967	0.0304673	0.0293667	0.0279008	0.0261603	0.0250077	0.0233847	0.0219687	0.0225047	0.0214758	0.020613	0.0204197	0.0204238	0.0205953	0.0194839	0.0184725	0.0187939	0.0199386	0.0205973	0.0207157	0.0221847	0.0220651	0.028936	0.0285942	0.0218087	0.0230968	0.0235015	0.0240789	0.0249455	0.0230969	0.021807	0.0227968	0.0203276	0.0209469	0.0197637	0.0207277	0.0191478	0.0184098	0.0178782	0.0171314
0.0824915	0.06836	0.0594348	0.0576912	0.0538607	0.0514233	0.0470273	0.0431683	0.0379652	0.0319585	0.0312145	0.0311759	0.0287093	0.0252707	0.0245047	0.0251443	0.0227596	0.0225214	0.0208733	0.0203773	0.0201781	0.0195934	0.0201978	0.0183191	0.0192022	0.0196784	0.0202063	0.0200779	0.0203096	0.0213154	0.0216527	0.0240449	0.0254707	0.0289872	0.0269955	0.0239233	0.0235234	0.0244146	0.0230412	0.0215992	0.0217328	0.0213272	0.0197916	0.0203931	0.0199018	0.0180613	0.0165553	0.0175241	0.0171545	0.016817
0.0879041	0.0708736	0.0624832	0.0539589	0.0472528	0.0473353	0.0453103	0.0411221	0.0376171	0.0354343	0.0353072	0.0334576	0.0270344	0.023149	0.0223929	0.0219717	0.0206176	0.0194325	0.020364	0.0204461	0.0190698	0.0188764	0.0183283	0.0187687	0.0184411	0.019043	0.0197686	0.0200607	0.0196385	0.0225566	0.0219281	0.0210639	0.0267108	0.0296759	0.0227946	0.0199408	0.0199791	0.0195908	0.0195997	0.0199686	0.0195651	0.0186058	0.0187821	0.0174852	0.0190614	0.0187636	0.0168381	0.0164532	0.0160329	0.0162464
0.0918459	0.0829327	0.0670118	0.0614524	0.0532375	0.0498143	0.0460805	0.0415071	0.0366563	0.035644	0.0340252	0.0309877	0.0276888	0.0258758	0.0249317	0.0223355	0.0230581	0.0227851	0.0207255	0.0202183	0.0229574	0.0232474	0.0212637	0.0215635	0.0244318	0.0222096	0.0229416	0.0230165	0.0217236	0.0239952	0.0246269	0.0234932	0.0284208	0.0305399	0.0249238	0.0224185	0.0252238	0.0240534	0.0228175	0.0217126	0.0206685	0.0199264	0.0189288	0.0216736	0.019642	0.0184256	0.0174141	0.0166167	0.0160149	0.0165723
For each neuronal assembly, a line corresponds to a single power spectral density calculated in the frequency range of 3 to 75Hz.
The spectral resolution is 1/3 Hz
[truncated: 384 more columns]
