# Supplementary material for: Subthalamic, not striatal, activity correlates with basal ganglia downstream activity in normal and parkinsonian monkeys
Source: eLife. 2016 Aug 23;5:e16443. doi: 10.7554/eLife.16443 (PMC5030093; doi:10.7554/eLife.16443)
Supplement: Figure 14—source data 1. — DOI: http://dx.doi.org/10.7554/eLife.16443.025 [file elife-16443-fig14-data1.xlsx]

## Sheet: Sheet1
Figure 14 - Source data 1. Spike-LFP synchronization before and after MPTP
A. Spike-field coherences before and after MPTP
Before MPTP
MSN
0.0199933	0.0225647	0.0189967	0.0359819	0.030828	0.0236796	0.0334894	0.0243944	0.0223264	0.0208268	0.0271369	0.0270486	0.0209044	0.0172022	0.0234366	0.0198866	0.0359096	0.0148139	0.0170439	0.0203462	0.0170752	0.0323799	0.0234624	0.0146356	0.0223042	0.0100772	0.0142714	0.00910344	0.0106453	0.0191599	0.0148966	0.0103257	0.0102778	0.0221068	0.0205893	0.00790103	0.0115477	0.0108745	0.011576	0.0157982	0.0166786	0.0155074	0.0161992	0.0139998	0.00708944	0.00453907	0.00469533	0.00812059	0.0072627	0.00696193
0.00718492	0.00824388	0.0114211	0.00936977	0.00533828	0.0109879	0.0128327	0.00945275	0.00939204	0.00808331	0.0050368	0.0045605	0.0103859	0.00667132	0.010242	0.007733	0.00616765	0.00591364	0.00862132	0.00352182	0.00598757	0.00493119	0.00522913	0.00703637	0.00498546	0.011557	0.00605663	0.0101084	0.0115045	0.0130397	0.014017	0.00780994	0.00686367	0.0047504	0.0114592	0.013125	0.00580804	0.00304617	0.0114711	0.00713191	0.00601293	0.00556341	0.00739377	0.00771381	0.00907079	0.00511806	0.0100689	0.0061339	0.0114967	0.0109044
0.0108249	0.00742088	0.00481521	0.0113578	0.00641344	0.017871	0.0248609	0.0164444	0.00489298	0.0137471	0.00994078	0.0197975	0.0271307	0.0185716	0.00983427	0.004594	0.0134822	0.0123766	0.00320504	0.00533652	0.00849868	0.0130691	0.0114134	0.0164392	0.0115862	0.00781497	0.00979563	0.0109111	0.00898412	0.0158174	0.0180166	0.0065111	0.0060648	0.00962778	0.0103119	0.00778388	0.00498319	0.0196156	0.0241144	0.0226625	0.0161445	0.0118039	0.0105736	0.0170942	0.0150576	0.0116911	0.0114086	0.0187679	0.0108902	0.0134283
0.0555584	0.0618831	0.0769864	0.0648241	0.0420172	0.0399869	0.046083	0.0391201	0.0540349	0.0603961	0.0572062	0.0540334	0.0726978	0.0581644	0.0460632	0.0422922	0.0342152	0.0334824	0.025876	0.0299264	0.0218398	0.0228627	0.0147735	0.0223969	0.0181232	0.0109407	0.0138053	0.0141024	0.0108718	0.017753	0.0181917	0.0158603	0.00987875	0.0108108	0.0091477	0.0149049	0.0114894	0.00833047	0.0118726	0.00902183	0.0150452	0.0153607	0.013904	0.0135209	0.0184343	0.0249485	0.0235079	0.022222	0.0340105	0.0270327
0.0141663	0.0128259	0.0117558	0.00522545	0.0085274	0.0084951	0.0121549	0.00508099	0.00827981	0.0149897	0.0179585	0.0269683	0.0240611	0.0100079	0.0152361	0.0165063	0.0174641	0.0159053	0.00911486	0.00655434	0.00216597	0.00895608	0.0106736	0.0152294	0.005373	0.0052366	0.00974406	0.00327447	0.00568304	0.00251913	0.00378152	0.00956877	0.00308281	0.012885	0.0124201	0.00903371	0.00790652	0.010189	0.00818582	0.00969048	0.0143576	0.0066378	0.00697024	0.0241523	0.0224165	0.0168407	0.0178764	0.0138114	0.00937536	0.00884382
0.0199812	0.0178553	0.021044	0.0172973	0.0122648	0.00988155	0.00680116	0.00704066	0.00380921	0.00852124	0.0233258	0.0143921	0.014814	0.0103161	0.0207485	0.00891181	0.00709451	0.00378077	0.0050314	0.0110282	0.00875304	0.00452618	0.00566294	0.00521789	0.0191031	0.00868131	0.00367189	0.00819617	0.00529153	0.00562123	0.0035628	0.00721931	0.00398528	0.00626265	0.0141547	0.012699	0.0132899	0.00332263	0.00444497	0.016481	0.00966664	0.0139475	0.00325215	0.00922883	0.0120815	0.00625105	0.0105863	0.0111563	0.0143729	0.0125292
0.114951	0.109851	0.108737	0.121543	0.117764	0.101065	0.10643	0.117156	0.12464	0.173039	0.215006	0.218044	0.18725	0.121126	0.0697164	0.0582865	0.0252644	0.0102933	0.0157141	0.0167943	0.0181873	0.0258194	0.0140213	0.0334299	0.0627333	0.0824718	0.0552522	0.0307277	0.02762	0.0168745	0.0184918	0.013823	0.0225299	0.00982809	0.016538	0.0210283	0.0284856	0.0298603	0.051144	0.0720177	0.055837	0.0521855	0.0418458	0.0297457	0.0458693	0.0764812	0.0770611	0.0569446	0.0435237	0.037406
0.0106526	0.0133763	0.0182005	0.00710561	0.00427493	0.0127705	0.00777882	0.00823784	0.00627848	0.0137178	0.00158568	0.00392695	0.00498689	0.00899179	0.00609965	0.00360973	0.00402694	0.0101296	0.00931393	0.00243598	0.0168025	0.00727029	0.00734498	0.00637394	0.00991892	0.0168797	0.00926512	0.00323046	0.0023966	0.0033201	0.00519234	0.00745051	0.00558772	0.00690811	0.00774314	0.00361241	0.00228996	0.00418911	0.00504456	0.00386744	0.00770962	0.00318648	0.00670592	0.00168731	0.00627648	0.0038628	0.0084942	0.0153174	0.00400427	0.00650255
0.00543383	0.00900958	0.0055349	0.0142122	0.0116582	0.016336	0.0179401	0.0108711	0.0105956	0.00370013	0.00726914	0.0103705	0.00949178	0.01268	0.0120761	0.0205272	0.0182688	0.0152965	0.00788275	0.00526361	0.0088389	0.0118118	0.00803042	0.00465687	0.00632151	0.00744077	0.00837942	0.00446323	0.00648328	0.0152178	0.0083589	0.0167708	0.0122882	0.00675688	0.00631319	0.0141143	0.00466586	0.00447425	0.00729635	0.00694248	0.00524287	0.0132002	0.0110498	0.00811784	0.00270491	0.00457921	0.00722581	0.00896701	0.0161598	0.00977143
0.0132622	0.00732734	0.00601684	0.0126128	0.00887798	0.00838181	0.00670858	0.0129213	0.0140555	0.00336193	0.00733423	0.0139804	0.0054405	0.0195258	0.0108577	0.0226288	0.00670145	0.00819859	0.0103255	0.0190457	0.00924507	0.00927205	0.00528796	0.00683742	0.0130572	0.0106931	0.0068469	0.0355852	0.0207083	0.0237597	0.0119218	0.0107137	0.010284	0.00972193	0.00822398	0.00377264	0.00475221	0.00202872	0.00196369	0.00609968	0.0142552	0.0133721	0.00293625	0.00545317	0.0104624	0.00884249	0.0051571	0.00603082	0.0122682	0.0072179
0.0146359	0.0120572	0.00701499	0.00587775	0.0141709	0.0158196	0.00538356	0.0109291	0.0139708	0.0117429	0.0103103	0.00799664	0.00950955	0.0116845	0.0151183	0.0129952	0.0102169	0.00717864	0.0134585	0.0102929	0.0131528	0.0133491	0.00931394	0.0102129	0.00776387	0.0107889	0.0121055	0.011538	0.00824417	0.0131751	0.0124752	0.00999242	0.0146669	0.00906141	0.0129002	0.0114503	0.00579159	0.011312	0.00879496	0.00852507	0.0058164	0.0154122	0.00785232	0.00556473	0.00865437	0.00687303	0.00713166	0.0126151	0.0129556	0.0083944
0.012788	0.0310228	0.0384773	0.0192381	0.0276287	0.0402387	0.0163836	0.0321859	0.0288806	0.0184049	0.0300656	0.0306903	0.041437	0.0230072	0.0380384	0.0507729	0.0450302	0.0332646	0.032484	0.0479459	0.0150582	0.0274191	0.0316594	0.0176503	0.00799412	0.00802427	0.0136451	0.011589	0.0136958	0.00879334	0.0133012	0.0175249	0.0165491	0.0137051	0.00777984	0.0238896	0.0129837	0.00433573	0.0078336	0.0157984	0.0199148	0.0192339	0.0188027	0.0100145	0.0296399	0.0612898	0.0398284	0.0357008	0.0417203	0.032566
0.0272926	0.0237658	0.0164251	0.00832722	0.0192828	0.0178923	0.00851259	0.0102598	0.0290932	0.0233926	0.0283675	0.0127301	0.0127374	0.016191	0.0104658	0.0107166	0.0123692	0.0101419	0.0178414	0.0129885	0.0129949	0.0170511	0.0150737	0.00850326	0.0144203	0.00494821	0.00884575	0.0130651	0.00853324	0.0142865	0.0110162	0.00616223	0.0164491	0.0131728	0.00322634	0.00955135	0.0109467	0.00408616	0.0131508	0.00568944	0.0164448	0.00799572	0.014569	0.018529	0.0189831	0.0110171	0.0149006	0.023581	0.0258479	0.0258268
0.0101227	0.00951728	0.0118923	0.00932984	0.0088851	0.0120504	0.0137028	0.0158476	0.0117664	0.00606279	0.00752911	0.0108366	0.0106139	0.011476	0.0107429	0.0164836	0.0136783	0.00497888	0.00995666	0.00496523	0.0109154	0.00899056	0.00182809	0.00449787	0.00781468	0.010142	0.0118767	0.00589024	0.00822848	0.00545348	0.00733713	0.00444556	0.00871929	0.0151468	0.0167466	0.014747	0.0157023	0.010662	0.0166091	0.00476824	0.00410958	0.0210164	0.0191414	0.00431429	0.00627744	0.0127767	0.0094101	0.0128124	0.00610791	0.0260317
0.0165908	0.0256955	0.0105546	0.0108041	0.00775144	0.0147732	0.00894729	0.00734533	0.0111107	0.0156065	0.011792	0.00749317	0.0084466	0.0137121	0.00860613	0.00867015	0.0103415	0.0106014	0.00524896	0.00827758	0.0110226	0.00760205	0.00609678	0.00780386	0.00779498	0.00826332	0.0157289	0.00592042	0.00940087	0.0131843	0.0150451	0.00937615	0.00727233	0.00612124	0.00922789	0.0127609	0.00843341	0.00810317	0.0105927	0.0175485	0.00865553	0.00649088	0.0102119	0.00639158	0.00660501	0.0103188	0.0136418	0.00889274	0.00645931	0.00941436
0.0114802	0.00656927	0.00488605	0.00797416	0.00968753	0.015259	0.0109441	0.0107166	0.00839062	0.0054909	0.0177826	0.00952622	0.00913144	0.00834458	0.00241971	0.00521928	0.00608271	0.00944798	0.00551141	0.00746513	0.0176802	0.00644993	0.00715924	0.00506369	0.0108953	0.00932717	0.00829052	0.0201138	0.00730172	0.00946025	0.00307856	0.0127243	0.00878395	0.00527824	0.00453848	0.0165201	0.0159809	0.00602577	0.0141213	0.0126546	0.00888887	0.00784438	0.00727304	0.0176521	0.0289503	0.0148696	0.0143749	0.0145894	0.0034765	0.0186123
0.0071229	0.0173756	0.0101346	0.00132714	0.0054543	0.00735967	0.0135721	0.00897958	0.0152676	0.00791814	0.00884822	0.00637044	0.0187682	0.0223415	0.0162259	0.00531452	0.00540891	0.00503355	0.00458841	0.00911849	0.0168505	0.00570864	0.00839015	0.0224579	0.0107552	0.00964924	0.00960337	0.00217096	0.00415871	0.00449492	0.00653002	0.0124062	0.00804036	0.00652187	0.0170934	0.0175713	0.0214094	0.0187324	0.00607037	0.00597651	0.0128109	0.00824665	0.0022403	0.00290753	0.00735256	0.0150221	0.01422	0.0143192	0.00832767	0.00702672
0.0182851	0.0145118	0.011815	0.0104551	0.0141734	0.00950212	0.013641	0.00304921	0.00974942	0.0121177	0.0158565	0.0105581	0.0100092	0.0187498	0.0152194	0.0042022	0.0080777	0.0113114	0.00866191	0.0095613	0.0134352	0.00242909	0.0141848	0.00520479	0.0205259	0.0284675	0.019857	0.0218556	0.0277333	0.0362709	0.0325784	0.0188271	0.00283947	0.0186658	0.0154065	0.0109899	0.0151071	0.0205581	0.0159886	0.0158644	0.00937227	0.00820761	0.0189344	0.0091004	0.00418301	0.00516237	0.0087723	0.0113994	0.00713221	0.0166163
0.0119437	0.0152995	0.0127021	0.00947691	0.00612944	0.00992872	0.00912635	0.00986912	0.00800468	0.0132171	0.0119788	0.0105217	0.00597011	0.00480697	0.00688147	0.0130217	0.0057105	0.0072561	0.0140566	0.0124488	0.00880251	0.011173	0.012074	0.00869452	0.0142847	0.00543406	0.00524811	0.0065425	0.00458925	0.00383679	0.0102486	0.00931115	0.0153857	0.00740753	0.00590319	0.0144953	0.0183984	0.0163736	0.00826325	0.00775849	0.0128939	0.00816077	0.00435853	0.0213279	0.00633768	0.00955478	0.00507242	0.00400756	0.0123679	0.00983551
0.0118128	0.00655619	0.00516976	0.00763722	0.00736468	0.00313734	0.00576942	0.0103446	0.0153916	0.0219308	0.00645959	0.0120538	0.00956277	0.00708244	0.00360513	0.0116689	0.0137019	0.0069137	0.00554915	0.0104145	0.00780323	0.00987984	0.00894736	0.0122598	0.00524587	0.00289762	0.0109654	0.00550583	0.0179679	0.00700945	0.0188151	0.00889589	0.00873078	0.00521932	0.00862204	0.0101967	0.00772505	0.00886731	0.0126859	0.0108092	0.00525053	0.0082914	0.00715269	0.00865402	0.0165877	0.0111962	0.0133662	0.0132268	0.00747886	0.00868674
0.0124424	0.0105811	0.0147525	0.0108732	0.0057718	0.00419208	0.00284623	0.0103023	0.0083683	0.0114162	0.00395205	0.00752421	0.00328251	0.00380705	0.00332763	0.00350857	0.00651308	0.00165883	0.00292259	0.00966212	0.0103773	0.0139887	0.0125988	0.00783765	0.0191218	0.0200193	0.0138495	0.0033638	0.0152859	0.00651195	0.00443954	0.009073	0.0129983	0.00709849	0.00201648	0.0139324	0.00877504	0.00576842	0.0100705	0.0165698	0.00861	0.0173763	0.0176042	0.00425447	0.00699939	0.00770371	0.00266642	0.0147242	0.00934903	0.00663735
0.00583355	0.0102968	0.00396187	0.00445964	0.0110906	0.00498853	0.0126298	0.00699985	0.00264784	0.00374013	0.00884751	0.00844061	0.00773795	0.00530925	0.00713696	0.00709206	0.0024191	0.00587231	0.00847933	0.0070535	0.00398892	0.00896479	0.00696897	0.00487976	0.00459377	0.00816469	0.0101933	0.00888003	0.00784946	0.00451328	0.003957	0.00792568	0.00804188	0.0110735	0.00748241	0.00586112	0.00356042	0.0150493	0.0131213	0.0104834	0.0119356	0.010741	0.00585899	0.00363792	0.00727333	0.0120417	0.00600618	0.0155132	0.00683558	0.00548454
0.0167943	0.0160178	0.00740337	0.00737512	0.00489077	0.00643716	0.00878821	0.00887647	0.0156814	0.00921984	0.0246686	0.0178935	0.00665192	0.00447019	0.00968708	0.0117827	0.00222697	0.0103913	0.00996947	0.00490934	0.00558936	0.00935219	0.00785548	0.0155069	0.00381599	0.00654091	0.00525315	0.00963136	0.0148535	0.014177	0.0075338	0.00355315	0.00988798	0.0094598	0.00990266	0.0160046	0.00780464	0.00997966	0.00620332	0.010552	0.013904	0.0134407	0.0178887	0.00991453	0.0240382	0.0192329	0.0198878	0.0115499	0.0058228	0.0117427
0.00918327	0.02393	0.0110242	0.0156089	0.00329584	0.00412425	0.0116478	0.0267301	0.00680144	0.0118323	0.00963592	0.0054636	0.00899154	0.00389125	0.0160599	0.0193809	0.0179491	0.00959336	0.0115551	0.00747645	0.00901271	0.00372435	0.00477615	0.0052243	0.0252586	0.0159102	0.0190911	0.00606359	0.00715246	0.0183008	0.0124059	0.00629853	0.00709195	0.0151177	0.022156	0.00964432	0.00145575	0.00448648	0.00801515	0.0170912	0.00647409	0.00491689	0.0083996	0.00516825	0.0115247	0.0072807	0.0212674	0.0140793	0.0291469	0.0101582
0.007761	0.00274234	0.015622	0.0135126	0.00352262	0.0140559	0.0153461	0.0081051	0.0228082	0.00560619	0.0021774	0.00896376	0.010418	0.00764546	0.0171385	0.00705984	0.00935741	0.0136069	0.00264497	0.0178171	0.0139703	0.014016	0.0225852	0.0144665	0.00920481	0.00905751	0.0148672	0.0248511	0.0236014	0.0086912	0.00646929	0.00871861	0.00983754	0.00822254	0.00565971	0.00706392	0.0098546	0.0109013	0.0159977	0.0189004	0.0149779	0.00748302	0.00850346	0.00818341	0.0169084	0.0123066	0.0215697	0.007717	0.013429	0.00553398
0.00915609	0.0126158	0.0125142	0.0106347	0.0155925	0.0200301	0.0191632	0.0135408	0.0155807	0.0103938	0.00721548	0.0170732	0.00908355	0.00717155	0.0125593	0.00654121	0.0171414	0.00777572	0.014353	0.0121542	0.0074387	0.00975647	0.00789543	0.0054392	0.00538361	0.00716237	0.00927418	0.0100463	0.0172942	0.0135159	0.0126432	0.00718012	0.0157645	0.0143084	0.0159623	0.00493244	0.00284118	0.00798642	0.0117958	0.00576041	0.0060513	0.00650347	0.00879116	0.00812486	0.00573907	0.00815504	0.0132122	0.00686988	0.0133845	0.0186892
0.0297816	0.0314025	0.0103499	0.0114755	0.00827471	0.0170988	0.00788096	0.00565354	0.00860127	0.00461843	0.00340185	0.00334269	0.00776059	0.00560934	0.00753075	0.0124473	0.00431997	0.0028198	0.00476616	0.00306176	0.00664827	0.0104719	0.0031067	0.00663082	0.00574955	0.00381219	0.00399773	0.00490597	0.00760733	0.00893982	0.00994419	0.0102173	0.00840505	0.00173437	0.00954123	0.0140441	0.00740594	0.00992642	0.012355	0.0110715	0.00781543	0.00499521	0.0146702	0.00643685	0.0115122	0.0094754	0.00923617	0.0107057	0.00495984	0.00944827
0.00764426	0.0108026	0.0110151	0.0125875	0.0143741	0.0167484	0.00936178	0.00943846	0.0107302	0.00535449	0.00679	0.00686726	0.013458	0.0123839	0.0111756	0.00480848	0.0113643	0.0105207	0.00938294	0.0100998	0.0126006	0.0109854	0.0101341	0.00962028	0.014027	0.0153252	0.00635359	0.00968659	0.00964108	0.0123338	0.00846857	0.00687609	0.00728324	0.0145708	0.0106598	0.0108446	0.0115843	0.00983515	0.0121832	0.0103956	0.00640082	0.00755357	0.00851677	0.0109002	0.00759254	0.00700952	0.00930871	0.00510953	0.0147337	0.00784955
0.0152587	0.00858444	0.0120949	0.0164253	0.00903215	0.00522308	0.0130828	0.0157688	0.00657172	0.00510246	0.00957005	0.00553923	0.00801854	0.00968037	0.00770064	0.0117704	0.0136193	0.00480079	0.00176104	0.00545193	0.0107336	0.00886314	0.0116865	0.00888517	0.0158621	0.0143782	0.0114711	0.00325344	0.00504099	0.0100337	0.00793446	0.01082	0.00608158	0.00643294	0.00401908	0.00910692	0.0182384	0.011468	0.00800965	0.00577605	0.0107521	0.0090897	0.0111122	0.0220401	0.0199296	0.00839158	0.00283798	0.0116934	0.00676367	0.0129023
0.00490824	0.00834129	0.0167832	0.00268004	0.0193415	0.00925952	0.0106135	0.00461111	0.00373726	0.0161999	0.01324	0.00461012	0.00912364	0.00506862	0.00627653	0.00900103	0.018552	0.0154741	0.0136566	0.0167156	0.00476754	0.0142294	0.0114966	0.011494	0.0166789	0.00263288	0.00167559	0.00590941	0.00490301	0.0119285	0.0117703	0.0167088	0.011072	0.0115452	0.00570331	0.00735832	0.00610605	0.00665248	0.00774037	0.00749721	0.00965506	0.0067832	0.00640074	0.00499681	0.0102431	0.00595819	0.00693946	0.00907111	0.0111551	0.005476
0.00283336	0.0128616	0.0119427	0.00497147	0.0172199	0.00498939	0.0047707	0.00368174	0.00650727	0.00952605	0.00468413	0.0068164	0.0120238	0.00651189	0.00640906	0.00629837	0.00919001	0.0100337	0.00691669	0.0131535	0.00835078	0.0110667	0.0154351	0.0156152	0.00503309	0.00596803	0.00307748	0.00948117	0.00903903	0.00982278	0.00825107	0.00839807	0.0125213	0.0180809	0.020661	0.00925238	0.00785277	0.00471906	0.00874221	0.0128268	0.0114335	0.00687987	0.00843928	0.0110077	0.00673648	0.00317459	0.00831568	0.00815194	0.0077452	0.00836829
0.0129913	0.016124	0.00724784	0.0136827	0.0156975	0.00968498	0.0147102	0.00353744	0.00865696	0.00424956	0.0106654	0.0114402	0.0114829	0.00613237	0.00737679	0.0102401	0.00624784	0.00613129	0.00670094	0.00682623	0.012166	0.00480148	0.00632973	0.0136895	0.0129048	0.0178791	0.0111832	0.0179183	0.0138692	0.0132585	0.0130031	0.018962	0.0139423	0.0122338	0.0118022	0.0097142	0.00542589	0.00432884	0.0101086	0.0183457	0.0106912	0.0139466	0.0164025	0.0174226	0.00892703	0.0230527	0.00798613	0.00596806	0.0116984	0.0180495
0.015649	0.0122316	0.0045929	0.00947806	0.00719646	0.00896279	0.00903527	0.0103322	0.00807817	0.0130877	0.0107815	0.00450788	0.00596036	0.00909266	0.00970813	0.0061797	0.00729934	0.0126741	0.00951775	0.0161728	0.0125494	0.00833979	0.0096818	0.0138711	0.00897336	0.00819191	0.0129264	0.0135536	0.0143078	0.00819715	0.00720779	0.00723876	0.0119053	0.00985516	0.00709758	0.00616951	0.00924284	0.00246561	0.0113524	0.00732247	0.0103497	0.00609316	0.0103898	0.0165887	0.00668347	0.0055107	0.01304	0.0126645	0.0114846	0.0109267
0.009717	0.00876795	0.0102058	0.0114482	0.0126096	0.0160153	0.00995613	0.00670932	0.0106547	0.0112618	0.0104586	0.0110216	0.0154963	0.0090659	0.0034823	0.00390255	0.010411	0.0145762	0.0144966	0.0272553	0.0228462	0.0235909	0.011721	0.0143751	0.0165087	0.00766985	0.0173249	0.0111315	0.0100607	0.00383548	0.00943782	0.011646	0.00512793	0.0055673	0.00424789	0.00586881	0.00546542	0.0153693	0.0135245	0.00926142	0.00670412	0.0131028	0.00782254	0.0119399	0.00961202	0.00931651	0.0039246	0.00648506	0.00659054	0.00856622
0.0169716	0.0108547	0.00918735	0.0109495	0.0106007	0.0120517	0.0126926	0.0123364	0.0138543	0.0126824	0.0122287	0.0246372	0.0186056	0.0186903	0.0176901	0.00411495	0.004899	0.0144062	0.00562061	0.00886609	0.00935038	0.00718979	0.00758852	0.0117029	0.00572793	0.00621312	0.0103989	0.00605112	0.00961292	0.00495499	0.0111917	0.00826819	0.0133997	0.00812473	0.0154389	0.009619	0.0114497	0.00504449	0.00794909	0.00762565	0.00986126	0.00799935	0.00819789	0.00479695	0.0026239	0.00846052	0.0111484	0.00924424	0.00615517	0.0138837
0.0193356	0.0152796	0.0169856	0.00716366	0.00499787	0.010853	0.00842844	0.00645586	0.0133752	0.00535515	0.00855269	0.00827898	0.00672928	0.0102869	0.0093029	0.0113019	0.00699835	0.00908999	0.00822105	0.00477922	0.00593689	0.00963284	0.00647275	0.00685061	0.00934506	0.00901277	0.0201627	0.0110082	0.013855	0.0118401	0.00963445	0.0101	0.00957032	0.00534407	0.0106104	0.00930644	0.00863617	0.0112113	0.00688534	0.0125658	0.0160973	0.0120923	0.0103638	0.00812894	0.0147088	0.00733481	0.0104014	0.00889048	0.00861887	0.0101454
0.0153885	0.0140285	0.0143466	0.0121225	0.0159861	0.00864429	0.00680067	0.00365953	0.0122659	0.0102623	0.0277992	0.0121311	0.00836657	0.00841991	0.00905208	0.00762608	0.0169419	0.0179896	0.0119758	0.00735891	0.00742487	0.00450209	0.0100608	0.00696395	0.00562864	0.0110308	0.00824436	0.00478735	0.0073601	0.00865889	0.00434993	0.0044216	0.00449268	0.0106585	0.00712125	0.00738385	0.0109405	0.0139225	0.0105724	0.012064	0.00415699	0.00295637	0.00803272	0.00958886	0.0102029	0.0254732	0.0240756	0.015883	0.00420355	0.00441097
0.00750918	0.00925705	0.0118595	0.0150523	0.0108843	0.00740495	0.00790577	0.0117329	0.00908432	0.00834737	0.00738084	0.0121569	0.0165567	0.0166904	0.0109213	0.00677823	0.0137506	0.0114671	0.0110387	0.00621252	0.00924455	0.00782769	0.0123047	0.0140875	0.00847073	0.0148903	0.0112989	0.00812112	0.00659564	0.00816727	0.0119499	0.00812739	0.00934549	0.00783507	0.00895725	0.0170855	0.0128709	0.00958488	0.00974227	0.0100152	0.00788167	0.0101397	0.00630744	0.00967096	0.0103415	0.00960013	0.00977003	0.00635962	0.0107975	0.00936489
0.0173444	0.0181028	0.0216998	0.029499	0.0255986	0.0170505	0.0115162	0.00990668	0.0146825	0.0140647	0.0140573	0.0087444	0.0190001	0.0156183	0.0141822	0.0154963	0.0197197	0.0280607	0.0174841	0.0107976	0.0135676	0.0121174	0.017106	0.00945204	0.0107947	0.0179035	0.0201342	0.00778821	0.00633901	0.00935248	0.0158698	0.0116355	0.0115349	0.0119005	0.0190729	0.0095965	0.00663365	0.0112779	0.016215	0.0171369	0.00874057	0.00604966	0.0142278	0.0119408	0.0115401	0.0108884	0.0101259	0.01435	0.0145532	0.0126718
0.0137225	0.021715	0.0160031	0.0134251	0.00818437	0.00792995	0.0100763	0.0144803	0.00879675	0.00294122	0.0116067	0.0132913	0.0172056	0.00692055	0.00538245	0.00829006	0.00635159	0.0194426	0.0129667	0.00613965	0.00694154	0.012495	0.0082876	0.0102854	0.0188837	0.0105341	0.0112371	0.0110233	0.00816406	0.00439014	0.0112802	0.00286138	0.00576842	0.00569671	0.012261	0.0121015	0.00928744	0.00202657	0.00904041	0.00789397	0.00782498	0.00750696	0.0120449	0.0111079	0.00548136	0.0159709	0.00652915	0.0116831	0.0096458	0.00382312
0.00640411	0.00949605	0.0197554	0.00724717	0.0239238	0.00422434	0.0107781	0.00528123	0.01141	0.0119877	0.00925959	0.0150522	0.0137135	0.0141006	0.0123584	0.012914	0.0158761	0.0110491	0.00777155	0.004898	0.010178	0.0212062	0.015384	0.0110302	0.00774731	0.0183234	0.00404124	0.00733697	0.00602975	0.0041215	0.00942117	0.00995812	0.00957684	0.0126935	0.00816584	0.0073894	0.0145634	0.0078603	0.00523507	0.0148654	0.00792179	0.00517106	0.00617306	0.0123901	0.00423835	0.00710582	0.00335124	0.0104019	0.00411929	0.00903858
0.00715233	0.00681623	0.00690784	0.00850223	0.00888499	0.0136976	0.00929462	0.0100831	0.00742503	0.00747633	0.00655145	0.00572144	0.00809495	0.0131293	0.0100202	0.00619764	0.00634664	0.00824863	0.00781878	0.00940217	0.0146869	0.0050995	0.00793025	0.0118259	0.0112191	0.0125612	0.00427337	0.0113225	0.0174065	0.0115468	0.0046091	0.0054849	0.00904444	0.0102438	0.00786186	0.00859129	0.00673855	0.00487574	0.0110246	0.0150848	0.0102018	0.0041527	0.00307788	0.00938149	0.0132537	0.012171	0.00701538	0.0157312	0.0105741	0.00442123
0.0161048	0.017668	0.0147542	0.0124702	0.0119351	0.0136987	0.0118264	0.00700253	0.00760424	0.0107748	0.0150939	0.00843445	0.00706436	0.0121839	0.0181423	0.00731162	0.00677918	0.00677682	0.0111018	0.00972173	0.0109674	0.0088751	0.0139574	0.00986852	0.00926118	0.00638927	0.00594183	0.00662638	0.0139971	0.0115576	0.015872	0.0126405	0.00768102	0.00836758	0.0125968	0.00941071	0.00388697	0.00693011	0.0120709	0.0107063	0.00871364	0.00488699	0.0055032	0.0130836	0.0173575	0.0139322	0.00926337	0.00549331	0.0114887	0.0108655
0.0123202	0.0136021	0.0141935	0.00643652	0.00970745	0.0111347	0.018747	0.0175562	0.0189071	0.0111835	0.00409805	0.0102605	0.0120388	0.00624132	0.0113174	0.00468178	0.0117184	0.00712058	0.00719667	0.0098935	0.0108837	0.00840292	0.0124326	0.0165495	0.0184242	0.0116969	0.00587554	0.00696951	0.00877558	0.0120111	0.00709593	0.00867525	0.00931691	0.0109094	0.0170918	0.00702133	0.00690811	0.00952841	0.00968595	0.00696271	0.00725226	0.0105319	0.00749771	0.00624646	0.0134302	0.00742781	0.0225393	0.00888159	0.0077652	0.0151311
0.00805434	0.00850411	0.0115705	0.00692941	0.00503693	0.0161112	0.0115789	0.0123727	0.0124461	0.0101434	0.0109273	0.00864573	0.0139232	0.00815501	0.0103641	0.0133463	0.00809738	0.00600462	0.013809	0.00591577	0.0146198	0.0090713	0.010134	0.00938098	0.0128257	0.0116993	0.0208829	0.0100458	0.00424364	0.0127722	0.00819344	0.0135654	0.0087762	0.00835123	0.0059725	0.0101763	0.0107984	0.0155161	0.0111582	0.00840686	0.0151086	0.0130688	0.0183175	0.0127578	0.0196519	0.0131012	0.0125269	0.00978599	0.00907689	0.0102285
0.00590139	0.0107042	0.0162227	0.00845135	0.00550401	0.00827283	0.00841481	0.00598607	0.00973572	0.00680411	0.00977274	0.0121905	0.00628653	0.00862152	0.00321076	0.00692517	0.0051145	0.0057713	0.00870784	0.0077777	0.00309551	0.00773488	0.0124733	0.0193409	0.00905	0.0136013	0.00944083	0.0189197	0.0148672	0.0107461	0.0118614	0.0101033	0.00477531	0.016859	0.0143055	0.0131667	0.0127841	0.0212045	0.0156809	0.00759537	0.0108583	0.00982584	0.00989304	0.0058645	0.00839084	0.0136604	0.0202965	0.00771844	0.0130882	0.0165654
0.00846736	0.00479594	0.00811954	0.00633425	0.00865761	0.015058	0.00674964	0.0115286	0.00760038	0.00485909	0.00559247	0.00860597	0.0124175	0.00822846	0.00871561	0.00689571	0.0105019	0.00641321	0.00920674	0.00655971	0.00696115	0.00979774	0.0079062	0.0064778	0.0068062	0.0185302	0.0146334	0.00710989	0.00843049	0.00422063	0.00896478	0.0154556	0.00492986	0.00871148	0.0213653	0.0137415	0.0120129	0.0108587	0.012151	0.00356676	0.00273527	0.0136811	0.0043234	0.00699512	0.0105393	0.00606822	0.0204552	0.0190941	0.00680886	0.0194437
0.0193169	0.00981096	0.00861112	0.00861231	0.0114393	0.0096641	0.0083959	0.00785879	0.0114986	0.00662432	0.00902781	0.00972985	0.00666416	0.00569146	0.00753975	0.0073522	0.00906359	0.0120302	0.0104845	0.00997201	0.0106311	0.00770786	0.00659058	0.00717605	0.00582986	0.00532218	0.00997872	0.00991089	0.00931044	0.00752804	0.00456169	0.00827788	0.0083027	0.00704391	0.00691536	0.0111084	0.0111095	0.0101275	0.0102319	0.011413	0.00995101	0.0103332	0.00860238	0.0108835	0.0113963	0.0111471	0.00945604	0.0165786	0.00751155	0.00795726
0.016398	0.0185593	0.0188461	0.0101482	0.0115087	0.0100612	0.010028	0.00775282	0.00821417	0.00914844	0.00902523	0.007059	0.008783	0.0123836	0.0120821	0.0103514	0.0119281	0.0114863	0.00753309	0.0110665	0.0082914	0.00837037	0.00866408	0.00898976	0.00843371	0.0131168	0.00602144	0.0105367	0.0123989	0.00814701	0.0108925	0.0123049	0.0112054	0.0137694	0.00752383	0.00836058	0.0151409	0.0112691	0.0136719	0.0115613	0.0116151	0.0130515	0.0168284	0.010964	0.0140757	0.00931826	0.00921703	0.0106518	0.0146308	0.013391
0.0109117	0.00857111	0.0150588	0.0152701	0.0109962	0.0139451	0.00914596	0.00999714	0.0109104	0.0059076	0.0048117	0.00859655	0.0112166	0.00816621	0.0111584	0.00648533	0.0209156	0.00662283	0.0104937	0.00814808	0.0110793	0.00942532	0.00789381	0.0214034	0.0113555	0.00617096	0.00779599	0.010424	0.0068105	0.0145305	0.00489273	0.00949867	0.0136146	0.0118623	0.0127076	0.00672169	0.0138078	0.0109238	0.00969813	0.00928644	0.00797881	0.0214814	0.016439	0.00817619	0.0135879	0.00562842	0.0121893	0.00307108	0.013399	0.0078979
0.00630273	0.00468284	0.00888656	0.0117554	0.00484754	0.00591026	0.0128872	0.00617765	0.00874677	0.00817155	0.00660352	0.00916781	0.0121898	0.00858731	0.0116956	0.0126426	0.00745563	0.0094364	0.0101268	0.00893672	0.0126714	0.00596493	0.00720997	0.00688921	0.0151823	0.0106358	0.0116799	0.00521158	0.00837862	0.0203217	0.0096639	0.0110854	0.0144118	0.00982767	0.00822251	0.00993094	0.0100639	0.00803296	0.00498473	0.0137094	0.0179286	0.00755488	0.0076893	0.00914813	0.0123753	0.0111515	0.0135124	0.00845503	0.00850495	0.014189
0.00741714	0.00477097	0.0182014	0.0112557	0.0140579	0.0109617	0.00570736	0.00975054	0.00374272	0.0150444	0.0111507	0.0134517	0.0146972	0.0162563	0.0111272	0.00789488	0.00736531	0.00603801	0.0155657	0.0102733	0.00800126	0.0277359	0.0174805	0.0127789	0.00846475	0.0098721	0.00396086	0.00954537	0.0145213	0.0218115	0.0183388	0.0223693	0.0106903	0.00978519	0.00869425	0.00983035	0.0182432	0.0126806	0.0105348	0.0127257	0.0190875	0.0110364	0.00951327	0.00588406	0.0126681	0.00580851	0.0151912	0.00684222	0.00620846	0.00492746
0.0175452	0.0101043	0.00787006	0.0112546	0.00993182	0.00743582	0.010711	0.00777057	0.00528437	0.00616008	0.00524903	0.0104371	0.00573714	0.00969582	0.0180384	0.0172788	0.0147117	0.00846152	0.00589005	0.0123763	0.00867683	0.00519721	0.0116652	0.00884714	0.00639961	0.00546332	0.00600431	0.00721319	0.00762861	0.00544463	0.00550782	0.00429634	0.0110704	0.0107558	0.011721	0.0109723	0.0174193	0.017543	0.0150022	0.00474722	0.00957422	0.0116033	0.00828638	0.0104913	0.00547665	0.0111182	0.011587	0.0183026	0.00523278	0.00880553
0.00644139	0.00651247	0.00773593	0.00635153	0.00900161	0.0044486	0.00759079	0.0077828	0.0119545	0.00967408	0.00409501	0.01084	0.00735363	0.00935641	0.0197676	0.0127028	0.00804451	0.015224	0.015069	0.0125232	0.0111883	0.00780148	0.00381484	0.0111253	0.0102959	0.00625214	0.00285799	0.009128	0.0145109	0.00861013	0.010798	0.0122822	0.0064826	0.00393663	0.00827309	0.014667	0.0115898	0.00904643	0.0111717	0.0133954	0.00943143	0.00770317	0.0153131	0.00831796	0.0112241	0.0138771	0.00966565	0.00845756	0.0100468	0.0076276
0.00592334	0.00673279	0.0121447	0.0147577	0.00498542	0.00978551	0.00890783	0.0101172	0.0134571	0.0134198	0.006494	0.0136253	0.0151696	0.0168916	0.00620065	0.0134513	0.0164718	0.00867633	0.00436942	0.0124826	0.0131735	0.00623915	0.0117147	0.0154563	0.010017	0.0084722	0.00723414	0.0140266	0.0149091	0.0121795	0.00847671	0.0208905	0.0276364	0.00732516	0.00875981	0.0067183	0.0127811	0.0227687	0.0160404	0.0195608	0.0101085	0.00597764	0.00668158	0.00737407	0.00540447	0.0104116	0.0169863	0.0147854	0.0155166	0.00588361
0.0138362	0.0203907	0.0109962	0.0158192	0.0102244	0.00980546	0.0127474	0.0192368	0.0175143	0.00714741	0.00911287	0.00799238	0.00824581	0.0094838	0.00810226	0.00948784	0.00852353	0.00931298	0.00692076	0.00746031	0.0130231	0.0173219	0.00658352	0.00930345	0.0066439	0.00690632	0.0134796	0.0190865	0.00775635	0.00901455	0.00779072	0.00588845	0.00891494	0.00893702	0.0134462	0.00710307	0.0125348	0.0107117	0.0105782	0.00606918	0.00827664	0.0113871	0.00356277	0.0071408	0.0116771	0.00412579	0.00475756	0.0104275	0.00758152	0.0100533
0.00785288	0.0100852	0.00623966	0.0131118	0.00489602	0.00855425	0.0106303	0.00906606	0.00773421	0.0133366	0.0102242	0.00396048	0.00720859	0.00367049	0.00716706	0.0223899	0.00849067	0.00860142	0.0112524	0.0103899	0.00725164	0.0130225	0.00515167	0.00697411	0.00629279	0.0131288	0.011917	0.00612155	0.00823465	0.0138112	0.0061611	0.0143892	0.0132074	0.00615503	0.00741409	0.00728247	0.00794662	0.0145723	0.0087551	0.00283419	0.0136649	0.0100859	0.0167997	0.0195738	0.0176818	0.0100617	0.00761426	0.0101038	0.0139701	0.0111325
0.0198873	0.0159206	0.0108002	0.00880983	0.0133057	0.0208375	0.0148417	0.0128255	0.0114078	0.0142362	0.00645022	0.011909	0.0106879	0.00855522	0.0146186	0.0127717	0.0075276	0.0105668	0.0117272	0.0096516	0.00864459	0.011146	0.00866042	0.0126616	0.0107477	0.0111675	0.00963341	0.0108892	0.0114907	0.0129072	0.00476645	0.00660258	0.00980706	0.0144435	0.0143942	0.00678534	0.0111349	0.0121061	0.00503859	0.00654939	0.00874712	0.00700735	0.00941525	0.0080927	0.00937942	0.0116512	0.00332523	0.00299736	0.0110968	0.0108881
0.0139296	0.00946485	0.0085721	0.0143991	0.0137752	0.0145618	0.00664402	0.0129899	0.00888415	0.0128567	0.0124478	0.00797089	0.00882062	0.0131761	0.0114048	0.00986534	0.00743969	0.0194048	0.0127829	0.00878396	0.0102635	0.00717532	0.0142212	0.017465	0.0118631	0.0119054	0.0124074	0.0132099	0.00961004	0.00847257	0.0128688	0.0124768	0.00818353	0.00730125	0.00947433	0.00895817	0.00665794	0.0161188	0.0133963	0.0161264	0.0097999	0.0121283	0.0180908	0.01466	0.0092109	0.0122276	0.00666299	0.00559587	0.0134748	0.00648694
0.0140155	0.0173856	0.0147342	0.015433	0.0145854	0.00967174	0.00899197	0.0091665	0.0135151	0.008453	0.0103683	0.00778853	0.0173364	0.0204374	0.018881	0.0138145	0.00755857	0.00948949	0.00641782	0.00549707	0.0101867	0.0137684	0.00640415	0.00513589	0.0135052	0.0194667	0.0159511	0.00888292	0.0106231	0.00541095	0.00332462	0.00728054	0.0124765	0.0212596	0.0155394	0.0126709	0.00891161	0.00693076	0.0106886	0.0140982	0.011733	0.0178771	0.013843	0.00522982	0.00637586	0.00730005	0.0139248	0.00490946	0.00866917	0.0141156
0.0076336	0.0112819	0.00498803	0.0036851	0.0282615	0.0274291	0.0216006	0.00229723	0.00547666	0.00892011	0.0145939	0.0243384	0.0175788	0.00791827	0.00760854	0.00876704	0.00451763	0.00453151	0.0263115	0.0355759	0.0247983	0.0205496	0.0219107	0.0373503	0.0131386	0.0114235	0.0129397	0.00590094	0.0100209	0.0154247	0.00986546	0.0098207	0.00532057	0.0153717	0.0159169	0.0062446	0.0149294	0.0117659	0.0149681	0.0135442	0.0149113	0.0108946	0.0100473	0.0326611	0.0169836	0.00886922	0.0259866	0.0141226	0.00968616	0.0163059
0.00572847	0.00765941	0.00597583	0.00820339	0.00427218	0.00781681	0.0113484	0.00908809	0.0131334	0.0112826	0.0150135	0.0256061	0.0101945	0.0106045	0.0142141	0.00517643	0.0144375	0.0176124	0.0139597	0.00620328	0.0171024	0.00990573	0.0108588	0.00866796	0.00894715	0.0024794	0.0144196	0.0180843	0.018551	0.0103207	0.0113415	0.00731414	0.0028835	0.00832957	0.0169295	0.00447793	0.0171319	0.0194025	0.00974062	0.0108868	0.0113476	0.00690797	0.0129515	0.00347175	0.0195787	0.0093986	0.0144835	0.0052213	0.00366078	0.00643009
0.0118863	0.00748051	0.00932225	0.00813006	0.00447684	0.00937035	0.00569014	0.00828619	0.00841503	0.00681443	0.00654699	0.00926484	0.0111804	0.00699885	0.00937626	0.00895462	0.00702998	0.00683166	0.00951497	0.00728032	0.00795923	0.0104161	0.00705632	0.00640679	0.00757629	0.0104442	0.00762713	0.00745607	0.010517	0.00562286	0.00832683	0.00422852	0.00777247	0.0076015	0.00769806	0.00529977	0.011325	0.00968019	0.00572282	0.00919745	0.00846653	0.0113022	0.0120777	0.00588213	0.00692448	0.00839992	0.0140961	0.0137052	0.00973102	0.0109217
0.00594886	0.0162609	0.00702834	0.00713371	0.0137909	0.00779333	0.00518565	0.011627	0.00822312	0.0174423	0.00987402	0.0109412	0.00770022	0.00362996	0.00988612	0.0108341	0.0105839	0.0134897	0.0114185	0.00726761	0.0118846	0.00489388	0.00717259	0.0129187	0.0116024	0.00889909	0.0109542	0.00969996	0.0123857	0.00731964	0.00887911	0.0089057	0.0104717	0.00591346	0.00718826	0.0107327	0.00871856	0.0135754	0.00383619	0.00441377	0.00630951	0.00514384	0.00891099	0.0171907	0.0103645	0.0159366	0.00764668	0.00807347	0.0172467	0.014685
0.00559849	0.00357407	0.00530189	0.0134916	0.010871	0.00940527	0.0104825	0.00668666	0.00353685	0.00564475	0.006134	0.0101199	0.00809288	0.010297	0.00465397	0.00888312	0.0173802	0.0134721	0.00972962	0.00599973	0.013837	0.0113192	0.00302421	0.0113093	0.0114648	0.00913664	0.00497761	0.00896312	0.00582306	0.0132373	0.00931759	0.00636265	0.0119556	0.0232364	0.0149657	0.0241339	0.00878886	0.00703312	0.0275451	0.022873	0.00743143	0.00725071	0.00704107	0.016659	0.00716614	0.0083228	0.00523977	0.00815768	0.00733277	0.00979406
0.0117704	0.0142218	0.00882339	0.00867711	0.0118152	0.00820129	0.00766599	0.0172308	0.0188841	0.0105876	0.00499216	0.00548895	0.00647086	0.0209133	0.0138752	0.00675674	0.00976744	0.00614881	0.0231025	0.0187244	0.00882967	0.00580244	0.00303398	0.019626	0.0221537	0.0151606	0.00917271	0.0178474	0.0152193	0.00563163	0.00803353	0.00771071	0.00633359	0.0123225	0.0048461	0.0109793	0.00612296	0.0131568	0.00695065	0.00331732	0.0108261	0.0172903	0.0096214	0.0176316	0.00483207	0.00467533	0.0128657	0.00200388	0.0150253	0.0104888
0.00617885	0.0105272	0.00647342	0.0118864	0.00940537	0.00937783	0.0063938	0.00660762	0.0137672	0.0117837	0.00565392	0.00511984	0.00647303	0.00639597	0.00759273	0.00906031	0.0137534	0.0211904	0.00872754	0.0073658	0.00701437	0.00982029	0.012819	0.0110185	0.0140611	0.0104753	0.00840922	0.00619698	0.00999077	0.00663236	0.00915368	0.00956005	0.00566366	0.0150207	0.00816059	0.00447124	0.00752002	0.0115932	0.0181652	0.0074795	0.00390929	0.00794082	0.00819097	0.00720721	0.00947702	0.00765699	0.0059413	0.0101467	0.00950002	0.00369993
0.0134006	0.004043	0.00477543	0.00399532	0.00536079	0.00693201	0.00755274	0.00799448	0.0133551	0.00486897	0.00910319	0.00380225	0.00825255	0.00956496	0.00555745	0.0093744	0.0130615	0.00607648	0.0060868	0.00829772	0.0120177	0.00794509	0.00939265	0.0115072	0.00846227	0.0121253	0.0195441	0.0135551	0.00691274	0.00407749	0.0127294	0.016462	0.0103734	0.0101091	0.0114184	0.0117374	0.0123816	0.00989507	0.00507887	0.0126642	0.014637	0.00801426	0.0103746	0.00830612	0.0115269	0.015036	0.00992315	0.00624247	0.00959414	0.00904907
0.00544036	0.0071661	0.00978821	0.00483832	0.00459071	0.00657038	0.00919869	0.00698673	0.00718805	0.00803632	0.00772268	0.00721294	0.00733621	0.00820304	0.00828716	0.0100286	0.00747779	0.00906006	0.00705397	0.00741476	0.00891543	0.0118051	0.0129638	0.0129986	0.0118913	0.0111251	0.0108257	0.0109163	0.0101061	0.00729632	0.0117606	0.0201923	0.017534	0.0157975	0.0133587	0.0187738	0.0139362	0.0166833	0.0147748	0.0118698	0.0138387	0.0122677	0.0159302	0.0129204	0.0113856	0.0102709	0.0107874	0.0170017	0.019087	0.0202043
0.00847486	0.00294816	0.00677998	0.0151538	0.00586529	0.00754862	0.012959	0.0154682	0.0121185	0.0143916	0.00346109	0.0110133	0.00860798	0.00976535	0.0231137	0.00964769	0.00630961	0.00672512	0.00259223	0.0188028	0.0192127	0.00280606	0.00473288	0.0169887	0.0177777	0.0145382	0.00953858	0.0158958	0.0209259	0.0124474	0.0117274	0.0180036	0.00738796	0.00827096	0.012495	0.0315165	0.0296623	0.0153487	0.011415	0.0120528	0.00755961	0.00693408	0.0230097	0.0156043	0.0124993	0.00529544	0.0141132	0.00308584	0.0217732	0.0224162
0.0065858	0.00828916	0.00900007	0.00595852	0.00971029	0.00717788	0.0149562	0.0127986	0.0109178	0.0134205	0.0101699	0.013947	0.00662371	0.00987844	0.0110345	0.0163061	0.0153116	0.00658966	0.0110459	0.0101154	0.00816252	0.0113038	0.0123142	0.0129461	0.00753155	0.0084782	0.0135716	0.00706141	0.00738471	0.00602142	0.00823656	0.00696624	0.0133748	0.0131474	0.00526167	0.00671908	0.00874756	0.00770772	0.00778675	0.00494095	0.00889102	0.0220346	0.0177386	0.0100046	0.016662	0.0127941	0.0126801	0.010397	0.0120749	0.00547312
0.00598033	0.00794588	0.0172719	0.0140321	0.00806951	0.0178859	0.0211878	0.0238612	0.0190973	0.0193049	0.0200517	0.0219888	0.0288615	0.0310466	0.0196614	0.0160231	0.012978	0.0145443	0.0180964	0.0114962	0.0128043	0.0124462	0.00801713	0.0071306	0.00882997	0.00806302	0.0162653	0.0119478	0.016559	0.0161696	0.0142255	0.0136477	0.0147521	0.0110435	0.0168033	0.0127345	0.0111772	0.012601	0.0122339	0.0122907	0.0122647	0.0116572	0.0109006	0.0122449	0.00789661	0.00875692	0.00770847	0.0070602	0.010442	0.013286
0.0284536	0.0071102	0.0207094	0.0362331	0.00625466	0.00589432	0.00821201	0.0138808	0.00597278	0.0208515	0.0134592	0.020196	0.034274	0.0395206	0.0344708	0.0327305	0.013979	0.0235298	0.0319491	0.0118359	0.00789072	0.00713646	0.00268962	0.0159242	0.00311471	0.0107016	0.00593884	0.0066106	0.00998248	0.00750831	0.0112849	0.00354591	0.0039897	0.00567156	0.00759385	0.00790316	0.0151853	0.00747669	0.00423339	0.00687579	0.00453038	0.00300601	0.0164502	0.0165881	0.0118939	0.0217091	0.0114982	0.0116573	0.00790428	0.00938776
0.00896185	0.00817032	0.00987227	0.0175425	0.00306047	0.0243755	0.0194736	0.0187974	0.00121148	0.00490661	0.0121892	0.0102405	0.0229074	0.00965926	0.00701904	0.00245714	0.00733739	0.00379879	0.012222	0.00874309	0.0108975	0.0130555	0.011386	0.0101281	0.0190985	0.0338903	0.021311	0.00931588	0.00431046	0.0147816	0.0200139	0.0112209	0.00272126	0.00916435	0.0124703	0.0134546	0.00879906	0.00949326	0.00704522	0.00759974	0.00281555	0.0124075	0.0111755	0.00548884	0.0150169	0.00644421	0.0132574	0.0077386	0.00566609	0.0100388
0.0504716	0.0639292	0.0618177	0.0956377	0.075601	0.0589789	0.0389195	0.059397	0.050896	0.0518409	0.0314784	0.0420468	0.0289205	0.0230773	0.0290218	0.0185069	0.0131843	0.0227212	0.0366614	0.0406615	0.0365899	0.0163718	0.0233832	0.0172256	0.0144866	0.0130805	0.012372	0.0133534	0.00973383	0.00690363	0.00573901	0.0219943	0.0188464	0.0103301	0.0121049	0.00842209	0.0174692	0.0236731	0.0101444	0.0103242	0.0102374	0.00818239	0.00702431	0.0188399	0.013484	0.0103769	0.01311	0.00672275	0.0146243	0.0208378
0.0115698	0.00646211	0.0112004	0.008413	0.00670926	0.010256	0.00791217	0.00845962	0.00384858	0.0110836	0.0134281	0.00934872	0.0106696	0.0200905	0.0214091	0.0148339	0.00920291	0.00589146	0.00662136	0.00610213	0.0172465	0.01695	0.0167541	0.00798235	0.0112339	0.00989646	0.00576889	0.00873098	0.00937286	0.00625666	0.00755584	0.0196066	0.0110138	0.011709	0.0139251	0.0148012	0.0100007	0.00429628	0.00792647	0.0111638	0.00899472	0.00893388	0.00914004	0.00755947	0.0163067	0.00692884	0.0106755	0.0122243	0.00881095	0.00887621
0.0065735	0.00959791	0.0117047	0.00657369	0.00980245	0.0122012	0.00712319	0.00824003	0.00540527	0.0151906	0.00695189	0.0108293	0.00265574	0.00753481	0.00649002	0.00624192	0.00764574	0.00796923	0.00740084	0.0100148	0.006175	0.00835169	0.00726072	0.00400913	0.00892387	0.0145141	0.0114705	0.0177413	0.00618272	0.0130108	0.00419967	0.00945547	0.0121239	0.0141388	0.0119495	0.00734188	0.00669843	0.0078111	0.00967408	0.00462719	0.00452954	0.00580235	0.0126791	0.0140004	0.00977359	0.0075127	0.0172015	0.00516901	0.00445356	0.00837069
0.010075	0.00998097	0.0163386	0.0145178	0.0084527	0.00553254	0.00818928	0.0060131	0.00754466	0.0102554	0.00721349	0.00370233	0.00393165	0.00830488	0.013307	0.00907567	0.0170006	0.0103255	0.0144963	0.0116236	0.00994395	0.00751451	0.00524581	0.00582799	0.00539082	0.00509807	0.0117169	0.0140194	0.0145135	0.0170333	0.0163275	0.0130971	0.00833106	0.00982405	0.0172431	0.00998981	0.0109438	0.00814728	0.00700487	0.00484347	0.0137083	0.0115418	0.0116884	0.0200869	0.0117657	0.00674728	0.0121997	0.00785179	0.0153154	0.0148692
0.0265723	0.0158441	0.0246484	0.0174303	0.00872501	0.00738516	0.0220307	0.0198066	0.00901057	0.0175796	0.00803922	0.0466106	0.0558696	0.0836358	0.0535996	0.0469594	0.0120582	0.0113068	0.00582311	0.0035167	0.00505882	0.0140377	0.00730833	0.0121976	0.00362551	0.0095588	0.0108387	0.0130593	0.0050579	0.0108012	0.0129073	0.00856177	0.0139237	0.00589148	0.0124877	0.00782841	0.0104414	0.00455951	0.01659	0.00425862	0.0125107	0.00685696	0.00930533	0.00974916	0.00775882	0.00503019	0.00965659	0.0134552	0.00746748	0.0101897
0.0169467	0.00856862	0.0162906	0.0131045	0.0162414	0.00966625	0.019167	0.0101167	0.0108413	0.0110697	0.0140537	0.0200775	0.00848069	0.0159426	0.00816061	0.0151819	0.0137329	0.00803083	0.00901626	0.00552677	0.018592	0.0115619	0.00768934	0.0274093	0.0178456	0.00203403	0.0119695	0.0148164	0.0120611	0.00409093	0.0088912	0.0127188	0.00459413	0.0116554	0.00798505	0.00302072	0.00996847	0.0179699	0.00990977	0.0147986	0.0127221	0.0195344	0.0309104	0.0141985	0.0159515	0.00640642	0.00932106	0.0194541	0.0179968	0.0123917
0.00796044	0.0157668	0.0155411	0.0150323	0.0167118	0.02544	0.0204417	0.014431	0.0131151	0.0185555	0.00739686	0.0125798	0.0193064	0.0284244	0.0269335	0.0264939	0.0204203	0.0204357	0.0243373	0.0146049	0.0151136	0.00962488	0.0149693	0.00629865	0.00817137	0.00802431	0.00980829	0.00657939	0.00785367	0.00515601	0.00356012	0.00955196	0.00629485	0.00517562	0.0070516	0.00697655	0.00602186	0.0119881	0.00589112	0.0103513	0.0135019	0.00336439	0.00924772	0.0115558	0.0066516	0.00391195	0.00438827	0.0074226	0.00268212	0.00777584
0.0155293	0.00875056	0.0160167	0.0155153	0.0131596	0.000678977	0.003859	0.00463671	0.00852851	0.0199153	0.00807332	0.0032755	0.0134203	0.0149469	0.00746011	0.00850289	0.0155981	0.0116053	0.0213528	0.0103457	0.0136786	0.017356	0.0169848	0.0213624	0.0211847	0.0109685	0.00659823	0.00436704	0.0036168	0.0139098	0.0122159	0.00447705	0.00596	0.0110455	0.00695332	0.00997125	0.0127728	0.00617983	0.00699636	0.00812735	0.0220173	0.0127868	0.00349901	0.00286808	0.00483522	0.0122918	0.0169046	0.00557554	0.00353985	0.00820589
0.00997142	0.00588548	0.0146476	0.00801292	0.00982327	0.0181423	0.00938067	0.03044	0.0152279	0.00861544	0.0196931	0.013632	0.0145183	0.00891669	0.0130299	0.00623137	0.0095393	0.00914087	0.0140901	0.012592	0.011509	0.00595301	0.0094976	0.0151528	0.0103216	0.00615286	0.00821358	0.0076778	0.00446846	0.00618172	0.0093613	0.00381174	0.00383969	0.00471344	0.00346843	0.00492406	0.00529121	0.00367354	0.00414195	0.00557227	0.0063985	0.00469036	0.00486872	0.00810878	0.00798005	0.00439828	0.0170701	0.00682583	0.00467076	0.00779686
0.0414491	0.0235726	0.0186165	0.0173468	0.00706687	0.0201534	0.0057547	0.00453481	0.0204632	0.0311877	0.0218427	0.00781937	0.00936661	0.024974	0.0561192	0.0690185	0.058199	0.0175433	0.0132155	0.0126973	0.026369	0.0191222	0.0095253	0.0137287	0.0112842	0.0335597	0.0198321	0.0116828	0.0138152	0.0111549	0.0158186	0.0244849	0.00357303	0.00307633	0.00720211	0.0355781	0.0187115	0.0056375	0.015883	0.00846119	0.00988127	0.0213572	0.00329951	0.0223396	0.0200594	0.0169076	0.0181919	0.0101605	0.0236969	0.0267241
0.022729	0.0165037	0.0184292	0.0170007	0.014085	0.0190713	0.0129065	0.00889934	0.0164516	0.0164365	0.0109411	0.00953064	0.0203856	0.0141073	0.00619177	0.0121449	0.0137723	0.0138213	0.00815231	0.00712719	0.00682408	0.0032223	0.00894473	0.00797468	0.0199555	0.00799038	0.00572857	0.00858297	0.0176471	0.0172488	0.00868742	0.00861514	0.0109857	0.00582527	0.00812258	0.0134564	0.00676659	0.0167812	0.0107288	0.0199692	0.0100725	0.0124001	0.0116595	0.00933506	0.0130092	0.00699974	0.0108113	0.0107978	0.00859488	0.0102753
0.0415638	0.0381096	0.0126605	0.016124	0.0144051	0.0100519	0.0196037	0.0302321	0.0270877	0.0100424	0.0185811	0.0398561	0.0154559	0.0213206	0.0280369	0.0212282	0.0465526	0.0267844	0.0184463	0.0132801	0.00832313	0.00545642	0.00934343	0.0138876	0.00458901	0.00556982	0.0120274	0.00891969	0.0152351	0.00732222	0.0101314	0.00804035	0.0128376	0.00529535	0.012444	0.00707455	0.0187527	0.00484574	0.00560041	0.00257994	0.00476353	0.0118526	0.00670315	0.0111748	0.00721564	0.00454306	0.00949018	0.0053902	0.00463439	0.00600147
0.0189792	0.0208175	0.0185457	0.00512442	0.014854	0.0100053	0.0273482	0.0236216	0.0165068	0.0194406	0.0135527	0.00726405	0.00753738	0.00830725	0.00979757	0.00601616	0.0129838	0.0279747	0.0189979	0.0165806	0.0195189	0.0232581	0.0273514	0.0190749	0.0134617	0.0111911	0.0109138	0.0138097	0.0188355	0.0142161	0.0174341	0.0230162	0.00947681	0.0199123	0.0178761	0.0188931	0.0145879	0.0116298	0.0130861	0.0137886	0.00741076	0.015765	0.0141496	0.00940683	0.0322672	0.00201414	0.00779238	0.0070916	0.00416746	0.00990295
0.00560162	0.00730742	0.00439758	0.0037257	0.00825595	0.0100407	0.012735	0.00410649	0.00162309	0.00274781	0.00261166	0.00875296	0.0109657	0.0073816	0.00807859	0.0117454	0.00895724	0.0106038	0.0108103	0.00865471	0.0102707	0.0128038	0.00768562	0.00531009	0.0128749	0.00884774	0.0153661	0.00922855	0.00544124	0.0121723	0.0135054	0.0137648	0.00680922	0.0055655	0.00810619	0.00372209	0.00771896	0.011125	0.00710358	0.0095144	0.00499796	0.00874254	0.00669699	0.00949023	0.00726064	0.0114712	0.00353749	0.00814652	0.0107951	0.0044433
0.00759689	0.00382443	0.00748371	0.00996579	0.0105929	0.0200057	0.0141035	0.0171782	0.0165478	0.0178907	0.0211752	0.0103273	0.0202563	0.0096559	0.016176	0.00967667	0.0224712	0.012912	0.00848412	0.0112729	0.0105723	0.0142699	0.0101899	0.0127675	0.00505023	0.00847564	0.0137468	0.00888725	0.0136547	0.0170853	0.0109254	0.0166354	0.0164596	0.010738	0.00549059	0.00753613	0.0135693	0.0135692	0.009606	0.00906628	0.014895	0.0136514	0.0172673	0.0119596	0.0106405	0.0071948	0.0137893	0.00809386	0.0077414	0.00979244
0.020827	0.0147596	0.00755322	0.00329368	0.00848086	0.00786801	0.0119193	0.00772864	0.00602499	0.00813606	0.0121729	0.00416366	0.0170064	0.0201316	0.0086588	0.0248391	0.00548961	0.0240497	0.00451125	0.0164131	0.0285042	0.0279067	0.0158921	0.0117348	0.00855489	0.00548817	0.00546189	0.0145038	0.00529207	0.00427001	0.0144966	0.00292338	0.00788364	0.00949479	0.00192174	0.0127974	0.00445712	0.0195617	0.0201426	0.0120062	0.0092951	0.0129206	0.0195588	0.00864379	0.0113819	0.00349999	0.0141243	0.00970794	0.0178487	0.0159053
0.00574499	0.00612879	0.0102697	0.0106285	0.016404	0.00771505	0.0177894	0.019109	0.019127	0.0117926	0.0113396	0.00759565	0.00796821	0.00919688	0.0123647	0.00901464	0.00437628	0.00604791	0.00886795	0.00697307	0.0150463	0.0104072	0.00469368	0.0153804	0.0142597	0.0156774	0.00749045	0.0123416	0.00737378	0.0140855	0.0109355	0.00772694	0.00932498	0.00307129	0.00278331	0.00878903	0.00410586	0.0108816	0.00927356	0.010341	0.00660642	0.0102836	0.00844263	0.00634529	0.00543084	0.0111049	0.00807474	0.0113129	0.00664183	0.0108896
0.00105811	0.00222317	0.00546269	0.00411845	0.00560811	0.0091424	0.00981219	0.00459515	0.00511835	0.002654	0.00241828	0.0109092	0.021106	0.0140172	0.00879806	0.013438	0.0112754	0.00457715	0.00748777	0.0131861	0.00574754	0.00361805	0.00559366	0.0131251	0.00636184	0.00138398	0.00679997	0.00783597	0.00595242	0.00977575	0.0150909	0.00377782	0.00923056	0.0101626	0.0108302	0.0136029	0.00940133	0.00596513	0.01958	0.0154842	0.00987514	0.0114272	0.00676024	0.0178987	0.0109826	0.00380725	0.011692	0.00809583	0.00731077	0.017352
0.00961271	0.00741149	0.00959151	0.00917982	0.00723375	0.0100612	0.00536205	0.00653608	0.00875614	0.0105881	0.0118545	0.00951421	0.00753497	0.0115262	0.00915479	0.0121214	0.0120517	0.0103552	0.0142576	0.0105255	0.00594749	0.00677261	0.00688581	0.00893156	0.0116274	0.00871278	0.00707708	0.0069906	0.0126785	0.00911577	0.0112968	0.0104136	0.011333	0.00772037	0.0063349	0.00565091	0.00683525	0.00953351	0.00839862	0.00832292	0.0126788	0.00952637	0.00978598	0.00857842	0.00906798	0.00912146	0.0119084	0.0110067	0.0103089	0.0103443
0.00871135	0.015034	0.0192763	0.015243	0.00951151	0.0129645	0.0153764	0.0102549	0.0101522	0.0083306	0.00788795	0.0112133	0.0137037	0.0130784	0.0084987	0.0077868	0.0123475	0.00929367	0.00745896	0.0138887	0.00662832	0.00788683	0.0155954	0.00854738	0.00871791	0.00780345	0.0119902	0.00829784	0.00863764	0.00691892	0.0110098	0.0133436	0.00680496	0.00827859	0.0117231	0.0132866	0.00636044	0.0070593	0.0182774	0.0111792	0.00731346	0.011989	0.00330239	0.00527433	0.0089885	0.00488738	0.01081	0.00793377	0.00879344	0.010222
0.0145134	0.0110892	0.0149919	0.00441206	0.0105943	0.00749774	0.0108215	0.0125526	0.00956346	0.0150306	0.0129371	0.0187951	0.0128192	0.0143251	0.0193754	0.0228572	0.0170477	0.017012	0.00949858	0.00398743	0.00833474	0.0084153	0.00961687	0.0137446	0.00769513	0.0137277	0.0182456	0.0115199	0.00685452	0.0121769	0.00807962	0.0129213	0.00802544	0.017179	0.0148807	0.00910573	0.00767604	0.00787596	0.00714547	0.0134648	0.014053	0.00797639	0.00257618	0.00431307	0.0074083	0.0162825	0.00978018	0.00482724	0.00762874	0.00622421
0.00954512	0.00663246	0.00739996	0.00590259	0.00637452	0.00778856	0.0122812	0.00658458	0.00343326	0.00858842	0.0107014	0.00711815	0.00788971	0.00734079	0.00548155	0.00730347	0.00340633	0.00913473	0.00658857	0.00917971	0.0101883	0.00776331	0.00884838	0.00513628	0.00566909	0.00925053	0.00478401	0.0103342	0.00989155	0.0114639	0.0126509	0.0158855	0.0125503	0.0182239	0.0139631	0.010604	0.0126098	0.00949262	0.0132118	0.0100308	0.0107729	0.0096406	0.0104871	0.00721192	0.00733086	0.00634308	0.010293	0.0138231	0.0113449	0.0158613
0.00855717	0.00906101	0.0114241	0.0121664	0.0068163	0.00589386	0.00324595	0.0125609	0.00864981	0.0117533	0.00797763	0.0123003	0.00922543	0.00764134	0.0113754	0.0100806	0.0043674	0.00968867	0.00976553	0.0158538	0.0100112	0.00830835	0.00257245	0.00726217	0.0122698	0.00601343	0.0126976	0.0122042	0.0132294	0.0121358	0.0068617	0.00704102	0.0106516	0.00504556	0.0142325	0.00889267	0.0131883	0.00934764	0.00684583	0.00998992	0.00853396	0.0132893	0.0114932	0.0105265	0.0105879	0.00877409	0.0205855	0.00972467	0.00749038	0.00615814
0.0166776	0.010905	0.0111132	0.00719629	0.00975699	0.0073762	0.0100162	0.00969016	0.0101661	0.0129605	0.00829905	0.0123849	0.0144248	0.0124486	0.0114087	0.0133224	0.00816322	0.00857425	0.00894537	0.010072	0.00746122	0.00942566	0.0164725	0.0116809	0.0100975	0.00952637	0.0092979	0.00508108	0.00906172	0.0155588	0.0140934	0.00679526	0.00703661	0.0110803	0.0121933	0.00948655	0.013994	0.0074481	0.00942156	0.0122867	0.0151862	0.0121196	0.0122732	0.00866664	0.00646989	0.0100486	0.00772604	0.00895199	0.0106934	0.0164769
0.00711198	0.0145096	0.0088358	0.00659668	0.00570504	0.00716177	0.00488931	0.00667788	0.00590508	0.008937	0.00696041	0.00517564	0.00580413	0.0077066	0.00449361	0.0136634	0.00611028	0.00524831	0.0093665	0.0128697	0.00393647	0.0117275	0.00758796	0.00659761	0.0083711	0.0130703	0.00798057	0.0119481	0.00706294	0.00908968	0.00984621	0.00273773	0.0115905	0.0132729	0.0181226	0.00739937	0.00679186	0.0126749	0.00742094	0.00885603	0.01079	0.00706771	0.00510132	0.00765682	0.0155517	0.0141213	0.00564015	0.00812081	0.00836814	0.0100269
0.00863373	0.00862927	0.00585944	0.00826318	0.0118811	0.00901934	0.00875545	0.0076507	0.010028	0.0155351	0.0164968	0.00667847	0.00834126	0.00661007	0.00714276	0.00873314	0.00838675	0.00970998	0.0099653	0.0060712	0.0112268	0.0144253	0.0102378	0.0102667	0.00889314	0.00885793	0.00887103	0.0103452	0.0109109	0.00882479	0.0110668	0.014505	0.00700364	0.0126883	0.0101381	0.0121017	0.0138106	0.0136628	0.0162838	0.00898062	0.0112394	0.00886183	0.00670716	0.0108093	0.00929435	0.0144252	0.0170302	0.0148227	0.0111091	0.00934966
0.00894487	0.0097524	0.0153826	0.0180185	0.0218784	0.00530113	0.00586824	0.00795339	0.00879821	0.0104046	0.00431071	0.0101045	0.00565706	0.00435737	0.0124796	0.00973556	0.00676909	0.00487677	0.00379316	0.00628248	0.00360482	0.00287369	0.0104228	0.0113597	0.00532935	0.0132427	0.0142541	0.00235296	0.00415569	0.00579878	0.0145489	0.0198302	0.0113537	0.00934817	0.0153894	0.00655643	0.00998331	0.00473816	0.0104679	0.00790211	0.0115461	0.0103079	0.0104815	0.00942633	0.00850033	0.00623367	0.00598977	0.011732	0.00723062	0.0101648
0.00337129	0.0115755	0.00583489	0.0126206	0.00759783	0.00655745	0.0188907	0.010235	0.00346041	0.00407982	0.00825373	0.0114701	0.00503796	0.00370884	0.0190474	0.0144997	0.0164479	0.0105263	0.007279	0.0079345	0.0086299	0.00506397	0.0159034	0.00987302	0.015749	0.00514464	0.0206701	0.00360741	0.00285224	0.0158042	0.0203561	0.0186328	0.0107349	0.0134509	0.0155893	0.0124209	0.0088553	0.00950839	0.00552533	0.00581985	0.0132289	0.00785771	0.00835252	0.0128216	0.00862128	0.00660486	0.0224914	0.00582724	0.0075256	0.00918565
0.12492	0.118623	0.095946	0.0783482	0.0865161	0.0610625	0.0780707	0.0773151	0.0473697	0.0576839	0.0782125	0.0576395	0.0558607	0.061028	0.0806152	0.0876062	0.0769843	0.053307	0.0289996	0.0223979	0.0253606	0.0302717	0.0262752	0.0282908	0.0380169	0.0294625	0.03399	0.0328582	0.0217617	0.0123121	0.0200437	0.0129647	0.0161915	0.0145165	0.0117745	0.00796538	0.0173281	0.0205758	0.0295014	0.0179649	0.0159554	0.0156085	0.0062679	0.00442884	0.0107472	0.0307276	0.0141239	0.0153402	0.0224186	0.0288002
0.128616	0.198965	0.25072	0.271462	0.289319	0.238865	0.269435	0.273821	0.208185	0.171726	0.204738	0.239521	0.242514	0.233217	0.204946	0.19112	0.203535	0.193512	0.220549	0.208027	0.172668	0.187121	0.19572	0.190668	0.177924	0.162184	0.158023	0.13575	0.124661	0.106658	0.0979908	0.0989217	0.0820631	0.0761559	0.0765064	0.088095	0.0738688	0.06566	0.0971424	0.0781194	0.0729501	0.0742863	0.0900239	0.0676683	0.0623738	0.077805	0.0726083	0.0715116	0.0711945	0.0482452
0.00330959	0.0152462	0.00645164	0.0123644	0.0118211	0.0160171	0.00589773	0.00908276	0.00673664	0.00988179	0.00456438	0.00458463	0.00767757	0.00894201	0.0116035	0.010753	0.00769511	0.00431594	0.0157912	0.0219465	0.0267912	0.0130875	0.00577714	0.0116558	0.011624	0.0143127	0.0186975	0.0055007	0.00444222	0.00445438	0.0276601	0.00972914	0.019448	0.00769399	0.0244884	0.0119868	0.0165467	0.0180135	0.0189224	0.0125481	0.017119	0.00918105	0.00813676	0.0173572	0.0119811	0.0163487	0.0246299	0.0139742	0.00647463	0.00644215
0.00486367	0.00467284	0.0112032	0.0132931	0.0149382	0.00828417	0.00976867	0.0111499	0.00687552	0.020636	0.0129335	0.00273096	0.00691412	0.00318106	0.00332115	0.00520754	0.000401143	0.0122007	0.00680397	0.0191797	0.0186184	0.0112281	0.0135343	0.00918897	0.00527851	0.00276087	0.00653857	0.00325347	0.0100507	0.010348	0.0212411	0.00976687	0.00563997	0.00700815	0.00515756	0.0231775	0.0134642	0.0122288	0.0139882	0.00675326	0.00832822	0.00950406	0.006769	0.0154768	0.00326122	0.00967665	0.00278585	0.0125935	0.0237095	0.00497496
0.00286481	0.0048964	0.011457	0.00566774	0.00556474	0.00673248	0.00347824	0.00772414	0.00505553	0.0078785	0.017455	0.00710147	0.00916146	0.00122377	0.00232332	0.0080785	0.0123552	0.00803361	0.0051953	0.0131677	0.00991173	0.0115798	0.021607	0.0122655	0.00585931	0.00826283	0.00557899	0.00858481	0.00647755	0.0174194	0.00974178	0.00653166	0.0181968	0.0341548	0.0129823	0.014296	0.00716872	0.0166818	0.0262277	0.0193358	0.00614812	0.00501146	0.0114675	0.00676898	0.0130456	0.00510545	0.00247396	0.0134533	0.0061718	0.0103209
0.170271	0.153715	0.147099	0.103583	0.0510347	0.0437421	0.0749507	0.0851584	0.0656946	0.0697911	0.0576815	0.0633556	0.071838	0.0701672	0.0404889	0.0363856	0.0357647	0.0292684	0.033371	0.0289951	0.0294771	0.0302621	0.02915	0.0151837	0.0215221	0.0296117	0.0238758	0.00399113	0.0114008	0.0131745	0.0178343	0.0179095	0.0133557	0.0121068	0.0101134	0.00555001	0.0060715	0.00454153	0.0073367	0.00307209	0.0132348	0.00641416	0.0154071	0.0159889	0.00524643	0.0157195	0.00929444	0.0172832	0.005389	0.00308498
0.00612239	0.0100612	0.00972107	0.011615	0.0135932	0.0120857	0.0150905	0.0165918	0.00993488	0.0179536	0.0282237	0.0339395	0.0396837	0.0244765	0.0268972	0.0167841	0.0133508	0.00979969	0.0201134	0.00952915	0.0110556	0.0162416	0.0271896	0.0215912	0.0146758	0.0069902	0.0122931	0.0161694	0.0197915	0.00638692	0.010205	0.0102045	0.0179393	0.016557	0.0152981	0.0190571	0.0201773	0.0105977	0.00519363	0.0106312	0.00453539	0.0103396	0.00908389	0.0090297	0.00809724	0.0100541	0.00963299	0.0198198	0.00884003	0.0186089
0.0188215	0.0158363	0.0172704	0.0156511	0.0155648	0.0100281	0.0109284	0.0164647	0.0197885	0.0284417	0.0341195	0.0310265	0.0289723	0.0361117	0.0330634	0.0249267	0.021878	0.0310211	0.0354263	0.0351324	0.0295318	0.023141	0.0243035	0.0297107	0.0242427	0.0294866	0.0209143	0.0176537	0.0189405	0.0192297	0.0190217	0.016819	0.0179364	0.015324	0.0166263	0.0142001	0.0109816	0.00951578	0.00749973	0.00830563	0.00784475	0.00549587	0.00871285	0.0142442	0.0137147	0.0136595	0.00509319	0.00869198	0.0107573	0.00820172
0.0200871	0.00754111	0.00772809	0.0140911	0.00401496	0.0113997	0.0248481	0.0127975	0.0137621	0.0116822	0.0108102	0.00679992	0.00891419	0.00650756	0.0164791	0.00988787	0.00685283	0.0111599	0.0125054	0.00875621	0.0015627	0.00904529	0.00624608	0.0111185	0.014021	0.00624643	0.00584433	0.00864339	0.00882604	0.0142601	0.00398111	0.0057745	0.0106527	0.013873	0.0143551	0.00997173	0.00937744	0.0140469	0.0124681	0.0146684	0.00686365	0.00969617	0.00709095	0.00868888	0.00622624	0.00545505	0.00478229	0.00857468	0.0187393	0.00811011
0.00844775	0.0071984	0.0110359	0.00852439	0.00317037	0.00821701	0.0136969	0.0142986	0.00605102	0.0145756	0.00896388	0.00729615	0.00780646	0.0138016	0.0125371	0.00652732	0.00990562	0.0124503	0.00541848	0.013591	0.00317626	0.00646411	0.00690071	0.0147236	0.00580377	0.00959219	0.00793895	0.00905649	0.0120644	0.0013965	0.00577502	0.00775948	0.00697548	0.0213148	0.0295397	0.0220595	0.0154426	0.00645741	0.00687345	0.00492553	0.00846413	0.0204428	0.0102003	0.0236954	0.00522687	0.00955977	0.0118119	0.0122103	0.0138311	0.0134286
0.0122991	0.00560149	0.00593163	0.00458689	0.0186251	0.0132844	0.00969774	0.0115568	0.00827506	0.0105647	0.0181774	0.0150995	0.0086884	0.00730581	0.00688669	0.00737816	0.00157787	0.00813535	0.0100609	0.00187351	0.0022268	0.00958773	0.00884673	0.00795244	0.013994	0.013767	0.00771819	0.00490168	0.00698343	0.00801277	0.00989587	0.00988337	0.00532777	0.00812436	0.00398861	0.00532756	0.00431627	0.00367387	0.00324314	0.00527867	0.00863126	0.00721328	0.00376867	0.00532772	0.0056902	0.00536577	0.00339999	0.00395842	0.00634915	0.00706823
0.0161067	0.0107922	0.00616966	0.012215	0.015164	0.0178333	0.013469	0.0105839	0.00576323	0.00294683	0.003472	0.00412509	0.00699991	0.0101726	0.0106459	0.0116742	0.0179168	0.00549455	0.00460291	0.00409365	0.0069234	0.0111634	0.0135393	0.00610724	0.0046048	0.00714601	0.0106097	0.00650178	0.015551	0.00898154	0.0161307	0.0118182	0.00465698	0.00960187	0.00714524	0.00939464	0.00517831	0.00336156	0.008841	0.00785798	0.0122835	0.00878698	0.00448045	0.00617191	0.011189	0.0073257	0.00337947	0.0104196	0.00681014	0.00719687
0.0152685	0.00691383	0.0119603	0.0105106	0.0099342	0.0144724	0.014668	0.0150725	0.0160907	0.00685746	0.00217499	0.013298	0.0120004	0.00989165	0.00756808	0.008899	0.012165	0.00196581	0.00202781	0.00686809	0.00909378	0.0109565	0.00590746	0.00836269	0.0155136	0.0169607	0.0100047	0.0142619	0.0114808	0.014523	0.00553266	0.0159058	0.0127435	0.00928577	0.00493465	0.00270877	0.0135226	0.00704266	0.0118438	0.00574823	0.0117805	0.0167289	0.0156293	0.0130438	0.00462418	0.0104883	0.00687236	0.00928731	0.0149139	0.00697878
0.0245111	0.00653882	0.0171978	0.016309	0.0153831	0.0159753	0.0141803	0.00890658	0.00328256	0.00395745	0.0136197	0.00343627	0.001602	0.00783555	0.0132944	0.0145672	0.00972816	0.00149068	0.00939174	0.00859669	0.0159198	0.00623202	0.0103603	0.00431456	0.0043158	0.00384772	0.00442618	0.00113889	0.00185599	0.00562666	0.0101717	0.00468553	0.00719833	0.00543795	0.0109593	0.0190763	0.00850409	0.0124716	0.00564274	0.0104614	0.00377212	0.00294147	0.0070297	0.00654691	0.00668544	0.0100933	0.00477857	0.0102899	0.00841052	0.0108669
0.0239984	0.0182421	0.018692	0.0239178	0.0251359	0.0453718	0.0177219	0.0117642	0.0179937	0.005891	0.0207467	0.0244058	0.0222235	0.017194	0.0146214	0.0100874	0.0166163	0.0198044	0.0139655	0.00956374	0.0144134	0.0165095	0.0173227	0.00770639	0.0195852	0.0283711	0.017195	0.0153066	0.0116426	0.0170128	0.0257001	0.0130967	0.00548608	0.0171592	0.0132171	0.0152105	0.0174235	0.0192853	0.00761663	0.00848336	0.00630919	0.0137356	0.00390297	0.00719362	0.0076045	0.0112155	0.00854673	0.00939399	0.00638845	0.0181204
0.00238923	0.00873835	0.00349628	0.00791604	0.00866022	0.0054474	0.0100998	0.00892102	0.0132671	0.0075346	0.00382185	0.00653134	0.0215545	0.0238077	0.0116844	0.00955585	0.0209924	0.0150008	0.012724	0.00765763	0.00707126	0.0078999	0.0101371	0.0117842	0.00798532	0.00682604	0.00621514	0.0148537	0.0123332	0.01541	0.0205969	0.0118714	0.0201915	0.0130843	0.00448019	0.0121866	0.0208953	0.0131126	0.0056266	0.00963139	0.00745006	0.0136864	0.00408881	0.0054158	0.00624313	0.0135016	0.0108328	0.00920198	0.0139313	0.00982121
0.018014	0.0117123	0.00549904	0.0205913	0.00715136	0.00904641	0.00873141	0.0067581	0.00626638	0.00640502	0.00517266	0.00454612	0.00929407	0.0143345	0.0211457	0.0150709	0.00889261	0.00899974	0.00873136	0.0118401	0.00791088	0.00523817	0.0126316	0.00968342	0.00404398	0.00868909	0.00724221	0.00847192	0.0127087	0.00496294	0.004596	0.00522963	0.00190003	0.00714457	0.00841848	0.00939952	0.0104689	0.0151745	0.00939932	0.0056534	0.0109288	0.00178409	0.0154118	0.017228	0.00756564	0.00576287	0.00896925	0.0152818	0.0106524	0.00804665
0.00742878	0.00679456	0.00927572	0.00864064	0.00201108	0.00942288	0.0142857	0.0080574	0.00624575	0.00798997	0.0169013	0.0176488	0.00482899	0.00534714	0.0118886	0.0103883	0.00627588	0.0224256	0.0170561	0.00667195	0.0108661	0.00821576	0.0194896	0.00978384	0.018512	0.0098148	0.0114692	0.00967006	0.0100743	0.00284852	0.00468847	0.00365942	0.00471798	0.00535743	0.0047646	0.0115417	0.0102757	0.0107496	0.00775144	0.00915698	0.00687549	0.00732023	0.00516637	0.00352828	0.0134525	0.0160757	0.00746556	0.00336581	0.00606193	0.00739454
0.0742011	0.057844	0.0326996	0.0504703	0.033067	0.0282675	0.0320652	0.0331468	0.0326352	0.0339506	0.0217613	0.0208264	0.0267508	0.028764	0.0105781	0.00572796	0.0077892	0.011756	0.0135702	0.0016731	0.00689203	0.0110958	0.0011529	0.00463986	0.00770772	0.00594324	0.00759391	0.0147743	0.00287691	0.00554021	0.00708574	0.00379876	0.0135635	0.00689207	0.00799826	0.00966172	0.00606542	0.00224468	0.0104697	0.0127023	0.00943731	0.00766076	0.00504866	0.0117574	0.0111306	0.0163739	0.00843359	0.0169856	0.0103798	0.00852763
0.0514751	0.0412291	0.0508349	0.0313973	0.0284009	0.0397766	0.0171483	0.02043	0.0241669	0.0199741	0.0088278	0.00588191	0.0152411	0.0267059	0.0267813	0.0122247	0.0100275	0.00341493	0.00359148	0.00989783	0.00738722	0.00950428	0.0245327	0.00876598	0.0153842	0.0226862	0.0109895	0.00451973	0.00862987	0.0104674	0.0227509	0.00725443	0.00434381	0.00959943	0.00572157	0.00212978	0.0118584	0.00738992	0.00263547	0.010507	0.0106534	0.00440107	0.0159666	0.00948494	0.00968099	0.00993856	0.0137401	0.00975619	0.00727423	0.00777805
0.0412368	0.0442609	0.0442899	0.0386817	0.0312124	0.0336986	0.0183428	0.0230982	0.0305255	0.0203159	0.0261919	0.0195915	0.0178274	0.0244208	0.021469	0.00646491	0.0116741	0.00714589	0.00790645	0.0085316	0.00774	0.0112282	0.020574	0.0164052	0.00990453	0.00585695	0.00678943	0.012746	0.0145992	0.0145561	0.00905792	0.0133339	0.0103326	0.0110387	0.00868197	0.00958238	0.00652661	0.0040447	0.0103017	0.0112082	0.00518749	0.00999295	0.012395	0.0063423	0.0073053	0.00930931	0.00524673	0.00593878	0.0143474	0.0084289
0.00809127	0.0149482	0.0153541	0.00587668	0.0129213	0.0120619	0.0153738	0.00641608	0.0180979	0.0109843	0.00353109	0.00794137	0.00665109	0.0115148	0.0126662	0.0073529	0.0087409	0.0287343	0.0253029	0.00754262	0.00216554	0.0127266	0.00748139	0.0111375	0.0305756	0.013804	0.0125331	0.0160871	0.0152431	0.0103561	0.00335844	0.0055331	0.00369138	0.00156808	0.012292	0.00802864	0.02001	0.0183875	0.0270118	0.0197044	0.0138998	0.0131168	0.0147769	0.00619633	0.00814843	0.00526363	0.00535584	0.00865136	0.0134825	0.0119179
0.00539996	0.00117597	0.0105831	0.0251176	0.030727	0.0187348	0.00614928	0.0158698	0.00194156	0.00364032	0.00449338	0.00964893	0.024434	0.0132561	0.0221772	0.00595879	0.00891808	0.027711	0.0346762	0.0219658	0.0121558	0.00323769	0.0148637	0.00944087	0.00306131	0.00445194	0.00566607	0.0100723	0.00258849	0.00745131	0.0141667	0.00381177	0.00700923	0.00624708	0.00649885	0.00383242	0.0110508	0.00765321	0.00566035	0.00775385	0.00202237	0.0101307	0.0118893	0.00878484	0.00482598	0.005983	0.0234624	0.0146201	0.00435317	0.011727
0.00553584	0.00714201	0.00850888	0.00572558	0.00734509	0.0104407	0.0089106	0.017999	0.0232454	0.0125112	0.00571966	0.0116879	0.00289567	0.0131617	0.0162407	0.0171807	0.00743907	0.0166711	0.0203415	0.0150345	0.0111388	0.011031	0.00541358	0.0064361	0.00832189	0.00933209	0.00823941	0.00903637	0.00913484	0.00665601	0.00809763	0.0076301	0.0162418	0.00699128	0.0105468	0.0075312	0.00978536	0.0102351	0.0051183	0.00493791	0.00793336	0.00726131	0.00441305	0.00866573	0.00271315	0.00545161	0.00815384	0.00457925	0.00697619	0.00849493
0.00693965	0.0132736	0.0103079	0.0201371	0.00723077	0.0116005	0.0116823	0.00663646	0.00995346	0.00942773	0.0137563	0.0137148	0.0195024	0.00918341	0.00454562	0.00513231	0.008482	0.0117325	0.00572176	0.00247698	0.0053545	0.0110259	0.0071216	0.00599891	0.00779745	0.00798555	0.0125876	0.00971987	0.00825959	0.026195	0.00361482	0.0111052	0.0155994	0.00462699	0.0103549	0.00696369	0.00703304	0.0223243	0.0185802	0.00675843	0.0154434	0.00297674	0.00975613	0.0106468	0.00360173	0.00493714	0.0251126	0.0112797	0.00954342	0.00475043
0.00985882	0.0101517	0.0103633	0.00930135	0.0110099	0.0105067	0.00897341	0.00746023	0.00828153	0.00757321	0.00570252	0.00515483	0.00783947	0.00714282	0.0101567	0.0107528	0.0135035	0.00796209	0.0102562	0.0103124	0.0099166	0.00960912	0.00759565	0.00875808	0.00816822	0.00697007	0.00842212	0.0104718	0.0102139	0.0103219	0.00978409	0.00964293	0.0136652	0.0169423	0.0070412	0.0101193	0.00763156	0.010535	0.0138883	0.00939165	0.0130184	0.00869904	0.0115081	0.0146143	0.0102367	0.0124283	0.0104441	0.0092517	0.00867559	0.0102866
0.0100883	0.00803112	0.0094809	0.00938086	0.0081955	0.018624	0.0182293	0.00546259	0.00646882	0.0063714	0.00585443	0.00797359	0.0212731	0.011326	0.00390042	0.0071849	0.00451435	0.00896961	0.00767544	0.00721013	0.00848672	0.0100909	0.0100127	0.0123281	0.0118415	0.00534763	0.0102611	0.00673671	0.00416028	0.00929039	0.0141329	0.0150164	0.00963186	0.0118867	0.0107322	0.0107999	0.031282	0.0196886	0.0180397	0.00903995	0.00849388	0.00617243	0.00510872	0.0123188	0.00605914	0.00411059	0.00496409	0.00584775	0.0103814	0.00578523
0.0199945	0.0122347	0.0145218	0.0212732	0.0158343	0.0162981	0.00236932	0.0159815	0.00956547	0.0147084	0.014389	0.012046	0.0286113	0.0291215	0.0210515	0.0217874	0.0176772	0.0141044	0.00790646	0.0050928	0.00176244	0.0084309	0.0141725	0.0264529	0.0123607	0.00833522	0.0148199	0.0186635	0.00703157	0.0277657	0.0130859	0.0102577	0.0210506	0.0265564	0.0257398	0.00765964	0.0132997	0.0182054	0.0112082	0.0179846	0.0219992	0.0152604	0.00860802	0.02797	0.0473616	0.014129	0.0238239	0.00679354	0.0163511	0.0174992
0.0156992	0.00818019	0.00828117	0.00929266	0.00552432	0.0076668	0.0103897	0.0104463	0.0055138	0.00777682	0.00484947	0.00599708	0.011831	0.0167532	0.0144169	0.0119949	0.0108732	0.0115706	0.00809148	0.0179808	0.0135508	0.0110211	0.00673742	0.00881956	0.00409222	0.011036	0.0107721	0.00651462	0.00853978	0.00753552	0.0111071	0.009387	0.00536136	0.0108018	0.0126497	0.00622249	0.00957733	0.00596673	0.00714622	0.0111032	0.00950317	0.00477255	0.00443925	0.00577732	0.00602224	0.00836209	0.0119375	0.00915726	0.00900641	0.0083901
0.0445833	0.0324895	0.0185662	0.00941078	0.00384952	0.016088	0.0185485	0.0232103	0.0225029	0.0288632	0.0382577	0.0254293	0.0260603	0.0256211	0.0355032	0.0315686	0.0381127	0.0204133	0.0301582	0.0282213	0.0108328	0.0358219	0.0390041	0.023145	0.0177761	0.0163808	0.017407	0.0113007	0.0105542	0.0130077	0.0124868	0.0109051	0.00615213	0.0105403	0.00881601	0.00608185	0.0102447	0.00514151	0.00441652	0.0117717	0.0390673	0.0392522	0.0162826	0.00736969	0.00810215	0.0173635	0.0228867	0.00953268	0.0133505	0.00151604
0.0110605	0.004875	0.00648781	0.00725564	0.0106647	0.0105511	0.0144786	0.0103416	0.00763632	0.0140307	0.0147482	0.0172793	0.0201161	0.0180142	0.0146934	0.00963686	0.0184323	0.0182712	0.0149125	0.0198428	0.0129172	0.0156918	0.0187673	0.00999281	0.0178547	0.0141677	0.0112372	0.0111571	0.0253329	0.0121883	0.00916164	0.014022	0.0161748	0.0129578	0.0184436	0.0167471	0.0201681	0.0275471	0.0243736	0.0192912	0.0111858	0.0167797	0.0120362	0.0122899	0.0111681	0.00789359	0.00910932	0.01049	0.0127049	0.012525
0.0252989	0.015135	0.00629001	0.00722806	0.0112549	0.0025337	0.0121556	0.00641649	0.00612998	0.00588587	0.0134796	0.0171578	0.0087635	0.00754589	0.00864469	0.0137117	0.00855883	0.00706089	0.0164385	0.00885602	0.00786264	0.00604302	0.00433363	0.0161999	0.0137054	0.0103513	0.00738417	0.00868836	0.00907983	0.00450087	0.00877934	0.00456539	0.00811334	0.00527973	0.012359	0.0112013	0.00715099	0.00702589	0.0129092	0.00818663	0.00703606	0.00761902	0.00812784	0.0054749	0.0102958	0.0143995	0.00875845	0.00957882	0.0042021	0.0103416
0.0290375	0.00490829	0.00157819	0.00757071	0.0084535	0.0115834	0.00693872	0.00981139	0.00894946	0.00281578	0.00633613	0.00267722	0.00448178	0.00885832	0.0112194	0.00781869	0.0100788	0.0172626	0.0140816	0.0145413	0.0155044	0.00770099	0.0116591	0.00387118	0.00268613	0.0109129	0.0101684	0.00184087	0.0196439	0.0169807	0.00756018	0.00467578	0.015257	0.00932772	0.00794596	0.0116519	0.0129337	0.00126801	0.00655501	0.00701225	0.00230807	0.00360123	0.00314922	0.0136751	0.008756	0.00223061	0.0078548	0.0108271	0.00508689	0.011241
0.0208446	0.00507495	0.0061939	0.0113875	0.0183496	0.00916897	0.00628121	0.0105955	0.00648178	0.00979273	0.00949767	0.0099996	0.0176333	0.0138102	0.0126524	0.0109046	0.00261878	0.0126461	0.0101613	0.0136973	0.0115788	0.00606444	0.0159339	0.0131279	0.0176471	0.0184405	0.0199275	0.0129029	0.0155835	0.0105084	0.0148298	0.0186485	0.00824512	0.0120955	0.00673959	0.00433069	0.0104168	0.0155099	0.00453588	0.00498305	0.00913508	0.011988	0.0118764	0.00946492	0.00794171	0.0139896	0.00623619	0.00915941	0.0219892	0.0115496
0.0120377	0.0086201	0.00774242	0.0105205	0.0116442	0.0167745	0.00835619	0.0125874	0.00870639	0.0101251	0.00962169	0.00965649	0.00931294	0.00539604	0.0101157	0.00819517	0.00377638	0.00511906	0.0153051	0.00866069	0.00382298	0.0148829	0.00823114	0.00613684	0.00826744	0.0127778	0.00947992	0.0162624	0.0138166	0.00400473	0.00711896	0.00886335	0.0178225	0.00579889	0.00621557	0.0139318	0.0073807	0.00791165	0.0158759	0.0120387	0.0161971	0.00587326	0.00482212	0.00825145	0.0128325	0.0182178	0.00928392	0.00964013	0.00947531	0.0125524
0.0103501	0.0129623	0.0138876	0.0136388	0.0116488	0.0117797	0.0156064	0.00817235	0.00684711	0.00792822	0.0070129	0.00725203	0.00675574	0.00842593	0.00616019	0.0120731	0.00889814	0.00722834	0.014126	0.00945538	0.00892864	0.00737068	0.00537492	0.00926253	0.0126242	0.0109869	0.00951988	0.00975947	0.00729622	0.00622115	0.00993052	0.0107615	0.00598177	0.00595767	0.0050808	0.00554907	0.00597974	0.00628877	0.0101429	0.00693698	0.0114202	0.0114851	0.00777884	0.00965583	0.00767395	0.00698734	0.0101321	0.00860076	0.00629272	0.00733854
0.00635723	0.0114266	0.0190669	0.0156615	0.0100387	0.0205257	0.0100687	0.0131542	0.00311988	0.00725485	0.00453348	0.00439307	0.00665101	0.0157303	0.0213722	0.0127304	0.00693808	0.00649166	0.00658797	0.0144147	0.00376539	0.00538619	0.00743334	0.0138033	0.00798385	0.0209737	0.00624385	0.0080937	0.00337043	0.00270509	0.0132482	0.000742347	0.00449006	0.00285445	0.00448552	0.0087252	0.00682087	0.00691966	0.00471575	0.00898578	0.0043581	0.00497057	0.00986365	0.00797339	0.0131695	0.00656643	0.0136071	0.00750439	0.0124359	0.00793375
0.00851479	0.013288	0.0128033	0.00870959	0.0134298	0.00801181	0.0131995	0.00738772	0.013158	0.0162596	0.013739	0.010465	0.012842	0.0121522	0.0116097	0.00870886	0.0175186	0.0191693	0.00956139	0.006641	0.00771448	0.010843	0.0089961	0.0130378	0.00710251	0.00763261	0.0139695	0.00475227	0.00463092	0.00532957	0.00975147	0.00451098	0.00900611	0.0138788	0.0067545	0.0071386	0.0127334	0.00922762	0.0120065	0.00837604	0.00580227	0.0102986	0.0136004	0.00816889	0.00679338	0.010541	0.0119806	0.0121165	0.00771602	0.00705488
0.0429364	0.0300365	0.0257294	0.0127006	0.00723416	0.0115511	0.0111452	0.0122834	0.00741935	0.00944014	0.00864934	0.0122857	0.00668648	0.00994776	0.00629933	0.00622047	0.0110626	0.00853002	0.00556705	0.0114203	0.00813881	0.00626235	0.0148633	0.0122975	0.0112809	0.00705282	0.0123765	0.0128204	0.0109401	0.00996362	0.0130498	0.00725788	0.0068995	0.0160995	0.00771162	0.00914549	0.0087838	0.0102986	0.00726333	0.00453059	0.0115487	0.0123519	0.0216323	0.0109564	0.00722601	0.012361	0.0139098	0.00822177	0.0100723	0.00899513
0.00898449	0.0100188	0.0175422	0.0128902	0.0278431	0.0211702	0.00873553	0.00590728	0.00516303	0.00113034	0.0158406	0.0126827	0.021397	0.017278	0.0156289	0.0167188	0.0158659	0.0107035	0.0142088	0.00950208	0.0181052	0.0106979	0.00544301	0.0117123	0.0105113	0.0125478	0.0201099	0.00663106	0.00863925	0.0237484	0.0121454	0.00229266	0.0139366	0.00942853	0.00333918	0.00942394	0.00681957	0.00513033	0.0141548	0.00641815	0.00777629	0.00875119	0.0151557	0.00648016	0.0087813	0.0114272	0.0152738	0.00983968	0.00604384	0.00787205
0.0075323	0.006299	0.00568546	0.00990816	0.00792896	0.0141001	0.0067837	0.0163099	0.0278913	0.00600861	0.00569599	0.00660739	0.0263735	0.0182383	0.00989438	0.00499529	0.00662865	0.00921513	0.0221262	0.0123062	0.00649986	0.021769	0.0143229	0.0210598	0.00748457	0.00212614	0.00849542	0.0110488	0.0170622	0.0090125	0.0132973	0.00837471	0.00642774	0.0057631	0.0036833	0.0215494	0.00850028	0.00383121	0.00452332	0.00609454	0.00965029	0.0194239	0.0062898	0.00546182	0.00652719	0.0172988	0.0188503	0.00817779	0.00374804	0.00908464
0.0136708	0.015111	0.0061756	0.0112166	0.0107667	0.00505088	0.00927058	0.0106345	0.00944111	0.0160237	0.0155131	0.0125413	0.0134866	0.0121665	0.00841459	0.0134487	0.00889207	0.00967496	0.00599321	0.00745605	0.00776047	0.00806234	0.0113693	0.0123987	0.00370241	0.00916916	0.012609	0.00453903	0.00670169	0.00707382	0.0138556	0.0110289	0.0168539	0.0152134	0.0161123	0.0104242	0.00425377	0.0108732	0.00670951	0.0099698	0.0131915	0.00256389	0.00791106	0.00859427	0.00342628	0.0084499	0.0157439	0.00551564	0.00968197	0.00664123
0.0131657	0.00978121	0.0142934	0.0192992	0.0112521	0.00530596	0.00502015	0.0117984	0.00668274	0.00859093	0.0076727	0.0124311	0.0105043	0.0159016	0.0116063	0.00750159	0.00478884	0.0181853	0.022325	0.00738563	0.000868445	0.01279	0.0121646	0.00312129	0.00493335	0.0257369	0.0254224	0.0108024	0.0127343	0.00867505	0.0033962	0.00496312	0.00658402	0.00945717	0.0120178	0.00531751	0.00840005	0.00284338	0.00419052	0.0123213	0.0114497	0.00262604	0.0107372	0.0132657	0.0174314	0.00357127	0.00580948	0.00669445	0.00645505	0.00698519
0.00648453	0.0109256	0.0127684	0.00652362	0.00578322	0.00779648	0.00825048	0.00903561	0.0174048	0.00499292	0.00499339	0.00245481	0.00634314	0.00711435	0.0165018	0.00841719	0.00986586	0.00698351	0.00480976	0.00248627	0.0146538	0.0155523	0.00877491	0.0100069	0.00632451	0.00871375	0.00766121	0.0132458	0.00929454	0.00671392	0.00641346	0.00401591	0.00636463	0.0173948	0.00845042	0.00456282	0.00485747	0.00622006	0.023188	0.0183943	0.00902562	0.0100946	0.00921546	0.0078522	0.00544957	0.00632204	0.0101386	0.00458039	0.0063952	0.00547025
0.0141946	0.0138407	0.015606	0.00942803	0.0141638	0.00712909	0.0161141	0.00944649	0.0100335	0.00971182	0.00999706	0.0121388	0.00631096	0.0043596	0.0126367	0.00727763	0.00629556	0.00360595	0.0117545	0.0156771	0.0101102	0.00386944	0.00753064	0.00978474	0.0102588	0.0119124	0.00990119	0.00809782	0.0119659	0.00568773	0.00859793	0.00975795	0.00743527	0.0119302	0.00929741	0.00565339	0.0118095	0.00898863	0.0138661	0.00537445	0.00698761	0.00633993	0.0063998	0.00968278	0.00929536	0.00422078	0.00473669	0.00683407	0.00762292	0.00792476
0.0107051	0.00717495	0.0105781	0.012085	0.0131014	0.00969089	0.010769	0.00896509	0.0100965	0.0106529	0.014459	0.00970713	0.0121987	0.0119632	0.0111414	0.0124842	0.011696	0.0105478	0.00939172	0.014873	0.012765	0.00945568	0.0128107	0.00977202	0.0145009	0.00973987	0.00938181	0.0112555	0.0114802	0.010655	0.0149647	0.00787349	0.0102801	0.0080272	0.0126087	0.0112564	0.0116048	0.0185601	0.0187814	0.0133825	0.0103506	0.0107372	0.0059761	0.0121658	0.0121809	0.0102345	0.0125813	0.00754022	0.00726964	0.00772882
0.00480918	0.0105794	0.00942117	0.0117163	0.00568589	0.0170762	0.0220117	0.00932638	0.029634	0.0252858	0.00537813	0.025028	0.0207807	0.0139738	0.00356875	0.0138985	0.00211633	0.00946763	0.0074991	0.00720585	0.00570104	0.0147941	0.0114835	0.00853465	0.0275226	0.00981482	0.00927517	0.0119899	0.00999618	0.00858884	0.0165185	0.00610558	0.00379619	0.00238749	0.0136025	0.00975571	0.0155783	0.0112402	0.00920347	0.0212516	0.0112746	0.00777714	0.00821173	0.00814006	0.0119017	0.0123686	0.00243085	0.0292449	0.018862	0.00598073
0.018933	0.0118026	0.010159	0.0112955	0.0126997	0.0140189	0.0156892	0.00838988	0.00995576	0.0185341	0.012102	0.0170047	0.0115127	0.0127425	0.00448659	0.00876285	0.0108028	0.0152502	0.00927226	0.00922827	0.00944299	0.019445	0.0089474	0.0134675	0.0124839	0.00965368	0.00721118	0.00486232	0.0157239	0.00928304	0.0119352	0.00732607	0.00649203	0.00793224	0.00821733	0.00685432	0.00951739	0.00739076	0.0109756	0.00450329	0.00904922	0.0192064	0.0107877	0.00938494	0.0117598	0.00479745	0.0136709	0.00769457	0.0106538	0.0115049
TAN
0.0106898	0.0198595	0.00934985	0.00626648	0.0040737	0.00782693	0.0158953	0.0112107	0.0151716	0.015857	0.0102049	0.0101778	0.0150762	0.020583	0.015773	0.0132783	0.021541	0.041492	0.0209495	0.0157304	0.0159594	0.0125207	0.0163824	0.0245651	0.0252002	0.0397739	0.0182682	0.0168378	0.0152836	0.00755629	0.0130743	0.0179994	0.0179074	0.00856677	0.00923202	0.0136158	0.0186776	0.0155949	0.0156079	0.0206063	0.0137317	0.00603054	0.00750897	0.00779618	0.0141441	0.0193338	0.0174575	0.0144693	0.0116126	0.0133677
0.0157571	0.0225722	0.024367	0.0345159	0.0380133	0.0393302	0.0304372	0.0307458	0.0187161	0.0220171	0.0246403	0.0170594	0.0199686	0.0222159	0.0174941	0.0188761	0.0174978	0.0168884	0.0108217	0.0107925	0.0127557	0.0104747	0.0116101	0.0123873	0.0132639	0.0152553	0.0207859	0.0224874	0.0316875	0.0339096	0.029137	0.0188502	0.0211093	0.0179909	0.021609	0.0252723	0.0154891	0.0149151	0.0143144	0.0175182	0.0157697	0.0151656	0.0187092	0.026865	0.0244012	0.0260596	0.0153289	0.0174993	0.0183072	0.0165105
0.00990925	0.0130717	0.00797239	0.00757521	0.00706845	0.0124615	0.0143541	0.00926552	0.00250615	0.00360235	0.00805063	0.00536697	0.00723435	0.00798006	0.0083368	0.00386195	0.00341662	0.00922377	0.0114218	0.00852122	0.0131724	0.0172197	0.0107934	0.00677468	0.00887746	0.00739056	0.0083577	0.00819226	0.00357895	0.00245491	0.0127954	0.0170886	0.00826308	0.00854555	0.00537009	0.00660996	0.00992981	0.0107062	0.0171823	0.0124588	0.0116465	0.0184707	0.00881263	0.00719008	0.0170057	0.0180603	0.0112266	0.0102047	0.0119585	0.00793243
0.0141982	0.0261313	0.00971141	0.00998758	0.014373	0.0318349	0.0206681	0.0164428	0.00495543	0.0151617	0.0161353	0.00933937	0.0134124	0.0202846	0.00780179	0.0107738	0.0137689	0.0165026	0.0161518	0.0118714	0.0103536	0.0185042	0.00962043	0.00364281	0.0157328	0.0187957	0.0121267	0.0072494	0.0103948	0.00594779	0.0167823	0.00639959	0.00973273	0.00937241	0.00743597	0.00396373	0.00391867	0.00740169	0.00758644	0.0118192	0.0101099	0.0201919	0.00958392	0.0139607	0.0147232	0.0143369	0.0270485	0.0237521	0.0157021	0.00979496
0.0157843	0.0104299	0.00430731	0.012064	0.00662923	0.00757042	0.00723681	0.00875927	0.0163359	0.0152581	0.0191775	0.0182367	0.0211562	0.0132145	0.0102976	0.013095	0.0128825	0.0163078	0.00872988	0.00586449	0.0132307	0.015818	0.00836652	0.00722967	0.011875	0.00918838	0.0130057	0.0182343	0.0117855	0.00872291	0.00864056	0.0103339	0.00498661	0.00759398	0.0116102	0.0089931	0.00536107	0.0161477	0.00746151	0.0136581	0.0124695	0.015159	0.00815067	0.0132011	0.0166651	0.0175688	0.0202498	0.0199792	0.0208701	0.0250792
0.0141155	0.00808432	0.00668927	0.0110864	0.0128495	0.011361	0.00717589	0.0124119	0.0142284	0.0139878	0.0108862	0.00670349	0.0106097	0.0109058	0.00932702	0.0153493	0.0133907	0.0130553	0.0107962	0.00700914	0.00629627	0.0124258	0.0108025	0.012701	0.0137109	0.00868662	0.0115392	0.0100355	0.0114679	0.00985317	0.0161761	0.013555	0.0159978	0.013898	0.00835706	0.0116108	0.00955913	0.00491394	0.011976	0.00912572	0.0123354	0.0102105	0.0137116	0.0115465	0.0106767	0.0110464	0.0158091	0.0152638	0.00841822	0.0112222
0.0134436	0.00660341	0.0084191	0.00913992	0.0161513	0.0152003	0.0203821	0.00891824	0.00287041	0.0078988	0.00754136	0.00728949	0.0160887	0.0045936	0.00594315	0.00500682	0.00281305	0.00623403	0.0102576	0.00618845	0.00505063	0.00618218	0.00460324	0.00880043	0.0164116	0.00784813	0.014341	0.00485628	0.0112799	0.0130665	0.00492986	0.00652648	0.0111612	0.00986638	0.0108534	0.00494126	0.0131166	0.0172491	0.0036562	0.00761309	0.0100727	0.0152678	0.0126304	0.0150765	0.00986811	0.00679442	0.0103491	0.0111663	0.0119109	0.0153733
0.0151147	0.0164261	0.02495	0.0276292	0.0155473	0.00895541	0.00345052	0.0116486	0.0117312	0.00787405	0.00540295	0.013397	0.0222694	0.0305615	0.0177791	0.0200022	0.0168901	0.0130296	0.0132841	0.0195814	0.0180887	0.0101877	0.00846912	0.0210646	0.0189185	0.0259001	0.0230162	0.0363831	0.0516721	0.0455102	0.0346965	0.0361592	0.0478574	0.0244394	0.0312263	0.0318565	0.0257609	0.0238159	0.0152684	0.0206302	0.0166571	0.00921912	0.00725528	0.0119785	0.00740494	0.00749873	0.0189857	0.0154236	0.00564368	0.00769649
0.0253056	0.0159217	0.0142613	0.0100061	0.0196572	0.0247463	0.00989267	0.0185034	0.0206903	0.0112542	0.0128577	0.00206585	0.0114995	0.0231253	0.0200267	0.00780978	0.0061012	0.0115368	0.0278492	0.0280667	0.0120222	0.0112967	0.00426282	0.0131837	0.00771348	0.010303	0.0121731	0.00901314	0.00655481	0.0133976	0.00991266	0.00737462	0.0150772	0.00732366	0.00431589	0.00929273	0.0153294	0.0118705	0.0175438	0.0360254	0.0195297	0.0220402	0.0118615	0.0100505	0.00389377	0.0161289	0.022482	0.0120961	0.00930756	0.0173964
0.0562547	0.0489024	0.0454778	0.0384018	0.0308893	0.0431353	0.0604087	0.0540529	0.0619447	0.0666511	0.0610709	0.0518687	0.0484029	0.0378569	0.0560451	0.0534542	0.0388799	0.0331682	0.0341506	0.0381343	0.0266438	0.0291403	0.0123875	0.00930264	0.0160342	0.0222545	0.0245764	0.0240636	0.0233149	0.0166134	0.0141751	0.0149213	0.0227171	0.0243917	0.0131069	0.0169865	0.0222017	0.00913141	0.019011	0.0167131	0.0127444	0.0269543	0.0246153	0.0220025	0.0215024	0.0360638	0.0269287	0.0316644	0.0468732	0.0394704
0.0180872	0.0199118	0.0196725	0.0116916	0.00858591	0.0255532	0.0257269	0.0317143	0.0230521	0.0202529	0.0435209	0.0362672	0.0337786	0.0326756	0.0256844	0.0248108	0.027167	0.0204072	0.0143124	0.0162895	0.0144827	0.033792	0.0243053	0.036134	0.0222483	0.0139927	0.0241497	0.0191258	0.0122235	0.00954585	0.0107872	0.0159971	0.0125294	0.0101427	0.0130855	0.00841418	0.00508202	0.0132117	0.00715467	0.0072611	0.00370034	0.0086885	0.00774342	0.0101366	0.0138497	0.00586565	0.00694892	0.0100165	0.0107571	0.0108324
0.0102417	0.00846784	0.00867911	0.00662061	0.0119766	0.00889887	0.00997649	0.00830839	0.0093363	0.00539117	0.00767004	0.0149405	0.0139255	0.00885853	0.010258	0.0133999	0.0144391	0.0111933	0.0100564	0.00823126	0.0105016	0.0100348	0.00913233	0.00658911	0.0104506	0.0204151	0.0124823	0.0124166	0.013155	0.0120178	0.0066925	0.0135907	0.00630573	0.00824094	0.00653437	0.00961098	0.013774	0.0147974	0.0174371	0.00888529	0.0109246	0.0111028	0.00875609	0.0132655	0.00935009	0.0119614	0.0107226	0.0187238	0.019896	0.0146844
0.0164751	0.0239388	0.0129469	0.0275478	0.0299762	0.0160421	0.0248354	0.0192269	0.015842	0.0230765	0.0309611	0.0418695	0.051101	0.0427684	0.0406476	0.0221802	0.0239952	0.0449239	0.0262333	0.0256405	0.0212286	0.0214927	0.00928788	0.017035	0.00932166	0.0163351	0.0172508	0.00927511	0.0109698	0.0086393	0.00546589	0.00664498	0.0106321	0.0139979	0.00852649	0.00265551	0.011943	0.0188693	0.0148317	0.0114291	0.0116206	0.00622471	0.00713037	0.0106115	0.00706029	0.0148906	0.0166882	0.0108099	0.0100748	0.011369
0.0301486	0.0228515	0.0138343	0.0201827	0.020192	0.0125606	0.0145039	0.0130978	0.0168137	0.0252034	0.0188298	0.0207286	0.0157524	0.0243617	0.0167055	0.0136617	0.0115405	0.0091773	0.00768535	0.0187872	0.00872472	0.0104027	0.0136289	0.00984312	0.00951057	0.0117462	0.0103653	0.0114723	0.00968975	0.0134174	0.00891692	0.0115806	0.00731202	0.00685586	0.00981595	0.0104365	0.0064234	0.00716205	0.00988449	0.00958386	0.0142106	0.0047793	0.0179278	0.0204264	0.0109201	0.0113777	0.0108398	0.0104911	0.0209885	0.0140743
0.0400442	0.0330339	0.0247074	0.0229513	0.0254966	0.0204654	0.0237014	0.0226049	0.0211146	0.0285774	0.0208368	0.0132119	0.0174855	0.0133481	0.0124681	0.0155559	0.0190469	0.0183547	0.0179786	0.0080176	0.00981558	0.013841	0.0105216	0.0120695	0.0102587	0.0140822	0.00413813	0.00685369	0.0161805	0.010788	0.0100005	0.0134911	0.0137899	0.00656033	0.0120722	0.0182591	0.0231595	0.0174742	0.0123987	0.0097222	0.00691187	0.0115676	0.00895295	0.00918137	0.00980677	0.0113545	0.00951211	0.0115391	0.00885601	0.011347
0.0190232	0.0152369	0.0189603	0.02034	0.0169731	0.0179165	0.0167949	0.0148114	0.0125026	0.0160093	0.0205316	0.0151892	0.0142589	0.0106826	0.00723259	0.00918791	0.00918053	0.00835284	0.0119049	0.00952635	0.0103756	0.0109464	0.00935869	0.0135786	0.0179812	0.013075	0.0103623	0.00714058	0.00885687	0.0138807	0.0080789	0.00424002	0.00684261	0.00874734	0.00978545	0.00959053	0.0109352	0.00563085	0.00665	0.0103563	0.0103266	0.00683148	0.00659801	0.00558225	0.011839	0.00746564	0.0119543	0.0091611	0.0119752	0.0115509
0.0312351	0.0236889	0.025842	0.0245385	0.0240505	0.0303083	0.0278603	0.0398512	0.032442	0.02151	0.0156594	0.0105586	0.00412349	0.00608747	0.0064196	0.00808927	0.0103034	0.0105804	0.015701	0.0149838	0.0196758	0.0167979	0.0153419	0.0132535	0.0139746	0.0109156	0.00943272	0.0197381	0.0155666	0.00895172	0.0138092	0.00844437	0.00898302	0.0131875	0.0070099	0.0132905	0.0098216	0.00891764	0.00721004	0.00894288	0.0105524	0.0107783	0.0146553	0.00853241	0.00450776	0.00805544	0.00928855	0.00666026	0.00755252	0.0170194
0.0102472	0.0137862	0.00797195	0.0399373	0.043338	0.0292433	0.039066	0.056278	0.0300311	0.0296519	0.0257277	0.0164958	0.0120375	0.00893145	0.0105248	0.00713812	0.0184021	0.0172083	0.0195435	0.0216129	0.0109102	0.024884	0.0229939	0.0205592	0.0211039	0.0137693	0.0146187	0.00805562	0.0183998	0.018459	0.0149126	0.0120976	0.0109874	0.0178243	0.0113701	0.00887776	0.00804904	0.00861634	0.00406178	0.00767483	0.0164273	0.0210509	0.00822983	0.0108668	0.0263892	0.0154962	0.0130167	0.0121791	0.0253762	0.033577
0.0151956	0.0130949	0.0136746	0.00920845	0.00826325	0.0136862	0.0110899	0.0115262	0.0065259	0.00838342	0.0106522	0.00867718	0.00826248	0.0111099	0.00968675	0.00977972	0.00749191	0.00777874	0.0122687	0.0111975	0.00859548	0.0043762	0.00951023	0.00829711	0.0106988	0.00927451	0.0132921	0.00994852	0.00908253	0.00917485	0.0113447	0.00943829	0.0123003	0.0114029	0.00876749	0.00744668	0.0120614	0.0113488	0.010353	0.00888883	0.00970558	0.00543934	0.0104652	0.0116808	0.00867484	0.00925693	0.00756781	0.0121635	0.0116893	0.00681871
0.0173111	0.0194695	0.0118243	0.0088069	0.00762794	0.0129325	0.0134831	0.00447335	0.00752046	0.015135	0.0116394	0.0150384	0.00737175	0.0141154	0.00934884	0.00448451	0.0150732	0.00944124	0.0106476	0.0167078	0.00819295	0.0203234	0.0123656	0.0094502	0.011462	0.00764907	0.00605913	0.0132658	0.00790195	0.00419348	0.0133316	0.0162248	0.01434	0.009926	0.00997561	0.00347043	0.0080337	0.006744	0.0107482	0.0164345	0.0122131	0.0076176	0.0164455	0.0200221	0.0107481	0.0094982	0.0142376	0.0100325	0.0212962	0.0231216
0.0718962	0.0862684	0.0943187	0.085506	0.0643772	0.0587347	0.0492135	0.0483143	0.0550151	0.0510539	0.0370658	0.0548999	0.0661501	0.0541862	0.0448471	0.0473618	0.0502133	0.0430134	0.0535272	0.0428082	0.0308878	0.0320115	0.0249186	0.0282729	0.0258291	0.0196854	0.017442	0.0222267	0.0203213	0.0134657	0.0167537	0.0183932	0.0222312	0.0159247	0.0104199	0.00410337	0.0159038	0.0134466	0.00966039	0.0109164	0.00779436	0.0109085	0.0129253	0.00788012	0.0144524	0.0169184	0.00949659	0.0211949	0.0284967	0.0347173
0.080968	0.0593066	0.0522984	0.0359902	0.0453044	0.0263372	0.0301399	0.0313795	0.0437517	0.0351325	0.0304206	0.0321452	0.0455044	0.042924	0.0212579	0.0239811	0.0159163	0.0243103	0.0237887	0.0217006	0.016034	0.0140976	0.0153527	0.0203996	0.0155806	0.0155705	0.023268	0.0201933	0.00963629	0.011219	0.0119095	0.0103685	0.00617978	0.0089818	0.00911433	0.00528774	0.00472702	0.0109478	0.0134563	0.0100948	0.00634881	0.0132007	0.0165522	0.0174728	0.0145469	0.0141871	0.0164851	0.0146515	0.00832012	0.0129466
0.0278837	0.0223022	0.0141837	0.0289637	0.0327973	0.0203498	0.0243549	0.014331	0.0269305	0.0109922	0.013925	0.00434255	0.0158863	0.0218385	0.00967184	0.0194676	0.0148427	0.00761663	0.0205879	0.0265395	0.0260127	0.0094925	0.00625713	0.00761208	0.0220467	0.0166191	0.010937	0.00810525	0.00922837	0.0138234	0.0119368	0.00674873	0.0161695	0.0179164	0.0142761	0.00933389	0.0111191	0.0104758	0.00963668	0.0110169	0.0129575	0.0209017	0.0158283	0.00627153	0.00724216	0.0108958	0.0132415	0.0186491	0.0240484	0.0169976
0.019375	0.0225374	0.0392678	0.0180599	0.0112908	0.0228721	0.0392866	0.0341627	0.0234904	0.027904	0.0133974	0.0235607	0.0301116	0.0281577	0.0271718	0.0206742	0.021697	0.0201087	0.0133221	0.0122572	0.025249	0.0118654	0.00882328	0.0277431	0.0146383	0.0118559	0.0126446	0.0168556	0.00866332	0.00699059	0.0151664	0.0212668	0.0192685	0.00701455	0.00238631	0.0141606	0.0229559	0.014308	0.0171536	0.013976	0.00897729	0.00941175	0.0088883	0.0112351	0.010626	0.00792054	0.0076916	0.00970437	0.0107677	0.00893377
0.0151628	0.0156859	0.0105289	0.00956746	0.011001	0.0117661	0.0070996	0.0139406	0.0174271	0.0128889	0.0133658	0.0173389	0.0131762	0.0195386	0.0220328	0.0212091	0.0116598	0.0209677	0.0156592	0.0112208	0.0160636	0.0140798	0.0123036	0.0178571	0.011648	0.0113573	0.010404	0.00828573	0.0103573	0.0117071	0.0105295	0.00526644	0.0176488	0.00827613	0.0123177	0.0148797	0.0163121	0.0151952	0.00464709	0.0107642	0.0143119	0.0101812	0.0146654	0.00964289	0.013141	0.0177116	0.0132321	0.0091549	0.0116501	0.0200227
0.0223528	0.0168421	0.0267937	0.0244435	0.0230292	0.0214541	0.0225216	0.0184548	0.0266474	0.0226736	0.0163527	0.0167417	0.0206571	0.0125307	0.0145801	0.0172545	0.0210383	0.0253652	0.0176875	0.0206864	0.0117506	0.0137712	0.012669	0.0154034	0.00915135	0.00913982	0.0121615	0.0198913	0.012466	0.00942723	0.0112584	0.00593802	0.00687098	0.00775929	0.0148529	0.0126526	0.0184268	0.00666899	0.0132604	0.00651286	0.00925856	0.0111166	0.0110145	0.00871988	0.00700638	0.0101385	0.00994582	0.0123451	0.0131028	0.0076147
0.0363926	0.0317603	0.0155039	0.0157821	0.0134658	0.00871085	0.0178736	0.0231081	0.0137462	0.0285222	0.0264429	0.0172629	0.0183294	0.0294747	0.0246922	0.0146401	0.0086165	0.0133689	0.0129857	0.015541	0.00770671	0.00505221	0.0115624	0.00798532	0.020323	0.0176325	0.0144251	0.00649334	0.00835959	0.00874472	0.0149917	0.0118244	0.0206189	0.0165654	0.00823632	0.0121703	0.011436	0.0110017	0.0110573	0.00562878	0.00643817	0.00729601	0.0121113	0.00931632	0.00799108	0.015556	0.0223972	0.0254413	0.0136754	0.015585
0.0430372	0.0327245	0.0251942	0.0301451	0.0231013	0.0268351	0.0260114	0.0349775	0.026038	0.0327152	0.0280098	0.0214228	0.0246696	0.0148414	0.0272747	0.0286162	0.0273443	0.0346846	0.0456108	0.0441018	0.0347345	0.0253248	0.0215337	0.0230463	0.0241639	0.0231278	0.0163727	0.0105299	0.00707368	0.0067242	0.0172897	0.0139884	0.00921172	0.0191342	0.0106993	0.00732873	0.0090648	0.010687	0.0113888	0.00988713	0.0121079	0.00898459	0.0104159	0.00913813	0.0170653	0.0310287	0.042245	0.0265451	0.00855577	0.00867699
0.0266293	0.0286088	0.0264328	0.0182561	0.0212965	0.0161908	0.0111475	0.0299694	0.042068	0.0369117	0.0265255	0.0149377	0.0310574	0.0356328	0.041865	0.0473423	0.0439188	0.0283066	0.0326857	0.0314796	0.0416624	0.0363713	0.0303397	0.0385308	0.0364205	0.0219242	0.0136504	0.0128655	0.02418	0.0150162	0.00938104	0.0134603	0.0105683	0.00618809	0.00946159	0.00877302	0.0102921	0.00894047	0.00334001	0.0135437	0.00919017	0.00821676	0.00793033	0.00910013	0.0137461	0.0131986	0.0161492	0.00531692	0.0219665	0.0208555
0.0360594	0.0272278	0.0179328	0.0218272	0.018842	0.0137816	0.0212753	0.0297888	0.0192201	0.0179393	0.0177911	0.0203895	0.0227232	0.0241799	0.0191727	0.0231745	0.0193338	0.018303	0.0154373	0.0163342	0.0165422	0.0247776	0.0181325	0.0165656	0.0177529	0.00678277	0.0113469	0.0105002	0.00984551	0.0126665	0.0113135	0.00904477	0.0108363	0.0180039	0.0123867	0.0117166	0.00538148	0.00836288	0.00919504	0.0109364	0.0126087	0.0134522	0.0118392	0.0108457	0.012852	0.0159369	0.0107275	0.00734903	0.0110226	0.0156166
0.026659	0.0233503	0.0250741	0.0191287	0.0133878	0.0183708	0.0179637	0.0201636	0.0165831	0.0147627	0.0187335	0.0214757	0.0230203	0.0124128	0.0116683	0.0205194	0.0310573	0.018074	0.0194009	0.0157655	0.0192271	0.0152014	0.0128177	0.0169543	0.0159649	0.0170212	0.0239994	0.0177631	0.021179	0.0165995	0.0235166	0.0140079	0.0179553	0.015389	0.0190549	0.0191381	0.0166308	0.0119684	0.0119612	0.0163803	0.0170005	0.0167297	0.0185755	0.0228194	0.0285835	0.0350904	0.0299387	0.0250883	0.0348771	0.044819
0.0255983	0.0153928	0.0154555	0.00889456	0.0158774	0.0130839	0.00786906	0.00570681	0.0054277	0.0150088	0.0304094	0.0199553	0.0162154	0.0267653	0.0174568	0.00241654	0.0159272	0.0141259	0.0240294	0.0203804	0.0186045	0.022053	0.0145207	0.0107197	0.0141998	0.00502978	0.0102783	0.00785178	0.0142812	0.00886706	0.00336899	0.00405911	0.011655	0.00628208	0.011548	0.014326	0.0102433	0.00384231	0.00939865	0.0145243	0.00295916	0.0114392	0.0124922	0.00751686	0.0138646	0.0112053	0.00725504	0.0107743	0.0114121	0.016321
0.0339708	0.0217273	0.0157336	0.0153089	0.0154314	0.0213386	0.0123893	0.0301941	0.0290999	0.025636	0.0229543	0.0285682	0.0269007	0.0218079	0.0107421	0.0163926	0.0168714	0.012829	0.0180201	0.010596	0.00425607	0.00713499	0.016072	0.0196238	0.00904697	0.0183986	0.0101549	0.00801645	0.0165159	0.00857284	0.0112444	0.00891324	0.00724261	0.0148829	0.0126038	0.00841922	0.0183095	0.011918	0.0101438	0.00574935	0.0105393	0.0090511	0.00345326	0.00788367	0.00785042	0.0203083	0.0149233	0.00838042	0.0121678	0.0230769
0.0222959	0.0137072	0.0165825	0.0177152	0.0178787	0.0111785	0.0192057	0.0263384	0.013975	0.0199017	0.0137933	0.0171754	0.0210457	0.0145901	0.0126503	0.0182598	0.0119751	0.0212849	0.0165799	0.0233598	0.0172175	0.0160307	0.0231661	0.0130665	0.010996	0.0123725	0.0193566	0.0273545	0.0189586	0.0092092	0.0209986	0.0276246	0.0146172	0.0097167	0.00801249	0.0115059	0.0126501	0.0170467	0.00669036	0.012091	0.0222711	0.00539417	0.00374428	0.0146872	0.0134131	0.0151227	0.0197825	0.0218694	0.00801026	0.0235042
0.0230123	0.0392632	0.0242941	0.0104906	0.0121195	0.0106898	0.00707238	0.00700945	0.0195711	0.0155651	0.0113262	0.0112733	0.00836557	0.0121392	0.0212603	0.019015	0.0163267	0.0106788	0.00939512	0.00949888	0.00769266	0.00811908	0.00911692	0.00950196	0.0210017	0.0234842	0.0148091	0.00759371	0.00858844	0.00944543	0.00682655	0.0036951	0.00960964	0.0112283	0.00872465	0.0114644	0.00935462	0.0180378	0.0219687	0.00853504	0.0152817	0.0032005	0.013025	0.0139915	0.0187874	0.0166077	0.0109756	0.0112945	0.0105018	0.00857822
0.0138144	0.0116369	0.0214321	0.014932	0.0144473	0.0131457	0.0179546	0.0179175	0.00969656	0.00928284	0.0147424	0.0160879	0.0163974	0.0139206	0.0144156	0.0228355	0.0160263	0.00716138	0.00684427	0.0127796	0.00607698	0.0105634	0.00806242	0.00700826	0.00742233	0.00739836	0.0068569	0.0106683	0.00803472	0.00385919	0.00641917	0.0087633	0.00881392	0.00793693	0.00881349	0.00750351	0.0254229	0.0087959	0.00887292	0.0119916	0.00670074	0.0172361	0.0063609	0.0116154	0.00640063	0.0130571	0.0175207	0.00715347	0.0125718	0.0170473
0.0173125	0.0203124	0.0115796	0.0217569	0.0161186	0.00668456	0.0131865	0.0145001	0.0158506	0.0176909	0.0165014	0.0189584	0.0107297	0.0137096	0.0132726	0.0139387	0.00873022	0.00970413	0.00754711	0.00945529	0.00690888	0.00801666	0.0178925	0.0182369	0.0197056	0.00955464	0.00599579	0.00855853	0.0159776	0.0132601	0.0135465	0.00694814	0.0080405	0.0133789	0.0060407	0.00367549	0.00657111	0.00363291	0.00975046	0.0142825	0.0074869	0.00632271	0.00816373	0.0159782	0.00587486	0.0121221	0.0127908	0.00678859	0.00546661	0.00932012
0.0555456	0.055715	0.0463069	0.0360879	0.0323694	0.0318758	0.0233343	0.0296822	0.0355051	0.0318427	0.0244894	0.0207606	0.0243454	0.0321734	0.0194411	0.0208796	0.0222623	0.0206496	0.0198588	0.0178148	0.0154395	0.0121	0.0136779	0.0141985	0.0151091	0.0105687	0.00847428	0.010178	0.00684741	0.0131968	0.00929112	0.00949558	0.011157	0.00810106	0.0126169	0.00983942	0.0103332	0.0113479	0.0118273	0.0120211	0.00872458	0.0104744	0.0091423	0.00960003	0.0135638	0.0156772	0.0127814	0.0145754	0.016358	0.0161424
0.0537847	0.0456372	0.0418132	0.0361711	0.032268	0.0500772	0.0485359	0.0412161	0.0357544	0.034318	0.0481233	0.0429057	0.0299718	0.0392038	0.0387196	0.0165335	0.025358	0.0276805	0.0275076	0.0236335	0.0371676	0.0197375	0.0113516	0.0145775	0.0140552	0.00815607	0.00824047	0.0117433	0.0133029	0.00607758	0.0111629	0.0134205	0.0118226	0.0122388	0.0103635	0.00890736	0.0171991	0.0120329	0.00926763	0.0083655	0.0165572	0.0151775	0.0165425	0.0155474	0.0143844	0.0156668	0.0155131	0.00838026	0.0161267	0.018113
0.0533283	0.0603146	0.0537238	0.0357724	0.0326506	0.0150798	0.026025	0.0264413	0.0256968	0.0365498	0.033544	0.0302248	0.0377306	0.0259824	0.0145405	0.0125116	0.00982775	0.0123929	0.00865216	0.0209034	0.0120966	0.00678066	0.0077692	0.01119	0.00872137	0.00605858	0.0100126	0.00845219	0.0129675	0.00980548	0.00757976	0.013646	0.00944583	0.0186371	0.00457183	0.00664105	0.016073	0.00671265	0.0146787	0.00219627	0.00829442	0.0108007	0.00592648	0.0117007	0.00692832	0.0162291	0.0169598	0.0158066	0.015584	0.0200426
0.0303723	0.0398866	0.0392752	0.0273821	0.0296127	0.014088	0.00689328	0.0232866	0.0244475	0.0279496	0.0297507	0.00893393	0.0133035	0.0108572	0.0133252	0.0143774	0.0106925	0.0122045	0.00709649	0.014287	0.00815268	0.00412558	0.0094938	0.00986542	0.0119211	0.00910564	0.0127774	0.0129865	0.00910064	0.0081902	0.00565792	0.0153497	0.00821885	0.0105582	0.011786	0.00753746	0.0087899	0.0048648	0.00671242	0.00617399	0.00868344	0.00684148	0.0133249	0.0110249	0.00998843	0.0100484	0.00913628	0.00915799	0.00729904	0.0115127
0.00950114	0.0133715	0.0113904	0.0157287	0.01021	0.00903238	0.0123626	0.0158804	0.0174135	0.0152638	0.0144582	0.0178217	0.0203778	0.0142274	0.0186373	0.0186565	0.023228	0.0132064	0.0106982	0.0148686	0.0175158	0.0166612	0.0166823	0.0178453	0.0138708	0.0201384	0.0102353	0.0061672	0.0115831	0.0105796	0.0116426	0.00996532	0.02064	0.0160965	0.00993631	0.0181329	0.0131304	0.0122838	0.0104893	0.012501	0.00878623	0.0125983	0.0135687	0.0153598	0.0182727	0.0199343	0.0138666	0.0188743	0.0156719	0.0216517
0.0110178	0.00970012	0.00807212	0.00973667	0.017437	0.0125578	0.00715436	0.00971354	0.0113904	0.0141137	0.0110727	0.0137619	0.0152267	0.0101537	0.0135798	0.0156597	0.0112893	0.016751	0.0141984	0.0101514	0.0102587	0.013884	0.00842227	0.0103181	0.0135911	0.0106084	0.019562	0.00995709	0.00860789	0.0107964	0.0134304	0.0139917	0.0161611	0.0121061	0.00952336	0.0136402	0.00903493	0.00976392	0.00881438	0.0165548	0.0147472	0.0158796	0.0100671	0.0137116	0.0180045	0.0194566	0.0295975	0.0234194	0.0156521	0.0190364
0.0452155	0.0190104	0.0106245	0.00968006	0.00847868	0.0125253	0.0213191	0.0287917	0.0218126	0.0139311	0.0249587	0.0170896	0.0206171	0.0226436	0.0291469	0.0280569	0.0334724	0.0239162	0.0150177	0.0150647	0.0207349	0.0122229	0.0143505	0.0132971	0.0116624	0.0131498	0.00769445	0.0143	0.0184828	0.0117705	0.00626117	0.010579	0.00941697	0.00619639	0.0109617	0.00868609	0.00836829	0.00821362	0.00659582	0.0124222	0.0141674	0.0116029	0.010292	0.0150869	0.0175178	0.015012	0.0137467	0.0234339	0.0182464	0.0107932
0.0199948	0.0211618	0.0126316	0.0078946	0.0101824	0.010584	0.0120849	0.0181703	0.0163773	0.00993671	0.0130919	0.0144733	0.0159322	0.0173822	0.0211521	0.0107201	0.0112562	0.0114567	0.0140996	0.0119547	0.0109541	0.0100024	0.015021	0.0124697	0.010187	0.0164878	0.0136817	0.00784101	0.00581669	0.00844073	0.0126542	0.00925063	0.00799116	0.00860917	0.00812632	0.011927	0.0097498	0.0107821	0.00971183	0.00768415	0.00871773	0.0114216	0.00972332	0.0126546	0.0116775	0.00743523	0.00968088	0.0134368	0.0133959	0.00856303
0.0174239	0.0176642	0.011512	0.0210487	0.0113702	0.00802435	0.0102409	0.0187886	0.0118589	0.0142879	0.0123486	0.00953327	0.0162463	0.0170719	0.0157748	0.00948319	0.0177106	0.0280376	0.0274278	0.0252459	0.0194497	0.0174201	0.0127923	0.0173116	0.00555977	0.0150492	0.0153123	0.0128949	0.0150463	0.0126706	0.0128566	0.00943945	0.014596	0.00799707	0.00948458	0.0158359	0.00502524	0.00941103	0.0119934	0.00734473	0.00585218	0.0120881	0.013822	0.0144087	0.0116741	0.0144727	0.00995071	0.0122526	0.0130782	0.0184991
0.00393259	0.0168174	0.0161806	0.0102646	0.0143122	0.00805465	0.012521	0.00447216	0.00658991	0.00682315	0.00558861	0.0174541	0.0130602	0.0134195	0.00408648	0.0107663	0.00796878	0.0117806	0.0189688	0.0208218	0.00994074	0.0183482	0.0138621	0.00775939	0.012787	0.00932434	0.0114179	0.0169233	0.0162	0.00756871	0.00339252	0.00653774	0.00640556	0.00339972	0.00422751	0.0128935	0.0152292	0.0101898	0.00680663	0.00733221	0.0138937	0.0127453	0.00960214	0.0125585	0.0109473	0.0145031	0.00902941	0.0179739	0.0117541	0.0102662
0.0236551	0.0133274	0.0113355	0.022751	0.016636	0.031023	0.0340306	0.0268948	0.0144858	0.0171019	0.0212137	0.0235435	0.0175227	0.0164459	0.0240709	0.0255539	0.0236806	0.0209256	0.0397967	0.0268174	0.0387007	0.0362377	0.0293375	0.0196472	0.0298209	0.0202032	0.0159087	0.0155291	0.015309	0.0151167	0.0159948	0.00797566	0.0189069	0.0120828	0.0167411	0.0164873	0.00847013	0.00741464	0.0114491	0.0063576	0.0105692	0.00603295	0.00540235	0.00822776	0.0111433	0.0111781	0.0105851	0.00989192	0.0147769	0.0175786
0.0208478	0.00918438	0.00688732	0.00624977	0.0108123	0.00716315	0.0075267	0.00864334	0.00904269	0.00730765	0.00797409	0.0111623	0.0103773	0.0101487	0.011908	0.00946513	0.0132072	0.0102354	0.00920673	0.00739218	0.00902546	0.00957603	0.0114658	0.0111535	0.010498	0.01106	0.00895986	0.0142355	0.0146734	0.0131866	0.0117209	0.00766731	0.00916319	0.0090016	0.0125368	0.0088543	0.00891777	0.0109629	0.00783008	0.0120029	0.0119307	0.0140653	0.00968983	0.0100794	0.0134161	0.0111088	0.0139048	0.0168069	0.0185211	0.0155459
0.00690569	0.014577	0.0195121	0.0175085	0.0101314	0.0127544	0.0113523	0.00466383	0.00875142	0.0115446	0.0157137	0.0146827	0.0103399	0.0140018	0.0150613	0.013523	0.0108418	0.011061	0.018775	0.0138432	0.0166041	0.0168215	0.0118342	0.0117142	0.00994277	0.0148027	0.0128183	0.00618785	0.00762142	0.00993232	0.0152454	0.00893481	0.00908384	0.00635682	0.0153394	0.0124602	0.00683991	0.00623104	0.00709734	0.0067192	0.00985912	0.0101669	0.0106793	0.0103174	0.0202977	0.0122186	0.00661239	0.00585062	0.00654613	0.012908
0.0172527	0.01689	0.0184087	0.00837287	0.0106912	0.00352095	0.00817425	0.00955229	0.0170192	0.00887828	0.00929912	0.0159328	0.00508328	0.00789925	0.00495575	0.0149096	0.0146912	0.011422	0.0171589	0.0170213	0.00517667	0.00929533	0.0107663	0.0141633	0.0146661	0.00542395	0.00701768	0.0112496	0.00775937	0.0116451	0.0182414	0.0167607	0.00912563	0.00775468	0.0026866	0.00929854	0.00761608	0.0146069	0.0248057	0.00950525	0.011498	0.00672405	0.0137063	0.0126936	0.0101315	0.00427388	0.0102605	0.00657994	0.0106331	0.0125092
0.00771537	0.0133779	0.0103649	0.011101	0.00519317	0.0120826	0.0110463	0.0124087	0.0183114	0.0111575	0.0201389	0.00978864	0.00972312	0.0100356	0.0129522	0.0155108	0.00736355	0.00899207	0.0078529	0.00811643	0.0112706	0.0113112	0.0054091	0.00927553	0.0142836	0.00654515	0.00756592	0.00583524	0.00446769	0.0104753	0.0141385	0.00497899	0.00595564	0.005302	0.0104111	0.00217877	0.00600504	0.00583208	0.00414039	0.00875025	0.0094499	0.0153482	0.0127498	0.0149021	0.0107626	0.0117004	0.0156092	0.011649	0.011338	0.00854889
0.00857748	0.00859081	0.0143248	0.0224733	0.0235728	0.0192144	0.0231783	0.0233439	0.0158862	0.0121598	0.0223696	0.0272335	0.0252445	0.0337984	0.0251082	0.0216701	0.0295526	0.0294747	0.0345542	0.0327873	0.0343398	0.0367123	0.034145	0.0239469	0.0241331	0.0234875	0.0372486	0.0285017	0.0110678	0.0178178	0.0205922	0.0153205	0.00448475	0.0116526	0.00736532	0.0122252	0.0113516	0.0183037	0.0105615	0.0168968	0.0133531	0.00794615	0.012612	0.00640659	0.0127052	0.00919786	0.0153605	0.0168535	0.0197614	0.0211206
0.0124131	0.0125879	0.0126679	0.0107797	0.0116508	0.011447	0.0149153	0.0162329	0.0178739	0.0265594	0.0229791	0.0121683	0.015579	0.0179882	0.0176802	0.0151868	0.0141918	0.019897	0.0183117	0.0201464	0.020737	0.0192543	0.0135259	0.017438	0.0157116	0.0316105	0.0212813	0.0169156	0.0222269	0.0197708	0.0236543	0.0122629	0.0230971	0.0252821	0.0195483	0.0195946	0.0298179	0.0329384	0.0225923	0.0322348	0.0268526	0.0302541	0.0259631	0.0297864	0.0208855	0.0197386	0.0311843	0.0417516	0.0524751	0.0430312
0.0145849	0.0135725	0.0108713	0.00924209	0.0167868	0.0197665	0.0110245	0.0155366	0.0167021	0.0114493	0.013605	0.0121229	0.0140915	0.019666	0.0163195	0.0105343	0.0148947	0.0224353	0.00904316	0.00784671	0.0149857	0.0134874	0.00694714	0.0110756	0.0139733	0.0173714	0.0106214	0.00879081	0.0183248	0.0123431	0.00547192	0.00463944	0.00527922	0.0118262	0.00641753	0.00750814	0.0109815	0.00644674	0.0119725	0.0076875	0.0206989	0.0151477	0.016684	0.0122226	0.00660013	0.00628988	0.00915725	0.00838274	0.0149139	0.0219455
0.00865882	0.0102448	0.014037	0.0174434	0.00802806	0.0087903	0.00865812	0.00767449	0.0184166	0.0199037	0.0121962	0.0130149	0.0137397	0.0212674	0.0303671	0.0217563	0.0185691	0.0107395	0.0171794	0.0289204	0.0180784	0.0209142	0.0209774	0.0214405	0.0316302	0.0246988	0.0135919	0.010459	0.0129182	0.00879456	0.0194932	0.0148177	0.00541893	0.00934307	0.00516686	0.0061784	0.00657308	0.00795453	0.0205431	0.0087178	0.00966759	0.0120271	0.0138442	0.0177132	0.022317	0.0136251	0.0133854	0.0132055	0.0245927	0.0171431
0.0291171	0.0180643	0.0201662	0.019885	0.0212893	0.0266392	0.0235522	0.0193895	0.0234595	0.0312784	0.0318464	0.0244826	0.0305671	0.0257723	0.0161648	0.0183236	0.0174369	0.0164937	0.0185172	0.0231926	0.0174492	0.0146976	0.00928922	0.0111451	0.0110613	0.00562302	0.010534	0.0114192	0.00812588	0.00794995	0.0112174	0.0112291	0.0121773	0.00707755	0.0148163	0.00959306	0.00644312	0.0098574	0.0118317	0.00823016	0.0164809	0.0180469	0.0175101	0.0199689	0.0160813	0.012162	0.0190703	0.020819	0.01096	0.0194032
0.0506802	0.0443992	0.0238786	0.0122795	0.0180339	0.0168567	0.00704779	0.0140582	0.0225075	0.0222216	0.0375969	0.036835	0.0245985	0.0316984	0.0328928	0.0352058	0.0399833	0.0344224	0.0259858	0.021921	0.025192	0.0279458	0.0276462	0.0210595	0.00984321	0.021041	0.0195007	0.0135651	0.0142091	0.0214374	0.0174533	0.012167	0.0131997	0.00820874	0.013666	0.0146161	0.0105791	0.0123436	0.0103529	0.0150072	0.0161874	0.0197098	0.0280162	0.0343816	0.0237285	0.042792	0.0136819	0.0421723	0.0388319	0.0532475
0.0191964	0.0119715	0.0151005	0.0148648	0.00876926	0.0116964	0.0189837	0.0175544	0.0155728	0.0156257	0.0280789	0.0339522	0.028525	0.0250774	0.0209506	0.0186641	0.0236316	0.0199917	0.0131861	0.0242552	0.0213236	0.0143996	0.0150912	0.0187932	0.0074155	0.00913353	0.00681015	0.0124151	0.00721881	0.00743129	0.0172315	0.00952894	0.0157403	0.0147252	0.00894118	0.0186202	0.00887886	0.0101491	0.00968791	0.00703705	0.0143974	0.0163213	0.0144659	0.0174556	0.0214179	0.0111844	0.00889709	0.0194719	0.0129883	0.0246052
0.021353	0.0147588	0.0214305	0.0189331	0.0108486	0.0103955	0.0141387	0.0243608	0.0260178	0.0272911	0.0198401	0.0183161	0.0255159	0.00964362	0.0248921	0.0237632	0.0221113	0.0176909	0.0263587	0.0200173	0.0138587	0.0113807	0.0166677	0.0137841	0.00972557	0.00462276	0.0134363	0.0137841	0.00570638	0.00528712	0.00818232	0.0212607	0.00906916	0.019515	0.0176307	0.0239542	0.0129571	0.0119319	0.0204497	0.0222307	0.0144105	0.0126133	0.0147304	0.0157491	0.034085	0.0317471	0.0283087	0.0259585	0.0253002	0.0256184
0.00799174	0.00771751	0.0110068	0.00887675	0.00456076	0.00848354	0.0135372	0.011764	0.00838311	0.00368755	0.00958979	0.0105397	0.00935398	0.0128972	0.020461	0.0189804	0.00835751	0.0123699	0.0151677	0.0108498	0.00697855	0.0124791	0.0157256	0.00984046	0.0139906	0.00955673	0.00981957	0.0145196	0.0104218	0.00860335	0.00813767	0.00606759	0.00517207	0.0103301	0.00867401	0.00903991	0.0102205	0.00264248	0.00846386	0.00906467	0.0111947	0.0140804	0.00826934	0.0174648	0.014167	0.00911916	0.0130975	0.0177529	0.0165674	0.0160772
0.0406932	0.0398742	0.0366373	0.0369195	0.0272809	0.0251818	0.0258049	0.0265953	0.0265335	0.0358506	0.0363754	0.0322193	0.0236092	0.018504	0.0215954	0.0238065	0.0225235	0.0215352	0.0193478	0.0178093	0.019197	0.0170751	0.0180312	0.0154668	0.0189963	0.0119076	0.0121926	0.00851438	0.0116576	0.0101809	0.00988594	0.0132797	0.0147172	0.0143862	0.010659	0.0118463	0.00821411	0.00762497	0.00890371	0.0139764	0.0153806	0.0159433	0.0105782	0.0164107	0.0141066	0.013388	0.01828	0.0220368	0.020279	0.0196237
0.0538115	0.0443925	0.0212881	0.0189868	0.0175291	0.0149608	0.0125048	0.0114076	0.010523	0.0232958	0.0213258	0.0152487	0.012722	0.0131631	0.00891576	0.00574113	0.0105027	0.00985773	0.00885994	0.00910218	0.012158	0.00997912	0.0145275	0.00716901	0.0126512	0.0172122	0.0219445	0.0112278	0.00828822	0.0143047	0.0212855	0.0182653	0.00930729	0.0139189	0.0163478	0.011432	0.012994	0.00911213	0.0132397	0.00940606	0.00908912	0.0152816	0.0154047	0.0141385	0.0162429	0.018221	0.0188805	0.0173739	0.0274053	0.0197967
0.0293351	0.0251591	0.0205532	0.0306224	0.0347563	0.0281884	0.0256625	0.0302256	0.0190722	0.0247836	0.0282076	0.0199617	0.0162852	0.0242804	0.0273271	0.0240721	0.0207093	0.0109649	0.00639517	0.0178953	0.0165975	0.00910247	0.00729858	0.00847996	0.0102819	0.0109836	0.017869	0.0100043	0.013483	0.010689	0.00771823	0.0112587	0.00910931	0.0103708	0.0105484	0.0122363	0.0144381	0.00639909	0.0117591	0.0151805	0.0134555	0.0273863	0.0138401	0.0264327	0.0310046	0.0175561	0.0228191	0.0165883	0.0369115	0.0356658
0.0221101	0.0251489	0.0237323	0.0184463	0.017922	0.0157274	0.0133947	0.0116385	0.00985769	0.00935609	0.0130239	0.0216623	0.0325104	0.0337312	0.0186656	0.0131493	0.0206265	0.0140007	0.0104459	0.0135196	0.0159036	0.0145398	0.0160094	0.018345	0.0163934	0.0154054	0.0275248	0.0113842	0.0174414	0.0102413	0.0171954	0.00605391	0.00822698	0.0102872	0.0077403	0.0122098	0.0109102	0.0134617	0.00949512	0.0207198	0.0302979	0.0226929	0.0167332	0.0194435	0.0264601	0.0331322	0.0158153	0.0209833	0.030016	0.0247113
0.0618777	0.0308655	0.0165745	0.0185358	0.0173668	0.0170657	0.0250386	0.0280725	0.0205282	0.0166664	0.0187507	0.0198248	0.0113634	0.0144006	0.0183939	0.0179956	0.0183093	0.0188424	0.0113039	0.0243632	0.0146105	0.0122613	0.0118084	0.011937	0.0147261	0.0105309	0.00996203	0.0107241	0.00813511	0.012454	0.00996294	0.00385095	0.00817494	0.0124927	0.00912907	0.00425496	0.00605336	0.0159163	0.00874662	0.00797451	0.00901758	0.0103847	0.0148114	0.0160825	0.0175202	0.0115358	0.0114003	0.0149286	0.0120769	0.0229388
0.0533687	0.0219263	0.0123323	0.014582	0.0159011	0.0148027	0.0161526	0.0230635	0.013245	0.0119075	0.0120178	0.0221909	0.0224548	0.0209757	0.0269324	0.0188456	0.0143373	0.012091	0.0094131	0.0171763	0.016542	0.0237021	0.0170963	0.0188479	0.0166835	0.0134315	0.0156144	0.0118909	0.0208267	0.0107992	0.0103514	0.0128828	0.00982386	0.00607409	0.0150261	0.00924912	0.0169562	0.00675949	0.00912703	0.00837193	0.0138	0.00912953	0.0116452	0.0273222	0.0410009	0.0189118	0.0104853	0.0248757	0.0262994	0.0359157
0.0130324	0.0144935	0.0147174	0.00867699	0.0176319	0.0154712	0.016479	0.0170393	0.0199933	0.0192935	0.0126067	0.0271182	0.019323	0.009163	0.022208	0.0156659	0.0107314	0.00858962	0.012212	0.0139533	0.0206062	0.0168888	0.0140715	0.0100209	0.0128203	0.0141889	0.011741	0.0116932	0.00559281	0.00637564	0.00740099	0.00559286	0.0164681	0.009253	0.010783	0.0111337	0.0107768	0.00934484	0.00995417	0.00787142	0.0115009	0.00952197	0.0107592	0.015817	0.0179657	0.0174676	0.0201479	0.0185673	0.0171858	0.0156887
0.0491313	0.0769522	0.0679021	0.0323845	0.0368511	0.0308497	0.024389	0.0331102	0.0324215	0.0164079	0.0184449	0.0175744	0.0167327	0.0227925	0.0131772	0.0150423	0.0119026	0.0109021	0.0186011	0.0110525	0.00745763	0.0105584	0.0123673	0.00987419	0.012646	0.00816751	0.0113668	0.00868213	0.00881352	0.0133395	0.010584	0.00440227	0.00731961	0.0118289	0.0102327	0.00393782	0.00600022	0.017199	0.0152967	0.0119725	0.0113415	0.00999994	0.00779866	0.010876	0.0177202	0.00754946	0.0102236	0.00602492	0.0307807	0.0229774
0.00960125	0.0112831	0.00797423	0.0141481	0.015349	0.0130826	0.0125134	0.00932492	0.00539958	0.0117618	0.0126041	0.00950062	0.00635989	0.00732343	0.00439651	0.00718965	0.0114644	0.00900269	0.0142909	0.00954245	0.00873681	0.0107538	0.0117056	0.00964528	0.0146175	0.0165999	0.0138684	0.0187895	0.0126297	0.00954422	0.0140761	0.00946939	0.0113816	0.0119723	0.00834695	0.0117558	0.0114751	0.00945656	0.0107668	0.00890756	0.00954616	0.0260326	0.0145686	0.00942134	0.0106821	0.0223017	0.00985992	0.00713933	0.010738	0.0114262
0.0172499	0.0134802	0.0186466	0.0159182	0.0147967	0.0209582	0.0192676	0.0210006	0.0235316	0.028732	0.0116849	0.0211389	0.0266755	0.0222036	0.0128218	0.00917431	0.0198278	0.0187076	0.0158738	0.0185954	0.0239406	0.023531	0.0196345	0.0148367	0.0187649	0.0228238	0.0114023	0.0127884	0.0160811	0.0107451	0.0199919	0.0198975	0.0142717	0.00718969	0.00880428	0.00531834	0.00541405	0.00993784	0.0101236	0.0127876	0.0223273	0.0112965	0.0114	0.0118833	0.0169363	0.0200708	0.0239225	0.013217	0.0144966	0.0243041
0.0489298	0.0575444	0.0369807	0.0278359	0.0303511	0.0310436	0.0303651	0.032791	0.0327427	0.0344933	0.0316656	0.0326732	0.0317963	0.0285267	0.0243684	0.0322834	0.0314664	0.0318131	0.042915	0.0278902	0.0247678	0.0261875	0.0200243	0.0182741	0.0128687	0.010747	0.0206339	0.0191165	0.0123029	0.013345	0.00797639	0.016332	0.0167913	0.0115415	0.0198294	0.0174242	0.0140752	0.00946371	0.0145076	0.0193584	0.0233649	0.0210257	0.0196558	0.0249239	0.030713	0.0283436	0.0382903	0.0325881	0.0299853	0.0327564
0.13553	0.145203	0.0992029	0.0422616	0.0320727	0.0469128	0.0334468	0.0328749	0.0453157	0.026888	0.0250656	0.0353676	0.0317226	0.0311432	0.0313446	0.0316531	0.0339943	0.034777	0.0192956	0.0127269	0.0265062	0.0138458	0.0112152	0.00904333	0.00506383	0.00657129	0.0134923	0.00862828	0.00967605	0.00993833	0.00641831	0.00811424	0.00756876	0.00413859	0.0136664	0.00851367	0.00716669	0.0103094	0.0070983	0.0154778	0.0167338	0.0255024	0.0172942	0.0200101	0.0199155	0.0126356	0.0190816	0.0318523	0.0114619	0.0249112
0.0227501	0.0201829	0.0106936	0.0211246	0.0185563	0.0224152	0.0209748	0.0256693	0.0265111	0.0233233	0.0259174	0.0298389	0.0425908	0.0250687	0.0267798	0.0332153	0.0254933	0.0231545	0.0283002	0.0290647	0.024218	0.0301169	0.0291813	0.0230451	0.0219161	0.020026	0.0229211	0.0243373	0.0166048	0.0216791	0.0195624	0.0174151	0.0172671	0.027113	0.0263763	0.0357634	0.0396612	0.0362729	0.0419972	0.038295	0.0315183	0.0260066	0.0251812	0.0458005	0.052056	0.0687835	0.0801682	0.0862438	0.0806318	0.0929194
0.0118447	0.0195736	0.0164787	0.0139572	0.0224106	0.0285161	0.0372075	0.0594522	0.070736	0.0627048	0.0532853	0.0613182	0.0615966	0.0520028	0.0274184	0.0361332	0.0176178	0.00683294	0.011277	0.0123863	0.0180774	0.0318321	0.0196142	0.0395311	0.030933	0.0231977	0.0178602	0.020044	0.017956	0.0239776	0.0220416	0.0243001	0.0369435	0.0252219	0.0299035	0.030847	0.033424	0.0455391	0.0532823	0.0363171	0.038586	0.0473296	0.0370453	0.0547424	0.0504717	0.0696482	0.0928542	0.0871651	0.102818	0.0940088
0.0163153	0.0117703	0.0115467	0.0105341	0.0166457	0.0128444	0.0194511	0.0129524	0.0127909	0.0122419	0.0243701	0.0163242	0.00679785	0.0115615	0.0124461	0.0122804	0.0130283	0.0149954	0.0104259	0.0256313	0.0102806	0.0053624	0.00854736	0.0160176	0.00991164	0.0113203	0.00731098	0.0111869	0.00934354	0.0111801	0.0106893	0.00671646	0.00813128	0.0162404	0.0134381	0.0114416	0.00875213	0.0132987	0.0172588	0.00920453	0.0160465	0.0131846	0.00707768	0.00825346	0.0140497	0.00965815	0.0221502	0.0165745	0.0196982	0.0227237
0.0320699	0.0527341	0.0535931	0.0245517	0.0138343	0.01245	0.0168235	0.0110065	0.00941937	0.014915	0.0185976	0.0137602	0.0122239	0.0143886	0.0205362	0.0159886	0.0128815	0.012193	0.0100949	0.00798031	0.0172428	0.0149758	0.00842395	0.0166452	0.0147451	0.0100547	0.0123169	0.00844496	0.00794187	0.00802221	0.00824853	0.00784819	0.00711428	0.012971	0.00814164	0.0130088	0.00466739	0.00671701	0.0132638	0.00913765	0.007151	0.0127172	0.0145664	0.0139831	0.00926061	0.0113461	0.0124947	0.0117183	0.0162992	0.013061
0.00920877	0.0141831	0.0135056	0.0155591	0.0122581	0.0129964	0.0150327	0.010879	0.013147	0.0202539	0.0204038	0.0323295	0.0265178	0.0214683	0.024885	0.0232308	0.0239406	0.0204094	0.0119606	0.0201434	0.0182094	0.0192182	0.019522	0.0185501	0.0160055	0.0160906	0.0120462	0.0103789	0.0202156	0.0202882	0.0121461	0.0157655	0.0173253	0.0128739	0.02017	0.0223824	0.0216303	0.0132401	0.018148	0.0196895	0.0104673	0.0287703	0.0274309	0.0131203	0.029858	0.0300693	0.0330389	0.0378802	0.0367708	0.042671
0.0233786	0.0162373	0.0219444	0.0153535	0.0180851	0.0302937	0.0319443	0.0290961	0.0215251	0.0191608	0.0268171	0.0394128	0.0309062	0.0324738	0.0254384	0.0212159	0.0340019	0.0215909	0.0363747	0.02558	0.0189198	0.0226506	0.0176731	0.0159383	0.0144689	0.0131265	0.0192922	0.0164876	0.018668	0.0214769	0.0188585	0.0143542	0.0168993	0.0201576	0.0140306	0.015069	0.0135456	0.0110224	0.0157661	0.0203728	0.0166037	0.0202637	0.0221761	0.0176347	0.0258762	0.0345573	0.0287678	0.0282511	0.0365206	0.0294906
0.00946592	0.0107295	0.0102213	0.00954691	0.00904974	0.0192448	0.0119087	0.0097034	0.015902	0.0129346	0.0130102	0.0131164	0.0138449	0.0158041	0.0131846	0.0219535	0.0258933	0.0171376	0.0221699	0.0274857	0.0176151	0.0169498	0.0232786	0.0190539	0.0133239	0.0118682	0.0179713	0.0142898	0.0189439	0.0140457	0.0122476	0.0122849	0.0170231	0.0135205	0.0139586	0.00663332	0.00806895	0.0109698	0.00903347	0.00927166	0.00951014	0.0109097	0.0128895	0.00865733	0.0134321	0.0131433	0.0126143	0.0146293	0.0109041	0.0134561
0.0790423	0.0843895	0.0817309	0.0948363	0.0937922	0.0712046	0.0735176	0.0603844	0.0676826	0.101519	0.074435	0.0635137	0.0636177	0.0585389	0.0748399	0.0626884	0.0545452	0.0396609	0.0315656	0.0323481	0.0414987	0.0531253	0.0309745	0.0284056	0.0358021	0.0457457	0.0373529	0.0203475	0.0198606	0.0222915	0.0288575	0.0197448	0.0152994	0.00988003	0.0230061	0.0208207	0.0095148	0.00362311	0.0154244	0.0149755	0.00764789	0.0249672	0.0200578	0.00908154	0.0156567	0.0161937	0.0201815	0.0203926	0.0202925	0.0175218
0.155176	0.212927	0.266502	0.325055	0.33549	0.232541	0.206041	0.176171	0.142882	0.122066	0.105997	0.102026	0.0861225	0.0944846	0.109178	0.108527	0.0810233	0.0499108	0.0547402	0.0509842	0.0569155	0.047239	0.0272361	0.0264817	0.0268706	0.0148749	0.0172124	0.0350515	0.0249427	0.00899717	0.0165443	0.0225245	0.00864166	0.00676665	0.0124762	0.0153167	0.00914366	0.00857228	0.0107226	0.0127711	0.0206738	0.0272408	0.0212915	0.0147511	0.0115893	0.014142	0.0133283	0.0116224	0.00633399	0.0203958
0.102615	0.0933509	0.0836221	0.0909137	0.131011	0.160917	0.153121	0.147028	0.134621	0.125969	0.113226	0.120473	0.12606	0.112258	0.0791717	0.102041	0.0686619	0.0635672	0.0737567	0.0450397	0.0500849	0.0482405	0.0512735	0.0625282	0.0577739	0.035358	0.0372292	0.0385838	0.0411938	0.0424575	0.0426357	0.0401957	0.0282786	0.0284172	0.0261262	0.0294687	0.0159507	0.0213671	0.0266875	0.020275	0.0207819	0.0304481	0.0316862	0.0292191	0.0361169	0.0285866	0.0211206	0.0235878	0.0288788	0.0187713
0.0522134	0.0855307	0.0854579	0.0801384	0.0641358	0.0479069	0.0489903	0.0455065	0.0304254	0.0356461	0.0364068	0.0407829	0.0254882	0.0147212	0.0177525	0.025416	0.00826764	0.00808947	0.0175912	0.0101955	0.0126247	0.0188466	0.0318336	0.0374001	0.0173108	0.00487428	0.0188963	0.0242033	0.0132403	0.0167795	0.0253717	0.0168299	0.00701355	0.0136138	0.00837768	0.0128386	0.0235696	0.0152167	0.00808514	0.0105131	0.00588253	0.0117076	0.0236627	0.0257612	0.0153186	0.0191611	0.0195803	0.018224	0.00587454	0.0200598
0.0326106	0.0283847	0.0176054	0.0196063	0.0132845	0.0169561	0.0216209	0.0196852	0.0159169	0.0134945	0.0226034	0.0165675	0.0163672	0.0152711	0.0207308	0.0199105	0.0254419	0.0102931	0.00664047	0.00369246	0.00870251	0.0118222	0.0151091	0.0105873	0.00715995	0.0109585	0.00943304	0.0128009	0.0141994	0.0105067	0.00470232	0.0163948	0.0123795	0.0104986	0.00758689	0.016855	0.0110763	0.0105781	0.00632114	0.0110395	0.0054246	0.0108294	0.0128738	0.0124795	0.0188168	0.0172957	0.0179199	0.00816631	0.0042552	0.00881228
0.0853384	0.0771096	0.0780959	0.0613595	0.0602505	0.0433729	0.0472506	0.0507997	0.0565943	0.0504339	0.0454334	0.0422846	0.0494907	0.0540247	0.0357517	0.0344559	0.0343437	0.0275801	0.0314996	0.0284272	0.0277134	0.0213551	0.0214104	0.0235628	0.017273	0.0250187	0.0230455	0.0204488	0.0227371	0.0127954	0.0131716	0.0133262	0.021129	0.0221652	0.0196403	0.0192073	0.0157374	0.0166742	0.0180412	0.015046	0.0238783	0.0157885	0.0164186	0.0173943	0.0149204	0.0243902	0.0269885	0.0231093	0.0212694	0.0153177
0.0664996	0.0563326	0.0577372	0.0649652	0.067393	0.0504385	0.0358677	0.0482124	0.0508294	0.0556468	0.0378495	0.0341992	0.0387448	0.0271091	0.0229971	0.0165277	0.0197867	0.0300386	0.0406078	0.0345428	0.0336638	0.0115874	0.0197679	0.019443	0.0344571	0.0209047	0.0143598	0.0273408	0.0255103	0.0147988	0.0163017	0.0137152	0.0123723	0.0174765	0.0248409	0.033833	0.0125528	0.0171073	0.0177435	0.0313646	0.0261668	0.00935995	0.0167431	0.0200067	0.00683679	0.0172088	0.0240519	0.0113887	0.0158627	0.0212488
0.077661	0.0859228	0.0753489	0.100359	0.0936571	0.0698694	0.0805836	0.090412	0.0811631	0.0666831	0.0682525	0.0476106	0.0432246	0.0416939	0.0499246	0.026358	0.03271	0.0416269	0.0402454	0.0390185	0.0378899	0.0292078	0.0251222	0.0193664	0.0277638	0.0232819	0.0228215	0.0184461	0.0253748	0.0192627	0.02353	0.0168273	0.0244312	0.0219151	0.0177999	0.0115354	0.0227944	0.0210606	0.0243815	0.0185723	0.0150859	0.0191776	0.0433335	0.0338413	0.029069	0.0306236	0.0432643	0.0574803	0.0565582	0.0480015
0.0317824	0.016998	0.0095917	0.0273339	0.0376684	0.0195372	0.0258026	0.0213043	0.0226545	0.0195171	0.0278173	0.0227006	0.0291265	0.0317298	0.0248275	0.0356398	0.0238313	0.0076043	0.0143004	0.012366	0.0312805	0.034067	0.0174035	0.0279508	0.0189983	0.00589774	0.00808792	0.012029	0.0170671	0.00631898	0.0097747	0.02074	0.0100919	0.00728426	0.0101592	0.0124789	0.0116005	0.015847	0.0144167	0.0227222	0.0300716	0.0145789	0.0155501	0.00740272	0.0162479	0.011327	0.0206539	0.0117884	0.00488514	0.00849077
0.0366123	0.047751	0.0509589	0.06433	0.0606411	0.049523	0.0388013	0.0326426	0.0225352	0.0254756	0.0276777	0.0352984	0.0296963	0.0224541	0.0178818	0.0190414	0.0146511	0.0208832	0.0182605	0.0128441	0.0133839	0.0116355	0.011055	0.00962297	0.0121392	0.0164922	0.0133603	0.00957153	0.0112933	0.0101412	0.0104278	0.0083652	0.00848541	0.0131684	0.0124229	0.00800573	0.00766748	0.0108324	0.0126282	0.0130085	0.0130811	0.0164539	0.00966531	0.0118754	0.0131901	0.0119012	0.00881094	0.0108799	0.00775401	0.0104094
0.137869	0.182776	0.216804	0.206543	0.183918	0.152659	0.146954	0.13736	0.110851	0.108585	0.0867478	0.078706	0.0775995	0.071575	0.0509019	0.0560411	0.052883	0.0469975	0.0546905	0.0412928	0.0294872	0.0222014	0.0220351	0.0176678	0.0216326	0.0180353	0.0149432	0.0108993	0.0149416	0.0164892	0.0126177	0.0220115	0.0111857	0.00926901	0.0124462	0.0140751	0.0205764	0.0247197	0.0187433	0.0131071	0.0101636	0.0122336	0.0161287	0.0198564	0.0291509	0.0188942	0.0181112	0.0121914	0.0151874	0.0183117
0.12768	0.140133	0.169636	0.152381	0.111572	0.0817246	0.0826739	0.0691647	0.0816842	0.0788104	0.05371	0.0335206	0.0480884	0.0541455	0.0487775	0.0469549	0.0394112	0.0332999	0.0302441	0.0319227	0.0152877	0.0178181	0.0179498	0.0174631	0.0211053	0.014706	0.0211315	0.0198727	0.018749	0.0161714	0.0236712	0.0235083	0.0145714	0.00963271	0.0151719	0.0162609	0.0157724	0.0122226	0.00899839	0.0129191	0.0180844	0.00875911	0.00778777	0.0141943	0.0130312	0.00938203	0.0145882	0.0205626	0.0197433	0.0141586
0.0692917	0.0961537	0.11661	0.11889	0.119772	0.123374	0.111701	0.0919079	0.0767755	0.0731597	0.0527499	0.074109	0.0572631	0.0484533	0.0562209	0.0578412	0.0567707	0.0513115	0.0352454	0.0444049	0.0388294	0.0587033	0.0449725	0.0256025	0.0357525	0.0315442	0.0152221	0.0224063	0.0121386	0.0212667	0.0161712	0.0140756	0.0214171	0.0163592	0.0138712	0.0190086	0.0211443	0.0279602	0.0166508	0.0212762	0.0235129	0.0297799	0.0270345	0.0509617	0.0549947	0.0384147	0.0463789	0.040089	0.0435611	0.032463
0.0346644	0.0513549	0.0609278	0.0565562	0.0506629	0.0454806	0.0498669	0.043877	0.0431897	0.051042	0.0417289	0.0526539	0.0485507	0.0392573	0.032549	0.0391519	0.0350919	0.0443716	0.0334427	0.0261224	0.0298346	0.030799	0.0411241	0.0384612	0.0233382	0.0219079	0.029922	0.0241659	0.0153049	0.0231315	0.019219	0.0188375	0.0129702	0.0106158	0.0130947	0.0153716	0.0118589	0.0116281	0.0134952	0.019651	0.0328412	0.0278022	0.0273383	0.0272111	0.0204011	0.0308539	0.0188111	0.0219456	0.0251916	0.0242771
0.0588839	0.0691372	0.081529	0.0816849	0.0700201	0.0660757	0.0645903	0.0606094	0.0533212	0.0523828	0.0550919	0.0538284	0.0582984	0.0534399	0.0449823	0.0386276	0.0349615	0.0390642	0.0393776	0.0315996	0.0337174	0.0315122	0.0304452	0.0342929	0.0323283	0.0257318	0.026629	0.0260574	0.0252698	0.0222046	0.0197674	0.0184263	0.0200565	0.0212849	0.0172421	0.0197045	0.0243174	0.0172177	0.0196095	0.0252276	0.0214123	0.0247005	0.021722	0.0210045	0.0212027	0.0239806	0.027624	0.0314796	0.0311796	0.0275535
0.0612771	0.0616264	0.0450376	0.0458511	0.0487796	0.0464296	0.0486072	0.0487791	0.035539	0.0663909	0.0724506	0.0577688	0.0476475	0.0430191	0.0341264	0.0335259	0.0387145	0.0457821	0.0334529	0.0226379	0.0208803	0.0232992	0.0224759	0.0242347	0.0256544	0.0333888	0.0268769	0.0144474	0.0147266	0.0191391	0.0121892	0.0133058	0.0131487	0.0129303	0.0232285	0.0209814	0.0115271	0.0163026	0.018086	0.0115122	0.00950134	0.0123702	0.0167314	0.0155519	0.0163212	0.0152139	0.0143983	0.0175447	0.0163387	0.0271484
0.0677291	0.0545789	0.0763057	0.0712948	0.0628939	0.0585274	0.0795502	0.0617974	0.0659395	0.0554878	0.0819023	0.0579818	0.0561059	0.0431246	0.0534159	0.0366512	0.0310225	0.0311072	0.0399301	0.0342942	0.0327095	0.0398503	0.0153682	0.0186212	0.0267728	0.0154369	0.0191024	0.0238118	0.0297619	0.00963721	0.00526692	0.0179418	0.0266507	0.0168117	0.01318	0.00962847	0.00948792	0.00946213	0.0117864	0.0126492	0.0191303	0.0228376	0.0225581	0.043592	0.0227615	0.0158522	0.012338	0.0177581	0.016612	0.0143493
0.0352682	0.0386169	0.0417586	0.0484863	0.0342502	0.0242236	0.0376478	0.0398396	0.0321976	0.024335	0.0305	0.037637	0.0261381	0.0190496	0.0295527	0.0299718	0.022615	0.0162303	0.0184364	0.0201773	0.0199183	0.0269953	0.0167798	0.0248371	0.0100208	0.0170759	0.00526821	0.00504767	0.0184967	0.0109655	0.0068546	0.00472802	0.00790096	0.0166419	0.0148028	0.0106858	0.0215511	0.0148335	0.0146305	0.00713696	0.0171807	0.00667741	0.00660765	0.0112146	0.0102588	0.0167793	0.0063359	0.00423461	0.0134379	0.00999178
0.0409473	0.0399254	0.0288064	0.0535204	0.0475082	0.0334605	0.0373167	0.0291318	0.0349716	0.0318042	0.0288126	0.0288332	0.0234292	0.0272105	0.0338335	0.0281966	0.0176763	0.0184117	0.0137333	0.0234775	0.0190274	0.0119553	0.00991934	0.0102578	0.0185907	0.0119753	0.0127161	0.0107187	0.0136064	0.016534	0.0168199	0.00941568	0.00871579	0.0127128	0.0161318	0.0125362	0.00948347	0.00319328	0.00628085	0.0104718	0.00622485	0.00920147	0.0165797	0.0159636	0.0133433	0.0159711	0.010629	0.0098803	0.0181105	0.014864
0.00788936	0.0209952	0.0124605	0.00811582	0.0176416	0.0181166	0.0150346	0.0143751	0.015274	0.00791765	0.0188264	0.00962212	0.0102424	0.0155121	0.0213896	0.0163387	0.0177	0.0121266	0.0213796	0.0127565	0.0131098	0.00875431	0.0049363	0.00600139	0.0102813	0.0106788	0.0127242	0.00988514	0.012699	0.00688312	0.00837624	0.0191604	0.00985742	0.00641436	0.00940958	0.00855045	0.0136206	0.0113198	0.0111444	0.0154146	0.0101192	0.014133	0.00592479	0.0140302	0.0122823	0.00695827	0.00459146	0.00981234	0.0101164	0.0100772
0.00477689	0.005876	0.0153443	0.0159718	0.017485	0.0107761	0.0277352	0.0220961	0.0126223	0.0146614	0.0256178	0.0316815	0.0150026	0.0181574	0.0105746	0.0117425	0.0205708	0.0140011	0.0196033	0.00911156	0.0145916	0.0177664	0.0200787	0.0265046	0.0171301	0.0102193	0.0136853	0.013085	0.00623057	0.00973338	0.0193686	0.0145513	0.00813586	0.00755951	0.0163095	0.0232141	0.00968493	0.00671637	0.00921008	0.0139694	0.0129769	0.0129341	0.0119487	0.0107788	0.00618939	0.0105385	0.00916502	0.0102753	0.00779276	0.0107396
0.0151662	0.0128017	0.0187793	0.0203187	0.00827629	0.0176323	0.0289834	0.0250435	0.0109459	0.0217499	0.0161273	0.0139758	0.0276125	0.0150669	0.00989357	0.0174189	0.0114504	0.01137	0.00943475	0.0144854	0.00946412	0.00615453	0.0369908	0.0219261	0.0124418	0.00776667	0.0057835	0.0156642	0.0225872	0.0116863	0.0107486	0.0100521	0.0100342	0.0125746	0.010677	0.00879643	0.00571249	0.0102799	0.00805423	0.0135717	0.00712747	0.013104	0.0208715	0.0153858	0.0100032	0.0107814	0.00991026	0.0145459	0.0112516	0.0115787
0.0232894	0.0125928	0.00923231	0.014629	0.0160322	0.0102322	0.00666106	0.00850851	0.0148016	0.0154376	0.0094038	0.00670735	0.0128147	0.00715057	0.00990194	0.0140646	0.0145402	0.0128058	0.010773	0.00647463	0.010349	0.00591057	0.0129951	0.00845736	0.0109483	0.0258688	0.0245911	0.0119157	0.0146703	0.0148746	0.0208349	0.0125308	0.0197037	0.010779	0.0123273	0.00358376	0.0153535	0.00544531	0.0104046	0.00888636	0.0031485	0.0126995	0.0108175	0.00309567	0.00982772	0.00698864	0.00563926	0.00665567	0.0118913	0.0122518
0.146071	0.133482	0.133573	0.107543	0.105708	0.124829	0.115078	0.104702	0.0986243	0.095434	0.11753	0.111405	0.11286	0.111258	0.118651	0.129913	0.121135	0.102528	0.094866	0.0969153	0.0995338	0.0775666	0.0796551	0.0903178	0.0683176	0.09639	0.064603	0.0583076	0.0549482	0.0570723	0.0604982	0.0387556	0.0408311	0.0499754	0.0548626	0.06118	0.0440435	0.0268845	0.04307	0.0330783	0.0258494	0.0470621	0.0694123	0.060303	0.0482061	0.0457573	0.0341838	0.0490827	0.0499296	0.0575624
0.15861	0.152671	0.155965	0.128864	0.0951915	0.0707565	0.0743847	0.0583782	0.0359272	0.0437087	0.0448429	0.0466268	0.0476824	0.0356279	0.0302361	0.0402589	0.0217155	0.0227954	0.0338968	0.0134074	0.0171223	0.0112636	0.0203741	0.0184368	0.0198862	0.023069	0.0118116	0.00625502	0.00999487	0.0112445	0.00970225	0.0130039	0.00937152	0.00992685	0.0111054	0.00672401	0.0113173	0.0150759	0.013963	0.0146748	0.00588788	0.0106509	0.0117115	0.00961424	0.0129991	0.00406522	0.00659842	0.00939388	0.0097415	0.00886613
0.175874	0.17557	0.132291	0.117771	0.108221	0.108876	0.117283	0.108759	0.11584	0.0925455	0.089771	0.110543	0.0914613	0.0688185	0.0545389	0.0699259	0.0540042	0.0408001	0.0286986	0.0389482	0.0335172	0.0318292	0.0459982	0.050264	0.033963	0.0208164	0.0341558	0.0211222	0.0100613	0.0150989	0.016239	0.0234888	0.020018	0.0132308	0.0153595	0.0115045	0.0143892	0.0149548	0.0210451	0.00914233	0.0119682	0.0147786	0.00653939	0.0040079	0.0124228	0.0140121	0.0104356	0.0112908	0.0125594	0.029658
0.120535	0.156662	0.170043	0.142812	0.109775	0.0824383	0.0872146	0.073602	0.0869349	0.0834664	0.0621355	0.0579279	0.0551571	0.0727338	0.0902759	0.0809333	0.0511798	0.0629556	0.0441073	0.0572377	0.0660674	0.0382932	0.030256	0.0396381	0.0491549	0.0243828	0.0202474	0.0253012	0.0422088	0.0334523	0.0372865	0.0426042	0.0267469	0.0159285	0.0166723	0.0220482	0.0147619	0.0184588	0.0178013	0.0124834	0.0233062	0.019972	0.0094098	0.0149161	0.00596858	0.0154335	0.02217	0.0257186	0.0313689	0.0391467
0.0785877	0.091243	0.0723052	0.111242	0.0723959	0.0616144	0.0663928	0.0644516	0.0471698	0.039519	0.04323	0.0444536	0.0605333	0.0484565	0.0270055	0.0269316	0.0180198	0.0246188	0.0292261	0.0417318	0.0236923	0.0176296	0.0198468	0.015406	0.00367355	0.0120601	0.0146054	0.00600981	0.0255558	0.0201628	0.00671127	0.00989837	0.0143076	0.010748	0.0169882	0.0242926	0.00777802	0.00865608	0.0272624	0.0171439	0.0169898	0.0144183	0.013665	0.0142912	0.0111677	0.0096155	0.0074691	0.0201741	0.0109242	0.0218196
0.144447	0.132047	0.150318	0.178611	0.120452	0.121493	0.110157	0.0972597	0.0733816	0.063056	0.0499878	0.0707717	0.0667823	0.0567167	0.0784888	0.0731371	0.0630028	0.0468239	0.050864	0.0407708	0.0258622	0.0445307	0.0414657	0.0463983	0.0448461	0.0217626	0.0248809	0.0245585	0.0116296	0.020818	0.0194463	0.0271324	0.025192	0.0232923	0.0191389	0.030371	0.0187608	0.0228464	0.0234157	0.0291674	0.0426392	0.0226634	0.0193328	0.0341893	0.0430814	0.0284529	0.0283805	0.0252736	0.0419435	0.0503567
0.0974111	0.0913221	0.0991074	0.0890555	0.0566626	0.078166	0.0645453	0.0593677	0.0483273	0.039294	0.0383575	0.0322868	0.0347329	0.0143304	0.0134474	0.0228678	0.00760083	0.0231532	0.0113618	0.0197575	0.0205561	0.0137067	0.017829	0.0141725	0.0149504	0.00305309	0.0120769	0.0113972	0.0172594	0.010937	0.00973031	0.0154922	0.00632126	0.0134466	0.00956783	0.0129757	0.010828	0.0183593	0.0111002	0.0118093	0.0128314	0.00642897	0.00827481	0.0112902	0.00294689	0.00773135	0.00625421	0.0104306	0.0164346	0.0120319
0.0943109	0.11813	0.104514	0.0816291	0.0824932	0.0599093	0.0566705	0.0577462	0.0452528	0.0437794	0.0500485	0.0421717	0.0295314	0.0337602	0.0280475	0.0305547	0.0264505	0.0234319	0.0214034	0.0151865	0.0125321	0.0131491	0.0124247	0.0107225	0.0124018	0.00739695	0.0063043	0.00880548	0.0194623	0.0129502	0.00875802	0.00981244	0.0111915	0.0132895	0.0105016	0.00577035	0.00584063	0.0152343	0.0157965	0.019628	0.00884856	0.00742675	0.00975794	0.00920341	0.00886379	0.00888392	0.00441896	0.0116555	0.0152311	0.0208651
0.107572	0.133302	0.118593	0.0747435	0.0976398	0.106413	0.0729766	0.0704057	0.101498	0.0645743	0.0549594	0.0682542	0.0548197	0.055434	0.0452334	0.0348519	0.0441993	0.0303606	0.0229352	0.0300837	0.0255553	0.0243756	0.0146713	0.0165819	0.0230358	0.0252701	0.017897	0.0336806	0.0263434	0.0173364	0.0253752	0.00960987	0.0101759	0.0182799	0.0182869	0.0106488	0.0189825	0.0128545	0.0148175	0.00965852	0.0146319	0.0266849	0.0176557	0.0175702	0.00518916	0.00828536	0.0162532	0.0201266	0.0225602	0.0175032
0.15598	0.157765	0.130012	0.0888032	0.093468	0.122396	0.096823	0.0871276	0.0790672	0.0571559	0.0684128	0.0619431	0.0490119	0.0628952	0.0565813	0.049055	0.0325663	0.0316015	0.0221056	0.0352663	0.0182776	0.0204892	0.0161223	0.0185716	0.0174737	0.0237734	0.0141473	0.0155562	0.0122286	0.00932312	0.00601127	0.0189515	0.012904	0.0134055	0.0102397	0.0120608	0.00966472	0.0210263	0.0104786	0.0101692	0.0177414	0.0158339	0.0180905	0.0168374	0.016748	0.0177482	0.0246638	0.0197401	0.0194691	0.0205383
0.125299	0.136588	0.124236	0.126449	0.111415	0.0949148	0.092223	0.0800771	0.076209	0.0766207	0.0575093	0.05118	0.0477842	0.0643	0.052928	0.0450336	0.0280949	0.0339025	0.0249066	0.0274064	0.0237219	0.0196582	0.0291055	0.022418	0.0226835	0.0225907	0.0166054	0.010475	0.00962433	0.0107275	0.00930585	0.00860844	0.00958847	0.00732075	0.00913595	0.0078789	0.0144285	0.0106552	0.0105022	0.00805409	0.0107377	0.0117654	0.0130333	0.00843458	0.00538715	0.00722407	0.0100829	0.0101138	0.0141416	0.0126351
0.106637	0.113782	0.122347	0.125944	0.1017	0.0913477	0.101385	0.0534717	0.0602795	0.0881324	0.065863	0.0444683	0.0368637	0.0399902	0.0322322	0.0269795	0.0222407	0.0237443	0.0258954	0.0206887	0.0172792	0.0223571	0.0287422	0.0302155	0.0374317	0.0208927	0.0164832	0.0232271	0.0195769	0.0351833	0.0352232	0.0312658	0.0274283	0.0210139	0.0269293	0.021473	0.0169692	0.0221234	0.00800755	0.0158214	0.0212442	0.016099	0.0160113	0.0151454	0.0137926	0.0207513	0.0260255	0.032937	0.0246534	0.0128927
0.0612317	0.0555256	0.0660092	0.0736795	0.0511561	0.0618459	0.0279568	0.022111	0.0436797	0.0457861	0.0344624	0.0468435	0.0302772	0.0198047	0.0161544	0.00963628	0.0134672	0.0182197	0.0130178	0.0236865	0.0211938	0.03536	0.0161893	0.0160813	0.0129802	0.0103384	0.0256451	0.0164419	0.019282	0.0129991	0.0191483	0.0109541	0.0119323	0.0109443	0.00721757	0.0116211	0.00798329	0.0125207	0.0142707	0.00722918	0.00678117	0.017252	0.0154653	0.00892328	0.0118407	0.0221215	0.0164991	0.0203624	0.0106122	0.00441203
STN
0.0509951	0.0392081	0.0327837	0.0166086	0.0307911	0.0137515	0.01223	0.029179	0.0244285	0.0169318	0.0351678	0.029831	0.0190958	0.00920276	0.015981	0.0254124	0.0163142	0.0140767	0.00777478	0.00300383	0.0168078	0.0169153	0.0173729	0.00390112	0.00481642	0.0116852	0.00718979	0.0176427	0.0259434	0.0196414	0.0189637	0.00823222	0.0082794	0.0120526	0.00911508	0.00882676	0.00737974	0.00934092	0.00566062	0.00574634	0.0125901	0.0127723	0.0119215	0.0171901	0.00969806	0.0161151	0.0082524	0.00712524	0.00742895	0.0129899
0.00858238	0.00595069	0.00822638	0.0153892	0.0127317	0.0105697	0.00696761	0.0194456	0.0262102	0.0137184	0.013135	0.0091311	0.0103846	0.00397565	0.00373619	0.00956044	0.0116377	0.00455708	0.00895335	0.00572084	0.00787247	0.00925628	0.00648204	0.0122113	0.0108203	0.00968939	0.0126549	0.0105299	0.00461286	0.011365	0.00867704	0.0114419	0.0123203	0.0155021	0.00645386	0.0181536	0.00961262	0.0124449	0.0129922	0.00419901	0.00604535	0.0133121	0.0140055	0.00249675	0.0106472	0.0123811	0.00774246	0.0131418	0.0102941	0.0127114
0.00924783	0.0136074	0.00859825	0.0101887	0.0231079	0.0162364	0.00993673	0.0114464	0.0150981	0.00860356	0.00787914	0.0118061	0.00687202	0.0088975	0.0094004	0.0117593	0.0129042	0.0183349	0.0124548	0.00878569	0.0199907	0.0103137	0.0116741	0.00698626	0.00521905	0.00735561	0.0131742	0.0104683	0.00892659	0.00776641	0.00513374	0.0089199	0.00940616	0.00630342	0.0060444	0.00652346	0.0060067	0.0132828	0.0236469	0.00877127	0.00909504	0.00647552	0.00659183	0.0104119	0.0115053	0.0118215	0.00989503	0.011129	0.00364748	0.0067458
0.0114119	0.00495559	0.0177158	0.0107252	0.0082045	0.00313336	0.00623208	0.0146581	0.0118598	0.0085784	0.0104126	0.00480752	0.00818365	0.0135222	0.0207703	0.00813312	0.0141319	0.0103732	0.0072748	0.00575065	0.00625033	0.0102668	0.0092689	0.0105705	0.0157812	0.00952739	0.00951851	0.00680912	0.00853668	0.00755903	0.00468547	0.00985179	0.00970509	0.0130142	0.0143216	0.00823002	0.0177321	0.0300727	0.0253827	0.0191064	0.00918739	0.00854529	0.0139445	0.0110913	0.0114431	0.00964847	0.00721626	0.00951961	0.0122945	0.0187025
0.0316388	0.0424039	0.0327178	0.0365314	0.059918	0.0533672	0.0448136	0.0489104	0.0205727	0.0218986	0.0255781	0.0309625	0.0370327	0.0318757	0.0282346	0.0298485	0.0345348	0.0577249	0.0202788	0.0277604	0.0334029	0.00952517	0.00673579	0.0153983	0.0209074	0.0206795	0.0135753	0.0122214	0.0207659	0.011102	0.00826639	0.0067705	0.0112105	0.0166377	0.0121922	0.00851577	0.0120784	0.012652	0.0127254	0.00500886	0.00520424	0.0139448	0.0154504	0.0132298	0.0143896	0.00706765	0.0110487	0.0164632	0.0143691	0.0134044
0.0128227	0.0085236	0.0100865	0.0133233	0.00801609	0.00382665	0.00904296	0.00433595	0.00755658	0.00760789	0.0165013	0.00864708	0.00615169	0.0118306	0.0114099	0.0114557	0.00778603	0.0135341	0.00922127	0.00747275	0.00947067	0.0150657	0.0154709	0.0111863	0.0149452	0.0119673	0.0145309	0.00668934	0.0137103	0.0186498	0.0102937	0.00593229	0.0116002	0.00810964	0.0156327	0.0149122	0.0130872	0.0105021	0.0077388	0.0129762	0.0153123	0.0128514	0.0213381	0.026574	0.0192503	0.0207745	0.0276605	0.018263	0.0105236	0.0100853
0.0131667	0.014751	0.0156071	0.00679376	0.00641174	0.0110325	0.0120598	0.0134763	0.0194557	0.0145813	0.0183078	0.0117883	0.00792254	0.00658651	0.0104303	0.00461149	0.00849684	0.00944157	0.00651107	0.00977416	0.011492	0.0163195	0.006594	0.00881156	0.00775007	0.0118568	0.0134183	0.00727245	0.00347995	0.00710695	0.00856758	0.00853452	0.0121741	0.0162793	0.00921894	0.00912503	0.0153014	0.0144851	0.0162895	0.0164834	0.014021	0.00853742	0.012396	0.0155976	0.0141346	0.0263919	0.0124791	0.0155575	0.0257236	0.0105899
0.00589101	0.0101952	0.0198625	0.00980179	0.00771271	0.0163105	0.0109655	0.0138761	0.00878003	0.00542393	0.0096039	0.0128048	0.0145999	0.0136858	0.00542684	0.00496142	0.00983256	0.00894015	0.013797	0.0126238	0.011787	0.0156201	0.00674845	0.00877315	0.00296701	0.00327275	0.00649365	0.0135217	0.0218024	0.0104742	0.00457811	0.0115926	0.0125465	0.0105139	0.00979703	0.013605	0.010551	0.00653514	0.00904866	0.0124346	0.0140719	0.00726016	0.0130479	0.0219717	0.0125118	0.0110216	0.0123029	0.0107484	0.012601	0.00750337
0.0352774	0.0192945	0.0155197	0.0146963	0.0137281	0.0216287	0.0131922	0.013468	0.0220323	0.0329795	0.0215956	0.00879472	0.00887506	0.0155334	0.0147532	0.0178754	0.0143863	0.014789	0.0124334	0.0111702	0.0102347	0.0120805	0.00820478	0.00933296	0.00835446	0.00955334	0.00549292	0.014531	0.0157819	0.012267	0.0168008	0.00954763	0.00342247	0.00967447	0.0084875	0.00592821	0.0156407	0.00381613	0.0194354	0.00325126	0.00410899	0.00412277	0.00813114	0.0159338	0.0106429	0.00917761	0.00401428	0.00461606	0.0137313	0.00770609
0.0352167	0.0354571	0.024287	0.0193805	0.0165652	0.00970667	0.0131124	0.0114717	0.00634934	0.0106955	0.0161129	0.0157964	0.00784074	0.00984619	0.013903	0.0118961	0.00856442	0.00912819	0.0100148	0.00721079	0.0114812	0.0142353	0.0143164	0.00852746	0.010666	0.0115784	0.0110136	0.0115124	0.0181299	0.0162318	0.00833896	0.0122265	0.0111823	0.0077282	0.0148749	0.0052405	0.00834317	0.00779698	0.0120293	0.0173174	0.00655399	0.0140756	0.00847211	0.0149738	0.00970829	0.0137442	0.0098155	0.013743	0.0119247	0.0127373
0.0737567	0.0742017	0.0368048	0.0395528	0.0386633	0.0335303	0.0376656	0.0364239	0.0187443	0.0161654	0.0324835	0.0367664	0.0167599	0.0313996	0.0308411	0.0276142	0.0251504	0.0135137	0.0188174	0.0190906	0.0132859	0.0140452	0.0117855	0.00600388	0.00801406	0.00875355	0.010558	0.00628934	0.0133534	0.0123253	0.0110243	0.00826219	0.0120698	0.0044895	0.0142689	0.0079191	0.00541098	0.00934056	0.00706915	0.0060838	0.00974583	0.0098869	0.0124268	0.012102	0.0150463	0.0148721	0.0149127	0.00972247	0.00859308	0.0148418
0.0337245	0.0517009	0.0387722	0.0323385	0.0292257	0.0247267	0.0192624	0.0152529	0.0104801	0.00919822	0.0153311	0.0131308	0.0111833	0.0114393	0.0109598	0.0158516	0.0142071	0.0169201	0.0112049	0.013305	0.0086606	0.00761026	0.0138669	0.00619827	0.00403534	0.00925875	0.0110743	0.00521239	0.00657765	0.00501171	0.00905315	0.0140158	0.0131032	0.00959037	0.0102346	0.00452641	0.00520534	0.00587356	0.00363151	0.00709322	0.00730534	0.0125864	0.00963621	0.00352203	0.00348457	0.00905446	0.0116013	0.0120092	0.0103839	0.00892564
0.00972894	0.0129414	0.00791164	0.00987955	0.0211818	0.0117335	0.0130191	0.00911197	0.0187303	0.0222004	0.00849022	0.011398	0.0154875	0.0129875	0.0182154	0.0126541	0.00810574	0.016965	0.0153661	0.00786356	0.00633829	0.0195923	0.0115691	0.0112401	0.0175928	0.0124978	0.010005	0.0104142	0.0210035	0.0199862	0.0138765	0.00743739	0.0227786	0.0263304	0.0148273	0.0250293	0.0255684	0.0204141	0.0197669	0.0123204	0.0210214	0.0271086	0.0223338	0.0151903	0.0153063	0.0200039	0.0453	0.0324647	0.0225783	0.0300588
0.0101664	0.00774278	0.00933564	0.0171303	0.00878049	0.00985377	0.0102121	0.011761	0.0157294	0.0133406	0.0164118	0.013313	0.00613691	0.00924519	0.00986056	0.00888883	0.00637245	0.0184261	0.00805974	0.00665561	0.00537591	0.00475318	0.0126568	0.0084295	0.0070173	0.00656349	0.00885641	0.0101233	0.0113139	0.00954408	0.00781576	0.00544364	0.00648328	0.0117895	0.00536994	0.00347984	0.0122615	0.0143275	0.0051174	0.0110531	0.0113362	0.00658806	0.0115246	0.0151133	0.0126096	0.0188537	0.0112541	0.00878482	0.00606585	0.00860191
0.0053977	0.0134782	0.0105346	0.00458347	0.00669472	0.00625865	0.0131215	0.00998948	0.0103091	0.0171234	0.0169426	0.00758875	0.00554432	0.0057613	0.016457	0.0110259	0.00800357	0.00908354	0.00513236	0.00595717	0.0113157	0.0107686	0.0079513	0.00956202	0.00581589	0.00484789	0.0123501	0.0149295	0.01814	0.0169406	0.0192223	0.0171068	0.0116488	0.0115084	0.0137034	0.0115453	0.0109455	0.0142858	0.0167291	0.00855583	0.00622976	0.0161956	0.01266	0.0173645	0.00924371	0.0143315	0.0174255	0.018844	0.0233252	0.0179186
0.033303	0.0217748	0.0112867	0.0123918	0.0155245	0.0239333	0.0129059	0.0124008	0.0162422	0.0160868	0.0173408	0.0167973	0.0105431	0.0126665	0.0156688	0.019305	0.018426	0.011562	0.0143673	0.0156377	0.0185229	0.00844955	0.0125916	0.0155375	0.0141808	0.0173531	0.0142593	0.00817753	0.0125387	0.0192428	0.0176979	0.0204553	0.0191069	0.0158807	0.0194113	0.0251602	0.0241923	0.0242665	0.014152	0.0187921	0.052545	0.0463759	0.0216482	0.013882	0.0319114	0.0514109	0.0229746	0.0300773	0.0333268	0.0454984
0.0131009	0.0167462	0.0212742	0.00997367	0.0128446	0.0131772	0.00977026	0.00748998	0.00885764	0.01576	0.00923276	0.00608412	0.00728239	0.0110014	0.00788895	0.01873	0.00822762	0.0126037	0.00959721	0.0124446	0.0104947	0.00921033	0.0112209	0.00621861	0.00607635	0.00763566	0.0133076	0.00430525	0.00588187	0.010387	0.0101785	0.0146325	0.017208	0.0088878	0.00594267	0.00904827	0.0114289	0.00907893	0.00733472	0.00627609	0.00584694	0.0143023	0.00847217	0.0166839	0.00947679	0.0147949	0.00595006	0.0140658	0.00881179	0.00959459
0.0648886	0.0558129	0.0497686	0.0312741	0.0184264	0.0176636	0.0184142	0.0130394	0.0114044	0.0221304	0.0109747	0.00974483	0.00672376	0.0185092	0.0125559	0.0190086	0.00762537	0.0105162	0.00995916	0.0079715	0.011088	0.00739042	0.0171695	0.00791393	0.011164	0.0159713	0.00612181	0.0077564	0.0125656	0.00922735	0.00385972	0.00539765	0.00798581	0.0145478	0.0164375	0.0128077	0.0147979	0.00574081	0.0075047	0.00694883	0.00700068	0.0153109	0.0138426	0.00826523	0.0155819	0.00674877	0.01653	0.00947287	0.0143189	0.0228738
0.0536836	0.0430207	0.0256277	0.0432061	0.0400013	0.0370651	0.0175832	0.0230739	0.0348538	0.0201103	0.00299715	0.0111816	0.0185495	0.0324671	0.0286103	0.0250696	0.0346198	0.0198801	0.00788498	0.00767259	0.0185737	0.0096545	0.0116747	0.0118016	0.00714361	0.021791	0.00558576	0.00907466	0.00906272	0.0066219	0.00767936	0.00847318	0.00576494	0.00493897	0.0180516	0.00585914	0.00696241	0.0151316	0.00526975	0.00641558	0.0129114	0.00849207	0.00878828	0.00722756	0.00503998	0.0136303	0.012235	0.016441	0.020498	0.0158479
0.0123155	0.01518	0.0108027	0.0138672	0.00458588	0.012051	0.0149942	0.00829328	0.0136344	0.009703	0.0119141	0.0117183	0.0175096	0.00586987	0.0174461	0.00784128	0.0128809	0.00573441	0.00477486	0.0105588	0.0126134	0.01322	0.024779	0.0240223	0.0367754	0.0193068	0.0160943	0.0482995	0.0527515	0.0144143	0.0153533	0.00964336	0.00505376	0.0145102	0.0152437	0.00695998	0.00451293	0.00956561	0.00463602	0.00603796	0.0034653	0.0071181	0.0116694	0.00725443	0.00247416	0.0183191	0.0133595	0.00703849	0.0113873	0.0070338
0.0293184	0.00836098	0.00400996	0.0149436	0.0154369	0.00376315	0.00753491	0.01113	0.00524915	0.00253636	0.0134042	0.0103821	0.0168134	0.0256335	0.0163355	0.0179545	0.0188033	0.0153111	0.0114701	0.00924981	0.0196787	0.0258097	0.020734	0.0137647	0.0140249	0.0244762	0.0289301	0.048758	0.0165481	0.0154468	0.0190378	0.0142419	0.0163108	0.0156874	0.021217	0.0244475	0.0209022	0.0171402	0.0152613	0.0102978	0.0103002	0.00470483	0.00389817	0.0140138	0.0216639	0.012065	0.0133492	0.00464265	0.00474187	0.0180285
0.0128437	0.00728235	0.0274408	0.0285983	0.0111415	0.00475885	0.0145321	0.00523077	0.0147951	0.00400644	0.0174455	0.00742142	0.00438936	0.0100216	0.0182543	0.0254977	0.00399204	0.00960813	0.0112005	0.00907175	0.00488328	0.0192038	0.0235415	0.010619	0.0218416	0.0107413	0.0110589	0.0117388	0.0240215	0.0082414	0.0174075	0.0217862	0.0174665	0.0109319	0.00545352	0.00791657	0.00759391	0.0193428	0.0160349	0.0236111	0.0162688	0.0164132	0.0275353	0.0074937	0.019373	0.0363974	0.0251323	0.0126579	0.0129391	0.00346529
0.0149775	0.015561	0.0092895	0.0108972	0.00909364	0.00786856	0.010063	0.0039941	0.0111473	0.0260313	0.0190608	0.010476	0.0110159	0.00730173	0.0120379	0.014164	0.0147421	0.0094227	0.016145	0.0234967	0.0283821	0.0326002	0.0134337	0.0260616	0.0229482	0.0125859	0.0239055	0.0185492	0.0265798	0.0211703	0.0140451	0.0213535	0.0107171	0.015156	0.0154236	0.00956084	0.0114994	0.0152417	0.0205434	0.00677979	0.00914468	0.00569504	0.00698927	0.0142258	0.0125745	0.00369646	0.0144136	0.00639747	0.00700321	0.00417438
0.0153921	0.0112939	0.0132877	0.0089313	0.0120647	0.013257	0.0105703	0.0150948	0.0135712	0.0214201	0.0126548	0.00844605	0.016825	0.00958618	0.0146109	0.012336	0.0130663	0.0136056	0.0123745	0.0166608	0.0122281	0.0152175	0.0127648	0.0199452	0.016795	0.0163291	0.0115429	0.0130806	0.0101361	0.0157499	0.0144916	0.0117036	0.0156285	0.0125068	0.0108826	0.0122476	0.00963384	0.00883676	0.012526	0.0133597	0.0100446	0.0122051	0.0153988	0.0107268	0.0108923	0.0137395	0.0101871	0.0109169	0.00886773	0.00946299
0.0102643	0.0100347	0.0139929	0.0354036	0.0563597	0.0371616	0.0321291	0.0258849	0.0168904	0.0115606	0.0158226	0.0260617	0.0226129	0.0142783	0.0214999	0.0333241	0.0174646	0.0136102	0.01467	0.0127715	0.0181584	0.0296371	0.0323988	0.0277628	0.0425048	0.0472255	0.0439539	0.0621684	0.0581779	0.0800321	0.0688227	0.0684345	0.0833834	0.0669701	0.0354137	0.0469494	0.0424593	0.0342472	0.0358239	0.0282592	0.0281142	0.0420448	0.0203132	0.0163726	0.0187153	0.023617	0.0197695	0.0132707	0.00905741	0.0189966
0.0188368	0.0113225	0.0116205	0.0166932	0.00843774	0.0119606	0.0103077	0.0134165	0.013911	0.00981879	0.0102851	0.00991591	0.0120713	0.0105207	0.0100207	0.0101067	0.00929817	0.00927373	0.0178618	0.0129977	0.0132359	0.0119583	0.00962468	0.00499809	0.00661764	0.0128022	0.0218271	0.00934997	0.0105078	0.00671168	0.0171942	0.0179451	0.0108385	0.0130256	0.0126711	0.0153391	0.011016	0.0112854	0.0119359	0.0131848	0.0200678	0.0156142	0.00669621	0.00543039	0.00869717	0.00883262	0.00672264	0.00782131	0.0139106	0.0127832
0.0125038	0.0211275	0.0276156	0.0284063	0.0146627	0.0176823	0.0144121	0.0145877	0.0196999	0.0239457	0.0126218	0.0157915	0.0173043	0.0124562	0.00841606	0.00681281	0.0105075	0.0122068	0.0113897	0.0167608	0.0169043	0.00860523	0.0223734	0.00938823	0.00622	0.00972437	0.00921581	0.01555	0.0150782	0.0111075	0.00539461	0.0104553	0.00998417	0.00981875	0.007203	0.00877318	0.0112831	0.00841848	0.00839443	0.0139625	0.00972549	0.00503409	0.0124555	0.00952913	0.0111317	0.0107113	0.0054261	0.00909645	0.0180034	0.0170466
0.0116071	0.0175159	0.0113351	0.0199636	0.0176511	0.00545752	0.00261589	0.00817309	0.0116639	0.00827303	0.0108305	0.0206712	0.0182894	0.00920459	0.0122149	0.00616256	0.0114257	0.00876727	0.0070655	0.0192531	0.00919454	0.0047698	0.00246077	0.00178409	0.00741251	0.00570797	0.00410991	0.0182852	0.00371924	0.00771792	0.00717055	0.00685058	0.0163853	0.00681765	0.0117343	0.00621952	0.00512756	0.0101876	0.0152738	0.0112529	0.00518023	0.0071879	0.00837971	0.00706965	0.00738635	0.0158062	0.00641831	0.0106954	0.00760562	0.00761391
0.00588143	0.017029	0.00943353	0.0101486	0.00623739	0.01292	0.0075369	0.0118031	0.0129078	0.00698021	0.00847454	0.0148147	0.00744836	0.0131258	0.00335866	0.00849637	0.0122012	0.0169768	0.00924649	0.0063011	0.00717255	0.00950792	0.0127883	0.0106414	0.014182	0.0100732	0.00601907	0.0186549	0.00776984	0.0190014	0.0129961	0.0215273	0.0119759	0.0177628	0.00802145	0.0142595	0.00648883	0.0099129	0.00748724	0.0100706	0.0157518	0.0244772	0.00882782	0.00494571	0.00674074	0.0120689	0.00715086	0.0122066	0.0118059	0.00372231
0.0226817	0.00865471	0.0119742	0.0103123	0.0107903	0.00971046	0.0122349	0.0116023	0.0115551	0.0130439	0.00896268	0.0133864	0.00616151	0.0100825	0.00965242	0.00391858	0.00742813	0.0111664	0.0237805	0.0108954	0.00312194	0.00932233	0.00889167	0.00920383	0.00800851	0.0171808	0.0046832	0.00837864	0.00960225	0.00526024	0.00975899	0.00995867	0.00818509	0.00480198	0.00594108	0.00695616	0.0141254	0.0156082	0.00824321	0.0137265	0.0156082	0.00738226	0.0132397	0.0101421	0.00945156	0.0158129	0.0144867	0.0111367	0.01329	0.0174802
0.00778688	0.011986	0.0106481	0.0097019	0.0118664	0.00995581	0.00996549	0.00742937	0.0190479	0.0118663	0.0108117	0.00812219	0.0193002	0.00913688	0.00856373	0.00598882	0.00660168	0.0109726	0.00870507	0.0118129	0.00957755	0.00630757	0.0108821	0.0100294	0.00648033	0.00955097	0.00591551	0.0183929	0.0191959	0.0140309	0.0146375	0.0105887	0.00782671	0.00553551	0.00995911	0.0035267	0.01153	0.00956014	0.0111223	0.0107369	0.0099028	0.0132019	0.0177749	0.0151249	0.0188315	0.0148246	0.0094547	0.00949121	0.00881054	0.00767355
0.0174773	0.0133501	0.0074594	0.0105405	0.0136159	0.0138324	0.0102485	0.0121803	0.0142294	0.016531	0.0153617	0.0132474	0.0110027	0.0126622	0.0101043	0.0079136	0.0121396	0.00996859	0.0116841	0.0120745	0.0160568	0.0131299	0.0132204	0.00689642	0.0109322	0.00894288	0.0125535	0.0159759	0.0199676	0.0188046	0.0148257	0.0117275	0.0100794	0.0173138	0.0174335	0.0127579	0.0158935	0.015824	0.0139319	0.0125199	0.00815522	0.0162389	0.0211794	0.0185284	0.00500081	0.00718118	0.0135523	0.0128814	0.00918512	0.0119344
0.00326964	0.00621527	0.00888529	0.00658597	0.0144701	0.00974772	0.00830735	0.0105406	0.0107485	0.00611177	0.0129818	0.00891788	0.00409663	0.00944133	0.00703941	0.0110822	0.00705639	0.012917	0.0116459	0.0123999	0.0147895	0.0103877	0.0112801	0.00615346	0.0125613	0.0156061	0.00822631	0.00829188	0.00819523	0.0147501	0.0135783	0.0107137	0.00656822	0.00825487	0.00880439	0.0164485	0.0158307	0.00732281	0.0071294	0.0131435	0.0121767	0.0112692	0.00796373	0.00822884	0.014265	0.0127398	0.0100991	0.00790049	0.0136881	0.0106302
0.0109402	0.0163888	0.00924009	0.00851633	0.0103506	0.0160294	0.00802865	0.00594426	0.00542663	0.00949586	0.0079117	0.005085	0.0180717	0.00839089	0.00648285	0.00323609	0.0109876	0.0120548	0.0122866	0.0100689	0.010968	0.0110831	0.0110348	0.0110707	0.00801009	0.0179742	0.0157682	0.0141181	0.0207705	0.0135112	0.0143184	0.0098059	0.00531289	0.00725049	0.00595417	0.00914173	0.00798451	0.00893705	0.00939839	0.0125546	0.00745408	0.00880316	0.00756824	0.00803474	0.00925996	0.00995768	0.009126	0.0139767	0.0123717	0.0133055
0.0818453	0.0505723	0.0391603	0.037042	0.0279831	0.00966633	0.0248421	0.0292582	0.019028	0.00625328	0.0367877	0.0229236	0.0111882	0.0124664	0.0176016	0.0116798	0.0148792	0.0114986	0.0201141	0.0114815	0.0109947	0.0130403	0.0128279	0.0098025	0.00308722	0.00944054	0.0071485	0.0113577	0.0211765	0.0145439	0.0132886	0.00640601	0.00354563	0.0171058	0.00841067	0.00705242	0.017028	0.010828	0.0192576	0.00906606	0.00790249	0.00388308	0.00720998	0.00165995	0.00477433	0.00723972	0.00596582	0.00492566	0.0153536	0.0112561
0.0249246	0.0607484	0.0312195	0.0153124	0.00924288	0.0129796	0.0116083	0.0051725	0.00892506	0.00807042	0.0136496	0.020148	0.0103002	0.00625696	0.00858593	0.0164953	0.0127403	0.0102402	0.0126924	0.0204318	0.0109094	0.0198813	0.011641	0.0278691	0.0274934	0.0341452	0.0399663	0.0315803	0.0238049	0.035668	0.0305643	0.0204597	0.0166243	0.0285983	0.0202746	0.0163339	0.0166268	0.0138122	0.0199644	0.0152522	0.0245229	0.0110808	0.00530981	0.00861722	0.00899397	0.0145376	0.00837868	0.0219504	0.0129267	0.00746587
0.0406809	0.0349265	0.0219394	0.0236377	0.0275954	0.0263025	0.0253039	0.0301277	0.0236979	0.0240341	0.0232955	0.0160429	0.00936927	0.0133831	0.0153492	0.0249457	0.0198557	0.0132889	0.0130849	0.0189086	0.0187593	0.0278396	0.025656	0.0212967	0.0284182	0.0277365	0.0260671	0.0328002	0.033991	0.0137223	0.00823158	0.0114372	0.0143055	0.0112498	0.00752039	0.00533426	0.0200172	0.00877987	0.0110722	0.00605347	0.0116247	0.00901514	0.00505032	0.00747068	0.0150211	0.010545	0.0076405	0.00280468	0.00696288	0.0043879
0.00928817	0.00698297	0.0094848	0.0109978	0.0314323	0.0135481	0.0248773	0.0286835	0.0327398	0.00992216	0.0134605	0.0055442	0.0232045	0.0401004	0.00841965	0.0130657	0.00795203	0.00908366	0.015546	0.0255325	0.014161	0.0270751	0.0209993	0.0113785	0.0470401	0.049425	0.0532931	0.0801432	0.067301	0.0202347	0.0320414	0.0252429	0.0274966	0.0380691	0.0300318	0.0381523	0.0102081	0.0133432	0.0271842	0.0228849	0.0538826	0.0342503	0.0248774	0.0488158	0.0173996	0.0292556	0.0495771	0.0476398	0.0384096	0.0457074
0.0107282	0.0114141	0.0107015	0.00630594	0.010442	0.00478726	0.0166157	0.0230498	0.00881085	0.0145108	0.0191714	0.0101883	0.00897538	0.011452	0.0175863	0.0181361	0.0169212	0.00915619	0.00606136	0.00839748	0.0147479	0.0110888	0.0131849	0.0253077	0.0183792	0.0122571	0.018089	0.0179938	0.0174345	0.0223088	0.0227368	0.0197335	0.0160715	0.00672286	0.0116705	0.00938999	0.0111756	0.00718474	0.0066729	0.0104666	0.0156065	0.0160937	0.0102467	0.0174518	0.0148748	0.0167396	0.0159875	0.0150997	0.0140114	0.0216952
0.00296072	0.00689526	0.00744395	0.00936293	0.00715809	0.0182363	0.0118786	0.013505	0.0184349	0.0221338	0.0125948	0.00696399	0.00883146	0.00680134	0.0122913	0.0126433	0.00810644	0.0130828	0.0149155	0.0187705	0.0263536	0.0146621	0.0107025	0.0168043	0.0130786	0.0114856	0.00542049	0.00851201	0.0123	0.00581424	0.00790428	0.00518235	0.00313341	0.00550634	0.0124183	0.00242705	0.00293101	0.0159275	0.00826285	0.00812085	0.00262534	0.00946562	0.0205885	0.013531	0.00928539	0.00345259	0.00463291	0.00511483	0.00634479	0.012971
0.00918196	0.00527214	0.00889617	0.0125693	0.00754064	0.00576992	0.0075638	0.00873854	0.0160729	0.0197758	0.0106529	0.012745	0.0228533	0.0150802	0.0129216	0.00975852	0.0131757	0.0084476	0.00634536	0.0113523	0.0191945	0.0227227	0.00951183	0.0233207	0.0135829	0.00356896	0.0136988	0.0199025	0.0292009	0.0133748	0.0150404	0.0110406	0.00521696	0.00752298	0.0191516	0.0170826	0.0144757	0.0111696	0.00910283	0.0146038	0.0210667	0.0169819	0.0189647	0.00860602	0.0121225	0.00901794	0.00740801	0.0184456	0.0158168	0.0158842
0.0540815	0.0313812	0.0290397	0.013907	0.0167413	0.0193098	0.0242831	0.012729	0.0103106	0.0147093	0.00703615	0.0156257	0.0120461	0.00945282	0.00996761	0.0131585	0.0120043	0.0104103	0.0103367	0.0124242	0.00635715	0.0079778	0.010707	0.00983061	0.015744	0.016505	0.00821445	0.0122315	0.00991507	0.0109743	0.0092676	0.0124858	0.0115992	0.0123642	0.00871028	0.00665009	0.0164367	0.0112254	0.0123409	0.012463	0.0174127	0.0227369	0.0221994	0.0103114	0.0146529	0.01617	0.0150772	0.0271806	0.016195	0.0194051
0.00787725	0.00437592	0.00460808	0.0140598	0.0177065	0.00890307	0.00424086	0.00753488	0.0116752	0.0120476	0.00898212	0.0143185	0.00823268	0.0131623	0.01308	0.00943935	0.0130151	0.0128493	0.00635523	0.0179125	0.0105982	0.0174686	0.011131	0.0147152	0.0190801	0.00323572	0.00798579	0.0108129	0.013904	0.00686182	0.0275306	0.0134313	0.00849819	0.0172286	0.00615988	0.0142816	0.0119481	0.00626317	0.00991583	0.0172291	0.0193203	0.0131945	0.0197914	0.0106796	0.012921	0.00797131	0.0132378	0.016685	0.0306504	0.0135922
0.0116124	0.0133217	0.0106265	0.0095278	0.00698863	0.00631491	0.00595734	0.00430069	0.00348312	0.0123074	0.0060039	0.00349834	0.0132481	0.00657369	0.00533134	0.00716952	0.0116084	0.00501062	0.00570884	0.00505192	0.00328998	0.00465607	0.00872516	0.0113936	0.00973084	0.00779686	0.00663747	0.00470723	0.00921569	0.00555499	0.0118888	0.0127354	0.0128099	0.0104959	0.0137035	0.00657305	0.00214719	0.0126662	0.0109394	0.00474862	0.00934074	0.0110154	0.00926335	0.00661074	0.00870685	0.0134892	0.0276867	0.0142046	0.0118512	0.00914202
0.00668658	0.0115878	0.00758614	0.00819757	0.00718573	0.00742451	0.0119723	0.00836597	0.00545655	0.00847463	0.0148078	0.0146107	0.0064397	0.0126199	0.0055734	0.00947705	0.00772821	0.0119942	0.0125051	0.00828768	0.00818596	0.0168133	0.014113	0.00890529	0.00883274	0.00889889	0.0222226	0.0153443	0.0118702	0.00896893	0.00794899	0.00871742	0.0101152	0.00762105	0.0104282	0.011452	0.0185793	0.00895012	0.00889261	0.0125852	0.0178726	0.0218315	0.0202945	0.00920086	0.0123923	0.0194228	0.0122358	0.0163545	0.009379	0.0100204
0.0127623	0.014498	0.0214912	0.017553	0.0136669	0.0200567	0.0114191	0.0112011	0.010413	0.00845456	0.00645257	0.00810034	0.00887378	0.0106436	0.0122059	0.011634	0.0152489	0.00488399	0.0141307	0.0106837	0.0133474	0.00771651	0.0142343	0.0127768	0.00528714	0.0113884	0.0151623	0.0110742	0.0133028	0.0170347	0.0158657	0.013905	0.0165204	0.0100164	0.0129419	0.00828819	0.0141335	0.00730561	0.022793	0.0155202	0.0176734	0.0146015	0.0137371	0.0218528	0.0203975	0.0140776	0.0385687	0.0158996	0.0107604	0.0154047
0.0388622	0.0434793	0.0421101	0.0296738	0.0167466	0.010947	0.0117342	0.010503	0.0135878	0.0152176	0.0122976	0.0114751	0.0135616	0.0129299	0.015947	0.0188927	0.0207186	0.0209663	0.0207926	0.013727	0.00970088	0.00882011	0.0186344	0.0159796	0.0235413	0.00854076	0.00663691	0.0107833	0.0151828	0.0034987	0.0117439	0.0132704	0.0213521	0.0437478	0.0221568	0.012644	0.0110104	0.0330508	0.0294962	0.0286925	0.03126	0.0223461	0.0144025	0.0284805	0.017357	0.0224214	0.0128899	0.0181142	0.0269717	0.0258862
0.0202499	0.0167726	0.0177928	0.0178232	0.0155752	0.0218069	0.016275	0.0115767	0.0141345	0.0198585	0.0138524	0.00951038	0.0183675	0.0175982	0.0128098	0.013679	0.0161774	0.0189761	0.0168523	0.0151322	0.0118016	0.01461	0.0139437	0.0102979	0.0105693	0.0165254	0.0183142	0.016509	0.0136373	0.0134234	0.0152449	0.0154207	0.015413	0.0177325	0.0125242	0.0143596	0.0176704	0.0149727	0.0153621	0.0137107	0.0168862	0.0188005	0.0158199	0.0143954	0.0207518	0.0177375	0.0214452	0.0178299	0.0190325	0.0249269
0.00863786	0.00947321	0.0157134	0.0137687	0.0160697	0.00598096	0.0103107	0.0203779	0.0120175	0.0119982	0.0253413	0.0139268	0.00973026	0.00945939	0.00814623	0.0204544	0.010432	0.00219071	0.00726933	0.00780912	0.0045145	0.00769515	0.0123982	0.00521248	0.00929735	0.011558	0.00941626	0.00809356	0.0154497	0.0117014	0.00773284	0.010468	0.0124794	0.00402859	0.0108727	0.017529	0.0201569	0.0122105	0.00790407	0.0244422	0.014309	0.00648943	0.00746119	0.00664276	0.00675574	0.010663	0.0123979	0.006426	0.0118621	0.0103395
0.007696	0.0084369	0.0205842	0.0142972	0.0201084	0.0127106	0.0142364	0.00980573	0.00894618	0.0139609	0.00726823	0.0173478	0.00512152	0.00428957	0.00877198	0.00700101	0.00523595	0.00386813	0.00920403	0.0150687	0.0139022	0.0094295	0.00693011	0.00945616	0.00538173	0.00939666	0.0229806	0.0233399	0.00903846	0.00659471	0.0110496	0.0110544	0.00749443	0.00745415	0.00837543	0.00611107	0.0143264	0.014606	0.00475396	0.0086904	0.0205638	0.00921031	0.00719743	0.00945726	0.0166627	0.0204172	0.0130243	0.0139746	0.0153259	0.0164502
0.00834924	0.013326	0.0187258	0.0131007	0.00795238	0.00530718	0.00761768	0.0187402	0.00981425	0.00840339	0.0141735	0.0114206	0.00983898	0.01184	0.0143226	0.0120296	0.00674496	0.0123139	0.00657971	0.0073275	0.0137824	0.00700851	0.00770934	0.0113799	0.00709149	0.0037887	0.00857146	0.00362799	0.00478275	0.0101881	0.013235	0.0105779	0.0147997	0.010167	0.00581647	0.0109404	0.0107924	0.00424426	0.0116297	0.00515742	0.00708683	0.00794656	0.00921797	0.0117858	0.00654602	0.00889617	0.0117245	0.011026	0.00823977	0.0100538
0.0142869	0.00974464	0.00946741	0.00949857	0.0168542	0.0112947	0.0133341	0.0102897	0.0187099	0.0237899	0.0124125	0.0137718	0.0202622	0.012141	0.00807608	0.0115044	0.0142827	0.0133207	0.00800591	0.00338017	0.0110536	0.0137927	0.0173354	0.0109704	0.00871401	0.0136057	0.0116448	0.0183338	0.0138178	0.0108913	0.0100901	0.0103625	0.00810893	0.00854992	0.0125311	0.0104486	0.00780837	0.00939908	0.00851969	0.0109827	0.0149071	0.0110906	0.00975975	0.00967464	0.00984198	0.0068817	0.017001	0.0134877	0.00945311	0.00964266
0.0108947	0.00672458	0.0202976	0.00826463	0.0145038	0.0104642	0.00395156	0.0094766	0.0227258	0.00895796	0.0143515	0.00685375	0.0105689	0.00702469	0.00531418	0.00767678	0.00909796	0.00482161	0.0042328	0.00569014	0.00768967	0.00593252	0.00416743	0.00466291	0.00491522	0.0106159	0.00460515	0.0141038	0.00281631	0.00530669	0.0137724	0.0138768	0.0103274	0.00874529	0.0125019	0.00871149	0.00486838	0.00487501	0.00763817	0.00907625	0.00636349	0.0114683	0.00675105	0.0151709	0.00594971	0.00768397	0.0145347	0.01233	0.0178247	0.0152821
0.002204	0.0127297	0.0162082	0.0125153	0.0117133	0.0060543	0.00671287	0.0110662	0.00667837	0.0068837	0.0120927	0.00858562	0.00742572	0.00538195	0.00740828	0.0205231	0.0128024	0.0117875	0.0050302	0.0076613	0.00543625	0.00912134	0.00651469	0.00674685	0.0124547	0.0116452	0.0106231	0.0177509	0.00520314	0.00479934	0.0136717	0.0193058	0.0239929	0.0105464	0.0138969	0.0184855	0.00798241	0.011967	0.0116793	0.0101902	0.00352185	0.0007692	0.0110075	0.0154814	0.0129822	0.0070699	0.00443964	0.00601653	0.00882703	0.00852867
0.0142356	0.0153535	0.012667	0.0154506	0.0108678	0.0122216	0.00967718	0.00614746	0.00917242	0.0119285	0.0122699	0.0104212	0.00997654	0.00669277	0.00853165	0.00880919	0.00645486	0.00313511	0.00872023	0.00715289	0.0138754	0.00930564	0.0141365	0.010587	0.00469748	0.00755437	0.00868423	0.00969965	0.00399858	0.0115968	0.0220719	0.00994968	0.011488	0.00854097	0.0111295	0.00715606	0.00522285	0.00980202	0.0113618	0.0140729	0.00425971	0.00833582	0.00929615	0.00462525	0.00553444	0.00518698	0.00571911	0.00956285	0.0149473	0.00862596
0.0207254	0.0288765	0.0218498	0.0167268	0.00668994	0.0259068	0.0130718	0.0102483	0.0131465	0.0116469	0.00766689	0.0043413	0.0109883	0.0109304	0.00355968	0.00521726	0.00509788	0.0044658	0.0066124	0.00437987	0.0129649	0.00874807	0.0158481	0.0132861	0.00643035	0.00621428	0.0136826	0.0115647	0.0135078	0.0130991	0.0197786	0.00573446	0.0107079	0.00849996	0.0117301	0.0147468	0.0144873	0.0124905	0.00956964	0.00798377	0.0106032	0.00603033	0.00645841	0.0129733	0.00898636	0.0138916	0.0127685	0.00834891	0.0129199	0.0132591
0.0136186	0.00942915	0.00952438	0.00360236	0.0162524	0.0138382	0.0255339	0.00862933	0.0117069	0.012731	0.0131135	0.00793999	0.00694357	0.0122431	0.00763442	0.014257	0.0072608	0.00915231	0.0170016	0.0109644	0.0173067	0.00654208	0.00868684	0.00669264	0.010377	0.010921	0.0138107	0.0060635	0.01296	0.00787675	0.00503416	0.0123486	0.0171181	0.00547359	0.00421347	0.00180886	0.00813694	0.00497702	0.00461092	0.00896147	0.0228103	0.00958281	0.00553636	0.01113	0.0143886	0.0115256	0.0175232	0.00906745	0.00376721	0.00700599
0.0161141	0.0209319	0.0191303	0.00651458	0.0128615	0.00815607	0.00769766	0.0176707	0.0103262	0.00983582	0.0205934	0.0178845	0.0111173	0.0143556	0.0126788	0.0166376	0.0106271	0.00728416	0.0127112	0.00941744	0.00737933	0.0087157	0.00806596	0.00840325	0.00793153	0.0113941	0.0128423	0.00897226	0.007973	0.00911001	0.012837	0.00573188	0.00743749	0.0127457	0.0189077	0.0145525	0.0090777	0.00622833	0.0132267	0.0190499	0.0123942	0.00515225	0.0166547	0.0215487	0.0112298	0.0108909	0.0158953	0.0102032	0.012774	0.0131496
0.0114092	0.0105345	0.0248018	0.02254	0.0145301	0.0116522	0.0175296	0.0168237	0.0143933	0.0209665	0.0281399	0.0356996	0.0168814	0.0127979	0.0123453	0.0237994	0.00635182	0.00843335	0.00956818	0.0114533	0.0108249	0.0202702	0.0206418	0.0205665	0.0216097	0.0180237	0.0156204	0.0132731	0.00705914	0.0119914	0.0195375	0.0188882	0.0217529	0.0298222	0.0195344	0.0156668	0.0274034	0.0178106	0.0199036	0.0128119	0.00737797	0.0129776	0.0248372	0.0183384	0.0122151	0.0238841	0.0120837	0.0138261	0.0130492	0.0246076
0.0226754	0.0191825	0.0117045	0.0101143	0.0098234	0.0153669	0.0077953	0.0109899	0.0106353	0.00993493	0.00989979	0.00870592	0.0160094	0.0113272	0.0179985	0.00549878	0.00749271	0.00689475	0.0095542	0.0110537	0.00954777	0.00509518	0.0103418	0.0106399	0.00790694	0.0117938	0.0111488	0.0056	0.00749523	0.00732791	0.00741694	0.0145844	0.0137694	0.00746394	0.00892802	0.00908379	0.00689669	0.0097525	0.0111057	0.0095356	0.0115541	0.0113023	0.00933385	0.00949724	0.00930455	0.00799009	0.0067373	0.00880613	0.00677409	0.0078663
0.0148612	0.0180378	0.0147269	0.0155694	0.0250972	0.0181373	0.0133444	0.0419813	0.0218978	0.00431157	0.0127587	0.0239347	0.0130215	0.00489032	0.00681216	0.00970033	0.00895072	0.0060022	0.0107539	0.00975239	0.00820974	0.0165818	0.0183169	0.0206481	0.0114459	0.012724	0.0211552	0.0332692	0.0122594	0.0049372	0.0123817	0.0153976	0.0100066	0.0105485	0.022163	0.0200515	0.0134067	0.00390597	0.00656097	0.0144283	0.00730459	0.0136521	0.0111281	0.00950654	0.00497524	0.0119272	0.0178976	0.0152516	0.0144117	0.0148027
0.00690712	0.0120802	0.00392348	0.00752818	0.0127128	0.00533956	0.017554	0.0216142	0.0117345	0.0154901	0.0155245	0.0103436	0.00994483	0.00941094	0.0111036	0.00558774	0.00926016	0.0080729	0.00919434	0.00979622	0.00961457	0.011336	0.0118756	0.00821089	0.00999079	0.0109913	0.0162484	0.0151632	0.0205095	0.0110318	0.014666	0.00878733	0.00838338	0.0095986	0.00719979	0.0122292	0.00342937	0.0118983	0.0233283	0.0194812	0.0246998	0.0167222	0.0140966	0.0122458	0.0156357	0.00838259	0.0110438	0.010142	0.00787242	0.0193793
0.0253224	0.0156149	0.0170934	0.00738022	0.00500942	0.00982202	0.00823555	0.00517313	0.00228453	0.0178387	0.0212219	0.0193993	0.0264654	0.00910014	0.00720923	0.00905148	0.0217869	0.0155425	0.0143266	0.0149888	0.00638054	0.0111045	0.0118013	0.017504	0.0223645	0.0203147	0.0216222	0.009301	0.00724206	0.0128641	0.00865685	0.00547973	0.0100416	0.00809819	0.00892275	0.00850251	0.0132062	0.0160558	0.0112366	0.00783713	0.0119625	0.00491948	0.00643578	0.0117239	0.0124196	0.00233577	0.0151663	0.00732576	0.0127081	0.00789069
0.0298599	0.0230991	0.0193407	0.0221549	0.0188499	0.0115921	0.0104879	0.0109781	0.0175822	0.0116443	0.0132797	0.0109082	0.0073582	0.00683404	0.00672756	0.0110004	0.009532	0.00995647	0.00949697	0.00838568	0.00523657	0.00757985	0.0127375	0.0219276	0.00822058	0.00944879	0.00434139	0.00806841	0.00457761	0.00951953	0.0102909	0.00621894	0.0145057	0.0164371	0.0124639	0.00653036	0.0146897	0.00725814	0.00787162	0.0126066	0.0228121	0.0173881	0.00946951	0.0126881	0.00661556	0.00929831	0.0206151	0.00896193	0.00711458	0.0152071
0.0166771	0.00929095	0.00924193	0.0082832	0.00884979	0.00999846	0.0132238	0.0121089	0.0124224	0.0132908	0.00813272	0.0179372	0.00950458	0.0119119	0.00501474	0.0107918	0.0108251	0.0144623	0.00857204	0.00827323	0.00342859	0.0109409	0.00683815	0.0106933	0.00905661	0.0081084	0.0117623	0.00861932	0.0123496	0.0116762	0.0106849	0.0187717	0.015201	0.0122169	0.015362	0.00676736	0.00909096	0.00630209	0.00840034	0.0130668	0.0065309	0.0045957	0.0074829	0.0078639	0.00574583	0.00326634	0.00883382	0.0148411	0.0156313	0.00359614
0.00770918	0.00257376	0.00775084	0.0133639	0.00743439	0.0100142	0.0056742	0.0107805	0.0229266	0.0050511	0.0102065	0.00831655	0.00237167	0.00712666	0.0129498	0.00856018	0.00741969	0.00113997	0.0121469	0.0216819	0.00478901	0.0122873	0.0108971	0.00608904	0.00314373	0.00899435	0.00393116	0.00825483	0.0102215	0.0196651	0.0166648	0.00331933	0.0053773	0.0120272	0.00390622	0.0130051	0.0137815	0.0137959	0.016408	0.00399902	0.00709606	0.00750718	0.00564283	0.0106352	0.0039025	0.00385046	0.00343748	0.00959219	0.00846358	0.00397319
0.0145715	0.0126752	0.00972961	0.0118995	0.00628198	0.0101689	0.0121665	0.0112079	0.0172981	0.00705945	0.00816116	0.00807286	0.00708141	0.0110008	0.00662606	0.00914544	0.00863933	0.00776916	0.00864638	0.0050884	0.0046511	0.00768266	0.0109259	0.0102404	0.00565297	0.014155	0.0203088	0.00902768	0.0088688	0.00812014	0.00961973	0.00618803	0.0163928	0.00543717	0.00810369	0.00533061	0.00523831	0.00915847	0.00726329	0.0144436	0.0129422	0.0159886	0.014834	0.00952706	0.00838834	0.00538986	0.0121199	0.0140094	0.00459352	0.00171992
0.0119313	0.0203136	0.020286	0.0132555	0.0252204	0.0135781	0.0163116	0.0235495	0.00601817	0.013238	0.00881435	0.00574416	0.0184944	0.0200319	0.0100413	0.00957139	0.00886589	0.0201082	0.00581566	0.0135581	0.00867955	0.0113571	0.00767198	0.00588619	0.0128019	0.00728255	0.0199933	0.0163117	0.00857013	0.0127787	0.0130816	0.0114702	0.0102559	0.00595594	0.0036483	0.0100964	0.0147775	0.0224873	0.0139611	0.0214845	0.0153519	0.0186637	0.0120769	0.00731715	0.0129593	0.00808356	0.0146984	0.0120143	0.0058799	0.0249543
0.00316544	0.00913172	0.00749487	0.00602724	0.010683	0.00295932	0.00553977	0.00980741	0.0111718	0.00405649	0.0110995	0.0122951	0.0124623	0.00947911	0.0102141	0.0132617	0.0161894	0.0143741	0.0216307	0.00923955	0.0125468	0.010989	0.00719664	0.0153278	0.0108011	0.00494398	0.00843059	0.00371746	0.0100922	0.0132479	0.00919788	0.0123123	0.0123851	0.0108792	0.00563901	0.0110947	0.0200945	0.0267752	0.00706942	0.00273572	0.005006	0.0138922	0.0070556	0.00301293	0.00800228	0.00912629	0.0105929	0.0164153	0.00698302	0.00845303
0.0304439	0.0137241	0.0257904	0.0279287	0.0281929	0.0205358	0.0125814	0.0237136	0.0225179	0.0215913	0.0220982	0.0152597	0.00816766	0.0215266	0.0289921	0.0118698	0.0208155	0.0219713	0.0131062	0.0208877	0.0102553	0.00890467	0.011522	0.00804095	0.00652557	0.0051519	0.0112525	0.00776894	0.00615233	0.0101371	0.00951038	0.00770044	0.00453532	0.0103177	0.0101949	0.00496359	0.0137882	0.00869681	0.0089815	0.00966007	0.0320052	0.027791	0.0282527	0.0117215	0.00808457	0.00993992	0.00963304	0.0043631	0.00718234	0.0126167
0.0455047	0.0289505	0.034058	0.0350098	0.018278	0.0271381	0.0367892	0.0310959	0.0241136	0.0211137	0.0419958	0.0427862	0.040167	0.0285872	0.0179974	0.0133672	0.00751391	0.0045746	0.00182592	0.00545086	0.0094975	0.013183	0.00757439	0.00960817	0.0151496	0.016493	0.0111034	0.00290385	0.0131551	0.00810613	0.0162851	0.00702835	0.00420923	0.00925388	0.0042694	0.00450595	0.00475211	0.00856925	0.00606244	0.0112983	0.00681035	0.0135102	0.00645588	0.00628015	0.0121205	0.0127108	0.00904065	0.00228269	0.00240473	0.00567283
0.0159581	0.0179609	0.0134979	0.00983716	0.0143662	0.0237572	0.0289849	0.0213916	0.0296672	0.0586998	0.0518833	0.0453639	0.0438607	0.0493643	0.0497707	0.0466069	0.0331635	0.0291473	0.0149506	0.0157406	0.0240048	0.0123782	0.00854037	0.00624485	0.00681025	0.0133309	0.00637161	0.00871147	0.0108909	0.0141803	0.0113558	0.0139628	0.00446922	0.00594817	0.00858888	0.00515361	0.00711604	0.00929276	0.00607522	0.0143516	0.00841379	0.0143257	0.0113015	0.00250987	0.00937987	0.0078879	0.00847166	0.0123997	0.0115674	0.00727212
0.0107024	0.0133684	0.0151519	0.0139985	0.0214431	0.0265474	0.0313719	0.0525907	0.0428542	0.048051	0.0649128	0.0747813	0.0665951	0.0803124	0.0671464	0.0615724	0.0528096	0.0571529	0.0728933	0.0702494	0.0579188	0.0509968	0.0511965	0.0509993	0.0454865	0.0221146	0.0210713	0.0298343	0.0282198	0.024031	0.0198945	0.0165792	0.0236183	0.0178879	0.0245259	0.00861864	0.0190392	0.02065	0.0217158	0.0162514	0.0189917	0.0109421	0.0124453	0.0181809	0.0131704	0.0133067	0.0134224	0.00952677	0.0133841	0.00796147
0.00485539	0.0135848	0.0156541	0.0123238	0.00599568	0.0140927	0.00867179	0.0072661	0.0113663	0.00922322	0.00619806	0.00893519	0.008871	0.00846787	0.00308821	0.00939147	0.00882095	0.00880298	0.00868916	0.00944482	0.00789226	0.00381456	0.00753541	0.0143439	0.00738654	0.00326847	0.00504985	0.0102787	0.00761916	0.00682833	0.0120756	0.00880586	0.0094997	0.0163466	0.010268	0.00725467	0.0112022	0.0144137	0.00938562	0.00546522	0.00665307	0.00946757	0.00977336	0.0128748	0.0180379	0.0104815	0.00685565	0.0081786	0.00933909	0.00607048
0.0285476	0.00964886	0.0151379	0.0162514	0.0114393	0.0182272	0.0108555	0.00684073	0.0162248	0.0207778	0.0205427	0.020935	0.00728724	0.00786115	0.01796	0.0170517	0.00576925	0.011656	0.0260281	0.0194739	0.029101	0.0104521	0.0048472	0.0135412	0.00822758	0.015983	0.0144045	0.00810407	0.00751491	0.0117416	0.00828438	0.0177305	0.0189238	0.0178902	0.0100059	0.0117835	0.0092221	0.010838	0.00926828	0.00443739	0.00567393	0.0107322	0.00685833	0.0227666	0.0139736	0.0112148	0.00976068	0.0196838	0.0107619	0.00614441
0.0164704	0.0180705	0.00746054	0.0149863	0.0151424	0.0108186	0.0104927	0.0178205	0.0127562	0.00977574	0.0197028	0.00957987	0.0134945	0.013286	0.0122381	0.0172281	0.00832734	0.0114507	0.0128107	0.00758102	0.0118467	0.0160259	0.0166098	0.0143621	0.011883	0.00859963	0.0198472	0.00705525	0.00473857	0.0173667	0.00874849	0.0124617	0.0113974	0.0178731	0.0152025	0.0104601	0.0116467	0.0126606	0.0168495	0.0165315	0.00756424	0.00703415	0.0186778	0.0140651	0.013608	0.0182146	0.0304547	0.0182814	0.0159462	0.0237832
0.0132391	0.00729818	0.0101845	0.00670521	0.0108735	0.0126818	0.00608413	0.00247399	0.00794303	0.0101247	0.00880549	0.0130545	0.00968967	0.00576405	0.0114058	0.00916668	0.00920352	0.0116505	0.013245	0.00738342	0.0151341	0.0118054	0.0088391	0.00690626	0.0104822	0.0107293	0.00829724	0.00368876	0.00468804	0.00878029	0.00880614	0.0112304	0.0130383	0.0190627	0.0131861	0.00931319	0.0110784	0.0153993	0.0152094	0.019502	0.019605	0.0187119	0.0210193	0.0301001	0.0301895	0.0229855	0.0210407	0.0244578	0.0290208	0.0421991
0.0132517	0.00984967	0.00820193	0.0127971	0.0198723	0.01696	0.0113432	0.0140783	0.0100185	0.0170875	0.0236999	0.0166722	0.00638732	0.00894634	0.013519	0.00914678	0.00704827	0.0094217	0.00941928	0.00955404	0.00779866	0.0121026	0.00780356	0.0108533	0.00677901	0.00785795	0.0101503	0.00675326	0.012392	0.00743755	0.00657645	0.0167049	0.0132598	0.0100812	0.00924473	0.0117655	0.00733467	0.00905305	0.00461524	0.00654489	0.00645604	0.0124883	0.00627322	0.00659737	0.00356723	0.00371879	0.0046584	0.0140004	0.017724	0.00919578
0.013589	0.0185367	0.0166629	0.0135809	0.0214621	0.0132011	0.00978088	0.0119761	0.0108057	0.00793656	0.0131159	0.00723317	0.00475314	0.0100943	0.00798613	0.00711147	0.00599701	0.0083633	0.0069166	0.0144728	0.0081973	0.0128855	0.00787267	0.0187294	0.00742853	0.00971535	0.00489535	0.00687756	0.0098886	0.0175307	0.00595082	0.0147216	0.0129681	0.00630604	0.00603649	0.00824695	0.00838991	0.00313975	0.00588701	0.00415219	0.00825867	0.0121396	0.010998	0.0082868	0.0108343	0.0192954	0.0132124	0.00799587	0.0105837	0.0149945
0.0166407	0.011813	0.00758623	0.00860222	0.0134386	0.0192358	0.00982708	0.011031	0.00917926	0.0126855	0.012572	0.0155792	0.0146691	0.00478938	0.017219	0.0137283	0.00756855	0.0109643	0.0071035	0.0110953	0.0105683	0.00461627	0.0126145	0.0174727	0.0180023	0.00792469	0.0104992	0.0134614	0.00611099	0.00568077	0.0062356	0.00644361	0.00461406	0.0167623	0.00852365	0.00789169	0.0120509	0.014098	0.0109475	0.0112758	0.0107732	0.00801563	0.0101445	0.0114277	0.0114659	0.00831185	0.0109623	0.00755032	0.00438984	0.00861852
0.0101253	0.0190586	0.022796	0.017975	0.00495594	0.0074193	0.0200644	0.010641	0.015528	0.0152039	0.0169915	0.00871214	0.0122613	0.0107294	0.0105056	0.00930796	0.00583944	0.020079	0.0229225	0.0167812	0.0116391	0.0087333	0.0155102	0.0253876	0.0169747	0.0209113	0.0235744	0.0102772	0.013803	0.00485479	0.00894292	0.0107961	0.0076744	0.0172834	0.0126732	0.0106583	0.00320373	0.00973339	0.0028792	0.00452474	0.0121461	0.0137717	0.00831434	0.00465856	0.0185082	0.0122627	0.015216	0.0134399	0.0154535	0.0133478
0.0142967	0.0138736	0.0373815	0.0209493	0.0167676	0.0130398	0.0104651	0.0137725	0.0106502	0.0144691	0.015511	0.0175209	0.0206879	0.0126516	0.0218972	0.0202595	0.0194444	0.0212697	0.0146254	0.0137593	0.0217705	0.0322387	0.0211286	0.0147029	0.0186534	0.0243046	0.0137089	0.0128336	0.02456	0.0200561	0.0214559	0.0244162	0.019501	0.00874671	0.0049858	0.00384467	0.0101141	0.0177402	0.00801217	0.00804921	0.0103864	0.0159256	0.00906274	0.00422534	0.00791376	0.00593857	0.00690511	0.00795996	0.0142074	0.0181392
0.0337454	0.0185531	0.0119466	0.00673218	0.0123878	0.014062	0.0078289	0.00655456	0.00994519	0.00876471	0.00950204	0.0133336	0.0157108	0.0133354	0.00896186	0.0125598	0.0286519	0.0141758	0.011307	0.00579693	0.00503605	0.00551396	0.00467323	0.0134089	0.0154651	0.0195721	0.0115274	0.0101755	0.00581962	0.0101205	0.0108111	0.0133164	0.00743472	0.00977888	0.00704354	0.00838043	0.0191509	0.0230055	0.0196105	0.0183188	0.0111	0.0119311	0.0114253	0.0143308	0.0181971	0.00736807	0.00788446	0.00490269	0.00650606	0.0141309
0.0130451	0.0227955	0.0132925	0.00739728	0.00936874	0.0192775	0.00887194	0.00847887	0.00335334	0.0100261	0.00684362	0.00654333	0.00536307	0.00540022	0.00697069	0.00418986	0.00430001	0.0212442	0.0119692	0.00748588	0.00947496	0.00552095	0.00709853	0.0113976	0.00990057	0.00493258	0.00874485	0.017594	0.0288833	0.0198438	0.0104053	0.0116543	0.00529013	0.0104011	0.0165834	0.00826429	0.0105896	0.0157359	0.0169344	0.00173545	0.0179189	0.022499	0.0127702	0.00307776	0.00412137	0.00382786	0.00476642	0.00717181	0.00307499	0.0147543
0.0168708	0.0115543	0.00969525	0.0184286	0.00944781	0.00334738	0.0074291	0.0133283	0.0113781	0.00566234	0.0128333	0.011887	0.0114303	0.00909618	0.0098551	0.0114388	0.0157122	0.00734562	0.014758	0.0163269	0.010765	0.00840544	0.00659478	0.0168926	0.00517674	0.0131091	0.0175167	0.0142544	0.0145499	0.0118669	0.00771687	0.0123308	0.0120082	0.00897397	0.00685278	0.0105452	0.00932699	0.0176748	0.014575	0.00993009	0.0119783	0.0131659	0.0175981	0.0169334	0.00515931	0.00799193	0.00772585	0.00231601	0.00448502	0.00644002
0.0158537	0.00728998	0.0143531	0.0235466	0.00943458	0.0145542	0.0144033	0.014969	0.0166343	0.0201966	0.0127707	0.00530506	0.00872725	0.0160661	0.0103366	0.0150665	0.0206078	0.00965944	0.00703864	0.00337361	0.004212	0.00484605	0.00346256	0.0141961	0.00772558	0.0123281	0.00954469	0.0108759	0.0168684	0.0166388	0.00689033	0.0167531	0.00659695	0.00704065	0.00681211	0.00657974	0.00555364	0.0173301	0.0162083	0.0127118	0.00751059	0.0132658	0.0133332	0.00846037	0.00459287	0.00453867	0.00967545	0.0107411	0.0162222	0.0234843
0.0128218	0.0160206	0.0174908	0.0282849	0.0222177	0.0150367	0.0185268	0.0184512	0.0160869	0.0168449	0.0178237	0.0138752	0.00838039	0.0135555	0.0106922	0.0147662	0.00635064	0.0133766	0.0136186	0.0133544	0.0133538	0.00581436	0.0087792	0.0137849	0.0209506	0.0100754	0.00878552	0.00772643	0.00995342	0.00835166	0.00929006	0.0102077	0.00600994	0.00815813	0.00657408	0.00676222	0.00889872	0.00997923	0.0102994	0.00736072	0.00587385	0.0134632	0.0216175	0.0149804	0.00925747	0.00505236	0.0106542	0.00474046	0.0100574	0.0106624
0.016192	0.00970089	0.00859542	0.0175369	0.0260744	0.0216267	0.0111223	0.00850582	0.0120428	0.00516673	0.00534156	0.00811293	0.00454462	0.00832716	0.00592405	0.0104603	0.0129634	0.017032	0.0151176	0.0163656	0.0113161	0.0118825	0.0126333	0.0161545	0.0183551	0.0102558	0.013453	0.00284454	0.0104319	0.0110533	0.0108783	0.0146737	0.0258738	0.0166215	0.0129732	0.0148296	0.0141372	0.0123189	0.00561749	0.00692009	0.0163203	0.00750443	0.00441107	0.00721372	0.00984293	0.0130786	0.00956252	0.0134597	0.0106163	0.0155433
0.00391307	0.00979075	0.0135632	0.0139179	0.0163627	0.0164912	0.0119709	0.0171489	0.0139501	0.0190744	0.0102526	0.0121125	0.00999002	0.0146716	0.0139768	0.00953017	0.017133	0.0149213	0.0134492	0.0204313	0.00800984	0.011841	0.00730473	0.00795842	0.00341736	0.0103759	0.00556055	0.0165211	0.0173186	0.0178934	0.0135086	0.00615168	0.0125722	0.0085863	0.0131176	0.023783	0.0195261	0.0058595	0.0087885	0.0138935	0.0146186	0.0235088	0.013826	0.010112	0.00863086	0.0100374	0.0149773	0.0110053	0.0164725	0.0184689
0.0316566	0.0317844	0.0146357	0.00890424	0.00987669	0.0127201	0.012779	0.00968143	0.0149916	0.00754187	0.00708771	0.00699484	0.00644668	0.0144644	0.0136058	0.0103766	0.00908231	0.00511547	0.0190259	0.0113789	0.0102062	0.0147323	0.00930738	0.0111039	0.0112251	0.0170842	0.0263709	0.0118458	0.00942918	0.0125991	0.0079497	0.0160655	0.00324285	0.00772858	0.0143139	0.00900337	0.0180851	0.00942794	0.00887658	0.00660939	0.00769972	0.0054922	0.00558443	0.0104327	0.019001	0.0115902	0.0113973	0.00896286	0.00960696	0.00802392
0.029133	0.0141286	0.0227842	0.0178143	0.0152983	0.0403683	0.0342741	0.0253565	0.0295727	0.0200248	0.0297159	0.0289458	0.0200339	0.0203474	0.0198129	0.0293618	0.0197088	0.0158223	0.0221932	0.0162574	0.0158545	0.0217969	0.0145761	0.00964108	0.0101022	0.00864936	0.0133518	0.0173733	0.0131303	0.0112198	0.0130397	0.0120331	0.0127209	0.0137532	0.00667835	0.00387465	0.00592719	0.00740528	0.00727638	0.00670932	0.011132	0.0163315	0.00465421	0.00925266	0.00599169	0.0121557	0.00857685	0.0176286	0.0066067	0.0122115
0.0201151	0.0172307	0.0131537	0.0271529	0.00876239	0.0119895	0.0122273	0.00777745	0.00604627	0.00849138	0.0043146	0.0167273	0.0203461	0.0185503	0.0168187	0.0117829	0.00541766	0.011062	0.0122766	0.00830648	0.00491607	0.00496996	0.00630961	0.00379833	0.00696826	0.0118901	0.00457294	0.0118308	0.0158371	0.00754717	0.0111787	0.00826101	0.0102741	0.00910577	0.00710263	0.00764586	0.00807875	0.00554444	0.011468	0.00823641	0.00630161	0.0102986	0.0085984	0.0139825	0.0107046	0.0103786	0.00781753	0.010242	0.00684219	0.011917
0.00825775	0.00420557	0.00416336	0.019952	0.00792769	0.0109138	0.00708772	0.0149723	0.00769242	0.0127195	0.00491731	0.0198557	0.00223801	0.00841376	0.00818962	0.0109275	0.0110218	0.00339087	0.00795971	0.00582757	0.016208	0.0118444	0.00677545	0.0106625	0.01301	0.0156999	0.0040599	0.00735509	0.0106323	0.0150067	0.0125611	0.0169636	0.0105276	0.0175789	0.0101621	0.0139736	0.0231342	0.0263785	0.0117417	0.0078426	0.0065854	0.00286609	0.00333633	0.00538894	0.00531606	0.00270936	0.00945378	0.00456241	0.00699876	0.00507451
0.00705873	0.00948389	0.00581124	0.0102962	0.00763886	0.00859564	0.0104145	0.0176441	0.0066425	0.0124061	0.0114632	0.010713	0.00783564	0.00317545	0.0260526	0.0121455	0.00769468	0.00657706	0.00718802	0.00788016	0.00625397	0.00847622	0.00877616	0.00310422	0.00505129	0.0098588	0.0082845	0.00504908	0.00857554	0.007105	0.00926003	0.0113478	0.00543767	0.0108096	0.0182453	0.016395	0.0113062	0.0166143	0.0231369	0.00739361	0.0104765	0.00419943	0.0122902	0.0116833	0.0066735	0.00415614	0.00638678	0.0233244	0.0193874	0.00962035
0.00532763	0.00770917	0.0100876	0.00480206	0.014611	0.00182586	0.0102298	0.00568951	0.017129	0.00914372	0.00215688	0.00446584	0.0155867	0.0101141	0.00667124	0.00561297	0.00959605	0.0126088	0.010885	0.0157146	0.0103503	0.0234639	0.0118977	0.00525795	0.00248529	0.00895926	0.00380511	0.0137262	0.0107079	0.00296772	0.00710009	0.00387814	0.00392628	0.0128007	0.0170891	0.00534227	0.0110915	0.00689956	0.00376347	0.0109343	0.0209892	0.0171946	0.00491409	0.00537983	0.00521415	0.0164945	0.00788137	0.00744472	0.00641855	0.00290008
0.0108398	0.0145265	0.00965066	0.0113943	0.0111777	0.00316119	0.0101995	0.0184503	0.0112263	0.0051229	0.00821958	0.0139581	0.00870987	0.00793469	0.00754623	0.0122199	0.0197766	0.0124277	0.00714877	0.017163	0.00518802	0.0110913	0.00970247	0.00822124	0.00781073	0.0134729	0.0127001	0.013741	0.0112483	0.00888344	0.00842617	0.00857945	0.0175114	0.00923313	0.0116728	0.0109702	0.00783749	0.0109847	0.00473447	0.0198106	0.0221174	0.0112703	0.0107031	0.0146979	0.00959506	0.00848032	0.0106146	0.00809764	0.00432889	0.00303598
0.0142076	0.0116378	0.00780343	0.0105027	0.0157645	0.00856911	0.0071113	0.0155643	0.0180044	0.00822029	0.0124618	0.0141835	0.0195181	0.00905125	0.011823	0.00954317	0.00880826	0.00717474	0.00992081	0.0127094	0.0127527	0.0119536	0.018393	0.00864025	0.00698096	0.00659139	0.0117596	0.0105318	0.0102064	0.00631441	0.0116809	0.00594252	0.0138511	0.01672	0.00942429	0.0120579	0.0137809	0.0180482	0.0135274	0.0140931	0.0105933	0.00914005	0.011146	0.00798939	0.0108085	0.00819055	0.0052933	0.00570305	0.00893309	0.00560923
0.0112165	0.0063518	0.0117901	0.0173671	0.0128299	0.00909745	0.0171493	0.0174348	0.0141063	0.0182114	0.0115809	0.0125847	0.0234109	0.00507787	0.0186674	0.00908619	0.0146457	0.00566152	0.00329193	0.00381537	0.0154524	0.00863476	0.010307	0.0164782	0.00964422	0.00881876	0.00685627	0.0110439	0.0158795	0.0225491	0.0193458	0.0124063	0.00321309	0.0114876	0.00961412	0.00279134	0.0106967	0.00826303	0.0149079	0.00667928	0.0133602	0.0113894	0.0147663	0.0191436	0.0254794	0.0191252	0.0147	0.0118165	0.0157995	0.0140399
0.00404253	0.00975333	0.00705901	0.0127934	0.0155709	0.0122585	0.0105774	0.00697439	0.01521	0.0144429	0.0137933	0.00698788	0.0176134	0.00818182	0.0192735	0.0114128	0.0120775	0.0100759	0.00962505	0.00708922	0.0114808	0.0190144	0.00930404	0.0117255	0.0143418	0.00589334	0.00416839	0.0107089	0.00296717	0.0148171	0.0213147	0.0162749	0.0070342	0.0101646	0.00710625	0.00930439	0.00879618	0.00798739	0.0185308	0.0166408	0.00956241	0.00418133	0.00480473	0.00634682	0.0129335	0.0102761	0.0086836	0.0144885	0.0167362	0.00958305
0.011061	0.00739554	0.00625465	0.00596418	0.00475186	0.00448976	0.0137272	0.023071	0.0258424	0.0223598	0.0103143	0.010911	0.00811923	0.0128446	0.0129403	0.00669196	0.0102609	0.00793299	0.0117081	0.0134895	0.00421974	0.00429145	0.0109019	0.0131755	0.0152732	0.0108921	0.00812126	0.00730479	0.00509593	0.0064555	0.00519656	0.0169589	0.00661361	0.00550533	0.0133875	0.011245	0.0118373	0.00948015	0.00465607	0.00325397	0.00272498	0.015704	0.0147527	0.00511763	0.00528699	0.0212631	0.0145446	0.0251222	0.00744461	0.0114114
0.0123996	0.00997055	0.0146024	0.0163573	0.0208147	0.010453	0.0188489	0.0108734	0.0116282	0.0178256	0.00452386	0.015651	0.0100779	0.0129825	0.015239	0.00722931	0.0123408	0.00930003	0.00468136	0.00582279	0.00483941	0.00708143	0.0305629	0.0108636	0.00372993	0.0134764	0.0134188	0.00758717	0.00692111	0.00947017	0.00542051	0.00832265	0.00781762	0.0166722	0.00729392	0.00796004	0.00965602	0.00692822	0.00909735	0.0148391	0.00690484	0.0134332	0.00873901	0.0080251	0.0148489	0.00957894	0.0186288	0.0125168	0.0057083	0.00732372
0.0155818	0.00636169	0.00880271	0.00604162	0.0114366	0.0145902	0.0183131	0.0106234	0.00575093	0.0128896	0.0113905	0.00433492	0.00795263	0.0102276	0.00705961	0.00647341	0.00493459	0.00611076	0.00266101	0.0106472	0.00680806	0.00893279	0.0158112	0.0170944	0.0143595	0.00604558	0.0031874	0.00319915	0.00984754	0.00859456	0.0112633	0.0114931	0.00617642	0.00865807	0.00657993	0.00870617	0.011138	0.00782945	0.00754181	0.00898101	0.010656	0.00797935	0.00467284	0.00751802	0.0085108	0.00878518	0.0101384	0.0112613	0.0153182	0.0083155
0.0111404	0.0142833	0.00836657	0.00811915	0.00967699	0.00948496	0.0120832	0.0152539	0.0039067	0.0110327	0.0137622	0.00682414	0.00668358	0.00767411	0.00581025	0.0079294	0.0118691	0.0108731	0.00918762	0.0156153	0.00625054	0.00818278	0.00276438	0.0100072	0.0121744	0.0124359	0.00796943	0.00574414	0.0109532	0.00823439	0.00602223	0.00912056	0.00497511	0.00389234	0.0094314	0.00649608	0.0104534	0.0182702	0.0120006	0.00986825	0.00747648	0.0111844	0.00895753	0.0109456	0.00914661	0.00695541	0.016294	0.00805384	0.00409435	0.0110339
GPe
0.0119529	0.0142255	0.0104844	0.0151205	0.0171956	0.0106711	0.00999835	0.0143386	0.0155388	0.00763999	0.0127134	0.0117443	0.00651772	0.0107636	0.00743	0.00950141	0.00844729	0.0086889	0.00742334	0.00954937	0.0113527	0.0109791	0.0172493	0.00852562	0.0167888	0.0183239	0.0114322	0.00960536	0.00923241	0.0107416	0.00909476	0.00702614	0.00815369	0.00825985	0.00919858	0.012055	0.0115077	0.0123841	0.00666668	0.0090789	0.00905499	0.0111973	0.012383	0.00864254	0.00753051	0.0115419	0.0158007	0.0147787	0.00759614	0.0122464
0.0116546	0.0157423	0.0168194	0.0213436	0.00966877	0.0173238	0.00763572	0.00450208	0.00523234	0.00858456	0.0128263	0.00505966	0.0104255	0.0095427	0.0123214	0.00893189	0.00687267	0.00757884	0.0113796	0.00754032	0.0145743	0.0148298	0.0107542	0.00713486	0.0134192	0.00713074	0.0111435	0.00953755	0.00915691	0.0100358	0.0165326	0.0159231	0.00985533	0.0154499	0.0102583	0.00712219	0.00355004	0.0039406	0.00972503	0.011953	0.00833	0.0125668	0.00961152	0.0144067	0.00622092	0.0150309	0.00747636	0.00454409	0.0121808	0.0263997
0.0183892	0.0186835	0.0146725	0.0136307	0.00897448	0.0122364	0.00884128	0.0105411	0.0100972	0.00895436	0.0119022	0.0086603	0.00699617	0.00765479	0.0118322	0.0101445	0.00868974	0.0092081	0.00859577	0.00701491	0.00745998	0.0122168	0.0125353	0.0106558	0.0141629	0.0102239	0.0102876	0.0121041	0.0101718	0.0118474	0.0142122	0.0202973	0.0124008	0.0102584	0.00897381	0.00662453	0.0148352	0.0104284	0.00937998	0.011201	0.01638	0.0111523	0.0106612	0.012154	0.00623242	0.0127946	0.0140728	0.012897	0.0112005	0.0106837
0.00770862	0.00547485	0.0166531	0.0088813	0.00824544	0.0212551	0.016632	0.0206252	0.00864889	0.0089877	0.0112826	0.0164383	0.0141361	0.0117294	0.0119362	0.0170644	0.0178323	0.0133122	0.0142822	0.0114635	0.00775214	0.0120227	0.0219914	0.0266598	0.0176547	0.0136536	0.0227392	0.0152495	0.00980793	0.0120854	0.0137816	0.00305877	0.00627379	0.0114054	0.00534907	0.00533097	0.00968572	0.00766401	0.0160184	0.0173151	0.0145507	0.0114178	0.00841256	0.00876229	0.0104983	0.0145697	0.00727982	0.0113348	0.0169339	0.00608561
0.0122759	0.0123723	0.0110938	0.0182089	0.0154812	0.0135127	0.0109007	0.012096	0.0118468	0.0163473	0.0100154	0.0084939	0.0111021	0.0104616	0.00962531	0.0115289	0.00995484	0.00810514	0.0118965	0.0104808	0.00812706	0.0123492	0.00952168	0.0111852	0.00820182	0.0123736	0.00941927	0.00757424	0.0105656	0.0103334	0.00894537	0.00984395	0.00946304	0.00722695	0.0102714	0.00941832	0.0114609	0.013488	0.0100132	0.00531196	0.00676805	0.0129815	0.0132445	0.00957308	0.0112072	0.00984881	0.0071132	0.00977707	0.0116223	0.0108561
0.0173791	0.00879665	0.00511198	0.0139479	0.0166391	0.0100587	0.0100466	0.00733689	0.0113644	0.0118897	0.00878634	0.0259648	0.0150417	0.0184537	0.00955463	0.00554902	0.0165705	0.00505519	0.00368706	0.00235037	0.00535088	0.00479417	0.00902101	0.00665732	0.00462129	0.00892981	0.00734561	0.00618786	0.010866	0.0108576	0.0136785	0.0201051	0.013967	0.00921885	0.00991275	0.00621993	0.00385857	0.00498749	0.011918	0.0134027	0.00819509	0.00732242	0.00773903	0.0130925	0.00828579	0.0041436	0.014542	0.0132857	0.0138238	0.0140563
0.00721325	0.00545252	0.00569762	0.0089107	0.0117577	0.00507424	0.013102	0.00677103	0.00518572	0.0091883	0.00692687	0.0149059	0.0123353	0.00615503	0.00749177	0.0121925	0.00766301	0.0127158	0.012751	0.0118705	0.00886412	0.00962226	0.0126917	0.00624997	0.00612472	0.0102625	0.0158508	0.00722431	0.00410263	0.0118456	0.00394944	0.00646755	0.0123433	0.00995696	0.0111954	0.00859357	0.0118143	0.00988648	0.0114723	0.0126122	0.0173393	0.0102422	0.0152726	0.00565419	0.0130343	0.0069657	0.0122792	0.00575025	0.00521922	0.010589
0.0139207	0.0216501	0.0167552	0.0258606	0.0245173	0.027034	0.0164691	0.0103287	0.00858634	0.013606	0.00863368	0.0127144	0.0104419	0.0156646	0.0134707	0.00722774	0.00759974	0.0125313	0.0185611	0.0155829	0.0166406	0.0162659	0.0128936	0.0191748	0.0188496	0.0196052	0.0192872	0.0205585	0.0170385	0.00993403	0.0143985	0.0143043	0.0184801	0.0196032	0.0110657	0.0197299	0.014876	0.00928118	0.0103636	0.0131729	0.015615	0.0136793	0.0130828	0.0124074	0.0191585	0.0132401	0.00947768	0.0145421	0.0138273	0.0118875
0.00867	0.00789713	0.00854204	0.00592147	0.010215	0.0107124	0.0157982	0.0154504	0.0258695	0.0247703	0.00932346	0.00940617	0.00591588	0.008721	0.00836941	0.00845926	0.00675436	0.0113621	0.00958099	0.010378	0.0110124	0.0102573	0.00778613	0.00627006	0.00906827	0.00872943	0.0107526	0.0125267	0.00739147	0.00876181	0.0136818	0.00796142	0.00943155	0.0119073	0.0107478	0.0104631	0.00658404	0.00794196	0.00877814	0.00703237	0.0100217	0.0127834	0.0086943	0.004651	0.0054791	0.00782311	0.00697526	0.00882961	0.0106498	0.00812689
0.011994	0.00598935	0.00959376	0.0240032	0.0479949	0.0182715	0.0170814	0.0202976	0.0209492	0.0109889	0.00880878	0.00800623	0.0110469	0.0124544	0.00955988	0.0106339	0.00802025	0.00636767	0.00889649	0.0116269	0.00650245	0.00742523	0.0125502	0.013362	0.0108908	0.00490856	0.00818943	0.00481898	0.00441287	0.00746298	0.0135121	0.0094146	0.0146901	0.0172333	0.0139409	0.00928899	0.0137691	0.00638252	0.0102156	0.0104065	0.0117375	0.00735718	0.00941447	0.0113943	0.00544669	0.0107335	0.00901769	0.00726089	0.0154182	0.00971439
0.0118232	0.0059389	0.0189143	0.027515	0.0249371	0.02486	0.0157238	0.021563	0.0185415	0.0133667	0.0157309	0.0120746	0.00879194	0.0107786	0.00699778	0.00769688	0.00758292	0.00704662	0.00942204	0.0114243	0.0100059	0.00833059	0.0109541	0.0115636	0.00976487	0.011929	0.00668756	0.0107383	0.0101448	0.00528002	0.00524523	0.00745463	0.00686847	0.00675442	0.0114649	0.0151531	0.0113975	0.00851206	0.0145811	0.0120412	0.00722147	0.00719614	0.00985855	0.0177301	0.00759585	0.00769462	0.00861217	0.00865424	0.011354	0.00850354
0.0127992	0.0112773	0.011187	0.0106143	0.0105483	0.0149638	0.0137473	0.0132941	0.0149701	0.0150061	0.0158975	0.0165679	0.0138832	0.0145733	0.0178865	0.0106018	0.0144295	0.0184546	0.0206689	0.00896985	0.0110292	0.0172918	0.0134846	0.0179984	0.0202218	0.0149472	0.0116726	0.00909851	0.0110759	0.0122831	0.00831111	0.0143289	0.00634079	0.0083994	0.0103083	0.00971039	0.0177478	0.0100439	0.0120779	0.0169066	0.0105162	0.00687458	0.0121879	0.0140792	0.0115814	0.0179579	0.0175668	0.00985184	0.0128994	0.0128357
0.00781422	0.0139147	0.0130634	0.0100693	0.0128081	0.0187041	0.0116021	0.0181837	0.0123875	0.0117377	0.0146739	0.019721	0.0212726	0.00645154	0.0135155	0.0188946	0.0117305	0.017505	0.014348	0.012004	0.00574287	0.00830842	0.0136813	0.0193379	0.0112692	0.0128266	0.009226	0.0129463	0.0136892	0.0157135	0.0129525	0.00794321	0.00648895	0.00983727	0.0117714	0.0114239	0.0323359	0.0310048	0.0163645	0.0127132	0.0161058	0.00795748	0.0203586	0.0249158	0.0296634	0.0154887	0.00701858	0.00649006	0.0137353	0.0189197
0.00815768	0.00980782	0.0125741	0.0125494	0.0227334	0.0148008	0.0209742	0.0139278	0.021238	0.0102071	0.0205555	0.0162738	0.00666748	0.0068947	0.00998739	0.017465	0.00455706	0.007682	0.00650781	0.01731	0.0162371	0.0154484	0.00870976	0.0156169	0.0147783	0.0145377	0.00885777	0.00885235	0.00552503	0.00878649	0.0142432	0.0136458	0.0144891	0.0158241	0.0187314	0.00827222	0.00630463	0.00961886	0.0122229	0.0121074	0.0141787	0.00815076	0.0110222	0.00216372	0.0108522	0.016807	0.0138997	0.00872577	0.016383	0.0137704
0.0097423	0.0143605	0.0144538	0.00959067	0.00847864	0.00965374	0.0139478	0.0107964	0.00877024	0.00677423	0.0107895	0.0187644	0.00870409	0.00907908	0.00876773	0.00911472	0.00966875	0.0142603	0.0124823	0.00911016	0.00789339	0.0105751	0.012292	0.0122155	0.0142456	0.007866	0.00710035	0.00930045	0.0109186	0.0115991	0.0201946	0.012632	0.0138845	0.0154797	0.0108354	0.0121058	0.0107325	0.00514953	0.0144453	0.00889566	0.0117498	0.013199	0.0117471	0.0115732	0.00640895	0.00938181	0.0118376	0.008397	0.0097058	0.0170608
0.0110821	0.0129735	0.0131381	0.0120191	0.0122508	0.00933349	0.0111207	0.0119088	0.0127152	0.0102697	0.011211	0.00787701	0.00921503	0.00959879	0.0133278	0.0123008	0.00893474	0.00884371	0.00758175	0.00684382	0.00786349	0.00989355	0.00799434	0.00952466	0.00743415	0.0128042	0.0106575	0.00756024	0.00969967	0.0114701	0.0139634	0.0169349	0.0117605	0.0129043	0.0119868	0.0134916	0.0100652	0.0115727	0.0113578	0.0132726	0.013308	0.0112561	0.0118942	0.0114118	0.0118254	0.0135746	0.0134413	0.0114918	0.0129221	0.00981659
0.0109035	0.00615955	0.00603252	0.0130197	0.00994179	0.0118163	0.0103187	0.00936434	0.0123857	0.00593409	0.0152863	0.00695919	0.00631481	0.00692104	0.00830436	0.00640268	0.00945561	0.0112451	0.00481958	0.0081974	0.00738096	0.00554471	0.00896827	0.00544765	0.00970792	0.0137765	0.0096979	0.00869451	0.0080869	0.0120743	0.00747222	0.0102541	0.0110836	0.00983059	0.0076396	0.00880549	0.00817098	0.0101271	0.0157554	0.00747995	0.0143307	0.0169176	0.0129727	0.0170379	0.00738973	0.0106908	0.0077745	0.00681119	0.0122649	0.0126323
0.0135418	0.0202799	0.0176813	0.0142978	0.0103369	0.0196984	0.0212452	0.0220781	0.0114415	0.0153213	0.00987845	0.0141875	0.0133127	0.0157834	0.0165039	0.0128815	0.0123187	0.0199777	0.0144912	0.0212488	0.0263321	0.0185653	0.0153208	0.0165011	0.0161982	0.0217172	0.0141333	0.00926712	0.0117937	0.0138464	0.0171578	0.0118074	0.0163676	0.00882688	0.0129541	0.0252708	0.0205496	0.011138	0.0145328	0.0106184	0.0111709	0.0101807	0.0125575	0.0156997	0.0111685	0.0172995	0.0159623	0.0243158	0.016761	0.0130103
0.0149876	0.0100768	0.00917049	0.00765095	0.0122613	0.0210704	0.012779	0.00593159	0.010544	0.0127272	0.00639822	0.0123092	0.00661769	0.00681304	0.0120652	0.0111765	0.00883045	0.0102646	0.0111107	0.00771542	0.00769465	0.0120745	0.00964796	0.00555554	0.0074982	0.010679	0.0111143	0.0178497	0.016521	0.00718645	0.00813286	0.00768222	0.010238	0.00581714	0.00966974	0.0149223	0.0126716	0.00578682	0.00819102	0.0127718	0.0175317	0.0137269	0.0141083	0.0146693	0.0085669	0.00885448	0.00980028	0.00546759	0.00570873	0.00867115
0.0074047	0.00680672	0.00804604	0.00838456	0.00708882	0.00601193	0.00772598	0.00712503	0.0103308	0.0082964	0.019862	0.0140176	0.0091324	0.00965049	0.0178496	0.0162818	0.0121362	0.00835941	0.00647123	0.00366106	0.00832796	0.00862884	0.0182362	0.00922796	0.00378881	0.00638097	0.00872194	0.017694	0.0185912	0.0191419	0.0172516	0.0235193	0.0268632	0.0170662	0.0120457	0.0218971	0.0152885	0.0121562	0.0121231	0.0125952	0.004297	0.0175776	0.0182558	0.00519856	0.00951942	0.0326958	0.0145745	0.00567298	0.00826808	0.0157298
0.0133373	0.0146485	0.0146043	0.0111882	0.0099812	0.0136958	0.0102936	0.0146078	0.0100022	0.00756882	0.0127937	0.00636268	0.0132638	0.0110442	0.00915306	0.0107835	0.0115491	0.0184124	0.0122905	0.0137663	0.0129559	0.0158129	0.0142298	0.0180347	0.0103136	0.0103877	0.00892667	0.00912791	0.0115207	0.0107473	0.0110698	0.0110943	0.0113039	0.00826136	0.0137744	0.00901646	0.00743555	0.00767148	0.0106967	0.0121162	0.0117899	0.00949174	0.016828	0.0100298	0.0118466	0.00696683	0.0117959	0.00918696	0.0130665	0.0156666
0.0198037	0.0107778	0.0137751	0.014902	0.0167854	0.0113817	0.0122747	0.00704224	0.0137752	0.0231113	0.016964	0.0119734	0.0151697	0.0123114	0.00748637	0.0184665	0.0148292	0.0211912	0.0111455	0.0147929	0.0235139	0.0145006	0.0154046	0.00366653	0.008534	0.0121374	0.0102008	0.0162931	0.0194565	0.0149504	0.0109905	0.0127353	0.0278865	0.0309039	0.0292592	0.0233419	0.0405215	0.0298825	0.0223728	0.0332344	0.0300909	0.0219982	0.0162883	0.0159772	0.0277572	0.0253839	0.0224449	0.0240648	0.0202491	0.0153768
0.0217251	0.0346236	0.0252843	0.0110026	0.00834112	0.0172423	0.0188065	0.0139728	0.0169784	0.0137549	0.00913084	0.0114785	0.0202044	0.0165184	0.0123102	0.0142678	0.0132545	0.0163363	0.0145187	0.0128752	0.00790232	0.0126755	0.0330506	0.0177392	0.0192679	0.0147424	0.0100445	0.023397	0.0229413	0.0241643	0.0349408	0.0469418	0.0240592	0.0203014	0.0426366	0.0337313	0.0341623	0.0198775	0.0130959	0.0149071	0.0171993	0.018378	0.0194995	0.0156554	0.0181776	0.0103569	0.0149997	0.0169733	0.0160861	0.0137559
0.0162841	0.00643351	0.00700319	0.00879414	0.00917763	0.00895719	0.00843826	0.00591741	0.00850193	0.00719789	0.0109943	0.00620501	0.00605638	0.00873627	0.0114243	0.0108038	0.00657712	0.00720814	0.0114156	0.0154613	0.00884532	0.00830159	0.00728496	0.0115135	0.0102196	0.0133502	0.0169904	0.0205981	0.0159906	0.0172694	0.0158824	0.0128431	0.010883	0.0112462	0.0147849	0.0152044	0.0116596	0.0160897	0.0190239	0.018392	0.0134285	0.014034	0.0131973	0.0133267	0.0142444	0.0128827	0.0158455	0.0104005	0.015245	0.0145773
0.0146576	0.0114891	0.0144751	0.0126926	0.0138977	0.0157363	0.0114909	0.0105878	0.012055	0.0116532	0.0147176	0.0102747	0.00812286	0.00767348	0.0109099	0.0126864	0.0119297	0.00756543	0.0071637	0.00765662	0.00903171	0.0128456	0.00814905	0.0102618	0.0121358	0.0125677	0.0121271	0.0135282	0.0178302	0.0121847	0.0140057	0.0191144	0.019828	0.0163238	0.0141869	0.0173114	0.0154285	0.012888	0.0171862	0.0124503	0.0099033	0.0145104	0.0162146	0.0148658	0.0154624	0.0122731	0.0124289	0.0105999	0.0101172	0.0152711
0.0161318	0.0156763	0.00680484	0.0128865	0.0228117	0.0118338	0.006708	0.0114518	0.00976189	0.00816541	0.00376646	0.00782511	0.00490283	0.00588611	0.00744541	0.0137651	0.00308159	0.00811451	0.00508309	0.00422492	0.00595966	0.00741624	0.0122092	0.0176027	0.00982989	0.00378511	0.0158027	0.0185091	0.0235528	0.0474035	0.0382445	0.035896	0.0464651	0.0282232	0.0286422	0.0200961	0.0267046	0.0344216	0.0318785	0.0238422	0.0264265	0.0327556	0.0265947	0.0354001	0.0275558	0.0216055	0.0152976	0.0164384	0.0188339	0.00747473
0.010358	0.0180398	0.0136522	0.0122406	0.00867038	0.00948267	0.0198472	0.0192613	0.0176765	0.00944119	0.00602575	0.016618	0.0162909	0.00831653	0.007605	0.0101955	0.00569426	0.0122665	0.0122179	0.00872629	0.0103444	0.00842298	0.00898876	0.00739003	0.00578559	0.0110449	0.0105797	0.00859521	0.00560954	0.0101082	0.0223988	0.0160747	0.0151037	0.0133374	0.0139252	0.0181277	0.0175613	0.0171935	0.0198017	0.0103264	0.00991767	0.013607	0.0187575	0.0162541	0.00798989	0.0145124	0.00795913	0.0106214	0.0130593	0.00854067
0.00753739	0.00805862	0.0105592	0.0114761	0.0128399	0.0132113	0.0108458	0.0110442	0.0111428	0.00925094	0.00908204	0.00913854	0.0127416	0.00961846	0.0131856	0.0123656	0.0140402	0.0112438	0.0095626	0.00536542	0.00702366	0.00953724	0.00974642	0.0135417	0.0127344	0.0137261	0.0121725	0.0113827	0.00911416	0.00781495	0.0120367	0.0106225	0.0103535	0.0117572	0.0144852	0.0147023	0.0142872	0.0176378	0.00793579	0.00812179	0.0158836	0.0132058	0.0107093	0.0128804	0.0136619	0.015782	0.00911945	0.011133	0.0117123	0.0125801
0.00962236	0.00960733	0.00813919	0.00369335	0.0140901	0.0103038	0.00657433	0.0138206	0.00669749	0.0135497	0.0125007	0.00875358	0.00452354	0.0153205	0.0148185	0.0128309	0.0179721	0.00740846	0.0130567	0.0165653	0.0117912	0.0107446	0.0139745	0.00702108	0.0130383	0.0134499	0.0166605	0.0242486	0.0281232	0.0188871	0.0139109	0.0193352	0.0177626	0.00945681	0.0132002	0.0131937	0.00711778	0.00906166	0.00938674	0.0115992	0.0181161	0.00675059	0.00341856	0.0144147	0.0138986	0.011364	0.0182257	0.019638	0.0187793	0.0217566
0.0141955	0.0133589	0.00896921	0.0147715	0.0144864	0.00990433	0.0152628	0.00794317	0.0125211	0.0207026	0.0180441	0.0126105	0.0135224	0.0163875	0.0126125	0.00478542	0.00520454	0.00642262	0.00876808	0.009256	0.00579711	0.00735139	0.00846017	0.0108597	0.00570073	0.00746467	0.00868343	0.0119357	0.013271	0.021521	0.0142371	0.0154678	0.0206494	0.0205617	0.0117391	0.0186317	0.0172435	0.0156043	0.0123353	0.00968859	0.0138729	0.0207462	0.015761	0.0280042	0.0395146	0.0295195	0.0225108	0.0107069	0.0114608	0.0103465
0.0172028	0.0161196	0.0145846	0.0134816	0.015034	0.0136332	0.0136842	0.0153307	0.0114471	0.0131382	0.0144929	0.0143617	0.0162016	0.0154209	0.0149348	0.0113938	0.0117353	0.0117428	0.0116094	0.00980993	0.00959187	0.00797697	0.0117717	0.012902	0.0114173	0.0167229	0.0167206	0.00921091	0.0082379	0.0151928	0.0179217	0.021177	0.024088	0.0243559	0.0228616	0.0258319	0.0244179	0.0196765	0.0282243	0.0281278	0.0307083	0.0247336	0.0206534	0.024105	0.0252367	0.0219068	0.0271806	0.0246776	0.0247533	0.0239167
0.0117698	0.0128314	0.0187715	0.0113773	0.017015	0.0193646	0.0056962	0.00825852	0.0123219	0.0190163	0.00907704	0.00903242	0.0188291	0.0125409	0.0141098	0.0128991	0.00606997	0.0079781	0.012694	0.00489783	0.00579977	0.0124721	0.00898037	0.00537472	0.00904755	0.00714032	0.00929278	0.0146908	0.00599829	0.0104811	0.022775	0.0192713	0.0263183	0.00981964	0.0214923	0.0170712	0.0260186	0.0175833	0.00950154	0.0133914	0.0136768	0.0125646	0.0126681	0.0173131	0.00919274	0.00459031	0.0194602	0.0129255	0.0175736	0.0165997
0.00995562	0.00657215	0.00704275	0.00765506	0.00971119	0.0153755	0.00502348	0.00904187	0.00783452	0.00514922	0.00913184	0.0078471	0.0122609	0.0140581	0.00689465	0.0101049	0.00910215	0.00794877	0.0137709	0.0143481	0.00923989	0.010494	0.0162928	0.0203374	0.0142423	0.0116397	0.0135819	0.00794365	0.0117436	0.0158803	0.0201927	0.0172701	0.012857	0.0198865	0.0164634	0.0236484	0.0134332	0.00758683	0.00933553	0.0210428	0.0298056	0.0232362	0.0204995	0.0173116	0.0102578	0.0148276	0.0153334	0.0161487	0.035776	0.0176306
0.00995332	0.0145428	0.00956426	0.0081256	0.0104919	0.0116433	0.00766028	0.0112166	0.0104297	0.00365481	0.0105169	0.00633267	0.00652028	0.0124397	0.0139619	0.0114218	0.0131767	0.0134728	0.00855423	0.0104014	0.0113347	0.0114054	0.00809503	0.00893165	0.00980857	0.00725369	0.00612365	0.00655888	0.00436062	0.00519103	0.0116752	0.0169687	0.0097212	0.0143158	0.0119051	0.0110465	0.00699368	0.00676481	0.0115124	0.0183083	0.0107837	0.0163022	0.0176446	0.00864083	0.00786343	0.00847672	0.0151041	0.0068653	0.00488436	0.0139224
0.0125702	0.0244271	0.0162023	0.0228498	0.0146427	0.0078973	0.015247	0.0130757	0.00981744	0.0238357	0.0212546	0.022062	0.0202222	0.0143083	0.0187133	0.00379995	0.0115128	0.0203799	0.00754403	0.00343735	0.00982397	0.02212	0.00727442	0.00576821	0.0106249	0.00872879	0.0113051	0.0146112	0.0196106	0.0119162	0.0198547	0.0116426	0.0107674	0.0099867	0.0183566	0.0369768	0.0251573	0.0196046	0.026331	0.0210993	0.0161996	0.0205029	0.0135566	0.0183613	0.0280061	0.0370092	0.0346673	0.0276025	0.0160417	0.0234534
0.0104295	0.00881743	0.0151709	0.00725216	0.00558798	0.0154569	0.0207287	0.0129622	0.0140516	0.0133733	0.00736013	0.00823174	0.00720673	0.00919071	0.00611831	0.00907358	0.014057	0.0131936	0.00781372	0.00596394	0.0104938	0.0131423	0.00779293	0.00239924	0.0150037	0.0163325	0.0120435	0.0083347	0.00638249	0.0118121	0.0113357	0.0095955	0.00986681	0.016577	0.013342	0.0193461	0.0182095	0.0134036	0.00847283	0.00843694	0.0133575	0.00741953	0.0128388	0.00867407	0.0125113	0.0198423	0.0133536	0.0140128	0.00649043	0.00710735
0.00779701	0.0149747	0.0111595	0.00815946	0.00713635	0.00811166	0.0151052	0.0106845	0.00737598	0.00484907	0.00584806	0.0124312	0.0156596	0.0125119	0.00801338	0.0109654	0.0099226	0.0169153	0.0122796	0.0110082	0.00353619	0.00962069	0.0151465	0.015549	0.0115271	0.0146814	0.0233698	0.015171	0.0171575	0.0125723	0.00490042	0.0174363	0.0171447	0.0062345	0.00850359	0.00572179	0.00653979	0.0126065	0.00936665	0.00592698	0.0123698	0.0153547	0.0133866	0.0145224	0.00611562	0.0136427	0.00706401	0.00848765	0.00583086	0.00461665
0.0119725	0.0169168	0.0139183	0.0122659	0.0115706	0.00934699	0.0151487	0.0155281	0.0142706	0.0136794	0.0112375	0.0124081	0.0144819	0.0132685	0.0132678	0.0227467	0.0115204	0.0100918	0.0109391	0.00851414	0.0124822	0.0111061	0.0151098	0.0126333	0.0142444	0.0103423	0.0129681	0.0122787	0.0139179	0.0169077	0.015787	0.0114225	0.0118841	0.0199091	0.0134637	0.0107849	0.0135601	0.0179018	0.0237316	0.0207488	0.0153147	0.0216558	0.01563	0.0132619	0.0190625	0.015141	0.0154092	0.0138374	0.00948347	0.0103179
0.00447392	0.0161421	0.00664217	0.0123296	0.00715927	0.01203	0.0119803	0.00989024	0.0147212	0.0108261	0.0120772	0.00772718	0.00528793	0.00931815	0.0136928	0.00513446	0.0122516	0.00743318	0.00978382	0.00859041	0.00932758	0.0166465	0.0136462	0.00981811	0.00695073	0.00666979	0.0074191	0.00723885	0.00874106	0.00678057	0.0112162	0.0118741	0.0102124	0.0149531	0.00780172	0.0213345	0.00849431	0.00492512	0.0126505	0.00749985	0.0140875	0.00988938	0.0280228	0.010882	0.0069511	0.0160359	0.0221963	0.0131803	0.0028417	0.00952883
0.00422173	0.00856138	0.0178407	0.0124899	0.0241017	0.0110555	0.00486294	0.00963811	0.0236524	0.032318	0.0121436	0.00753357	0.00529865	0.0111714	0.0151971	0.0130991	0.0115013	0.0172901	0.0149716	0.0208917	0.0155085	0.00815213	0.0125911	0.0117187	0.00476116	0.00802028	0.00736754	0.00464909	0.00841787	0.0126873	0.00405569	0.00814052	0.0114885	0.00842071	0.00851695	0.00946302	0.00666836	0.00997133	0.00825602	0.00857974	0.0320597	0.0349386	0.0131544	0.00652477	0.0107786	0.0172986	0.0188564	0.0100615	0.0143463	0.0135549
0.0103041	0.0110047	0.0103675	0.0106592	0.0115569	0.0108352	0.00774226	0.0108708	0.0142443	0.0130242	0.0232323	0.0179878	0.0151919	0.0132974	0.0106812	0.0135698	0.0145325	0.0171893	0.0103139	0.0140599	0.0142604	0.00923567	0.00911243	0.0124966	0.0100488	0.015193	0.0210164	0.0155767	0.00976583	0.00970463	0.00907972	0.0143189	0.0127726	0.0133327	0.0161495	0.0137958	0.0115769	0.00889736	0.0161844	0.0185901	0.0154755	0.0188713	0.0188364	0.0172016	0.0160342	0.0182424	0.0158813	0.0205462	0.0201799	0.0266999
0.00491957	0.0118072	0.00778454	0.00759701	0.0146427	0.00967619	0.0106219	0.0102454	0.00747707	0.016236	0.014728	0.0228737	0.0159739	0.0115859	0.0254499	0.0114213	0.018718	0.00750546	0.00623386	0.01368	0.0127082	0.0135374	0.0204757	0.00775719	0.0102492	0.0107998	0.0058875	0.00733412	0.0126992	0.0199463	0.01943	0.0354174	0.0262635	0.0167334	0.0168376	0.0149563	0.0181236	0.0203103	0.0287589	0.0291951	0.0377567	0.0182477	0.0304602	0.0338208	0.0205536	0.0199835	0.0383006	0.0308316	0.0289218	0.0456132
0.0166985	0.0173105	0.00814725	0.0099694	0.00808919	0.0108285	0.0121412	0.0112795	0.0101702	0.00934473	0.00873221	0.00528094	0.0120073	0.0112698	0.0101295	0.0148596	0.00703861	0.00680881	0.00598231	0.0100706	0.00703734	0.0125723	0.011909	0.0155071	0.0139547	0.0136487	0.00605985	0.00492331	0.0123895	0.0152364	0.0110134	0.00880172	0.0087002	0.0198905	0.0122779	0.00631094	0.00561762	0.0152895	0.0140293	0.0104245	0.018059	0.0111311	0.0107469	0.00973018	0.0101152	0.00848124	0.0105302	0.00920617	0.0171095	0.0146763
0.00929015	0.0121251	0.00879942	0.0116905	0.00929641	0.00730823	0.0101929	0.00914911	0.0107304	0.00928231	0.00792384	0.0113502	0.00945392	0.00779647	0.0115301	0.0121231	0.0114401	0.0116953	0.0124384	0.0104683	0.012068	0.0163309	0.0121211	0.010789	0.0129876	0.0121651	0.0129537	0.0121437	0.0128245	0.0168415	0.0172209	0.0202951	0.0156595	0.0148365	0.0138784	0.0163203	0.0153289	0.0134907	0.0108524	0.0137373	0.0171189	0.0134199	0.0147193	0.0156714	0.0121512	0.0126423	0.00998864	0.0146756	0.0181085	0.0194863
0.0219269	0.0131348	0.00531152	0.0142447	0.00947605	0.0139398	0.00758896	0.00643472	0.00524709	0.0190154	0.0048274	0.0164699	0.0070677	0.00622443	0.0140242	0.0226714	0.0107728	0.0131873	0.0161056	0.00715872	0.00793726	0.00503935	0.0100453	0.0092957	0.0183732	0.0122713	0.0111934	0.0122669	0.00971468	0.0135993	0.0161521	0.0156075	0.0120276	0.0228654	0.0231442	0.0195021	0.00785923	0.00658975	0.00492128	0.0108544	0.0187565	0.0173537	0.0323025	0.0149307	0.00698027	0.0184384	0.0190387	0.0235859	0.0153402	0.0297336
0.0203045	0.0139793	0.0119243	0.0138458	0.0132143	0.0154512	0.0115098	0.0103644	0.0102208	0.0105159	0.0122137	0.0142612	0.0126338	0.012946	0.0101755	0.00895506	0.0135847	0.00966691	0.011262	0.00907467	0.0123258	0.0122421	0.0113876	0.0104739	0.00998027	0.0129204	0.0113011	0.012827	0.00975079	0.00804356	0.0112192	0.0135712	0.0117939	0.0126093	0.00846036	0.0144361	0.00994267	0.0123656	0.0154361	0.0137913	0.00927696	0.00983638	0.0126656	0.0103866	0.0127421	0.0106136	0.0105881	0.0130891	0.0138657	0.0123363
0.00808704	0.00641209	0.00532747	0.0119371	0.00383783	0.00465852	0.0130037	0.00533106	0.00735511	0.0125671	0.00984755	0.00510703	0.00565422	0.00553296	0.0152975	0.0107717	0.00957226	0.00838017	0.00946796	0.0107189	0.009965	0.0100621	0.0141371	0.0112844	0.00668477	0.00589713	0.00932725	0.013608	0.0169611	0.0176078	0.0111307	0.0165825	0.0145793	0.0110779	0.0150869	0.0159146	0.0146498	0.0214461	0.0122303	0.0206775	0.0159397	0.0197185	0.0180016	0.0137779	0.0158588	0.0119433	0.0244783	0.0135992	0.019047	0.0191464
0.0124935	0.00676404	0.00889703	0.00946842	0.00946025	0.0112769	0.0103789	0.0107192	0.00759854	0.00904618	0.0111249	0.0152749	0.0133592	0.0145893	0.0138097	0.00700727	0.00665443	0.00651544	0.0114077	0.00648441	0.00534492	0.0071386	0.00968256	0.00969952	0.0137653	0.0128018	0.012205	0.00582926	0.0110911	0.010124	0.0132263	0.0111623	0.00997709	0.00576313	0.0076427	0.00819985	0.00705595	0.00801303	0.0101102	0.0120489	0.0105103	0.0140702	0.0115809	0.0115933	0.0184437	0.014459	0.00855828	0.00815454	0.0114825	0.017406
0.00671405	0.00817974	0.00772417	0.00718563	0.00894878	0.0118011	0.00921685	0.00769112	0.0168465	0.0117998	0.00594579	0.00587548	0.00812606	0.00889392	0.00771686	0.00893675	0.00739548	0.00800532	0.0073699	0.00728566	0.0098622	0.0117147	0.00709	0.00741583	0.00609459	0.0103415	0.00848457	0.0144696	0.0147961	0.0137662	0.0124425	0.0112146	0.0115385	0.0106015	0.0104271	0.00956281	0.0118908	0.0138602	0.0117208	0.0111853	0.00982569	0.00945545	0.0111161	0.0122488	0.00871378	0.0132289	0.00850526	0.00929024	0.0121049	0.0064667
0.012023	0.00899918	0.010309	0.0127383	0.0129946	0.0131405	0.0132636	0.00981517	0.0137014	0.0132152	0.0114814	0.0107568	0.0143191	0.00960929	0.0134428	0.0127606	0.0102686	0.0114878	0.0159352	0.0129524	0.0140445	0.014844	0.0157633	0.014908	0.00925897	0.0084208	0.0139835	0.0105098	0.00809753	0.00662611	0.0112036	0.0128439	0.0134059	0.00756099	0.00719773	0.00774628	0.0110274	0.00885332	0.0086746	0.0105492	0.00728392	0.011619	0.0144322	0.0110183	0.0179282	0.0122851	0.0154857	0.0132876	0.0175554	0.0154326
0.00900611	0.0101137	0.00738039	0.013438	0.00935219	0.0112518	0.0109325	0.014052	0.0105229	0.014836	0.0153527	0.0111909	0.00652266	0.0075382	0.00641863	0.00491739	0.00580809	0.0140627	0.0116157	0.012723	0.00852573	0.00782222	0.0117067	0.0111298	0.0105173	0.0137139	0.011233	0.0183578	0.0131979	0.00926832	0.0103063	0.00746824	0.00786525	0.00810384	0.00711029	0.00939998	0.00988003	0.00773498	0.0063632	0.0105164	0.0104905	0.00793469	0.013055	0.0103896	0.00783287	0.00762471	0.0106398	0.0105241	0.00938446	0.0137213
0.0160691	0.0102737	0.00703611	0.0170245	0.0180572	0.0143026	0.0164159	0.0104304	0.0078308	0.0071557	0.0107611	0.0259736	0.0177846	0.0148852	0.0167556	0.0164424	0.0236038	0.0364742	0.0128529	0.0078304	0.00695477	0.0173555	0.0134554	0.0108917	0.00929836	0.00924167	0.00774572	0.00420942	0.0167562	0.0321403	0.00902485	0.00455097	0.00380696	0.00410478	0.00473301	0.00813073	0.0101281	0.0105871	0.00781571	0.00560674	0.00945725	0.0127525	0.0115946	0.00709621	0.00882497	0.0126194	0.0202362	0.0100586	0.0274932	0.0204288
0.0173536	0.0119756	0.0140074	0.0107738	0.00568632	0.0112098	0.0103683	0.00964911	0.0118239	0.00939827	0.00759671	0.00916475	0.0115151	0.0126057	0.0134412	0.0132065	0.0150113	0.00890494	0.00977024	0.0112683	0.0126529	0.0100375	0.00996493	0.0123475	0.0146862	0.0154536	0.0126928	0.0173596	0.0182819	0.0233204	0.0309684	0.0218294	0.0239338	0.028195	0.018373	0.0222021	0.0221656	0.018244	0.0158124	0.0166446	0.0179505	0.0202391	0.0226749	0.0195025	0.018009	0.0157557	0.0156645	0.0131133	0.0115601	0.0139591
0.00957736	0.00897896	0.0140952	0.0113037	0.0112292	0.00720347	0.0148754	0.0141073	0.0142604	0.00997474	0.0131828	0.0154578	0.0178809	0.0132216	0.00786811	0.00872428	0.0103391	0.0153351	0.0108267	0.0107262	0.00798017	0.00752072	0.00868542	0.012607	0.00610382	0.00934805	0.018398	0.0175766	0.0138409	0.0115284	0.00828193	0.00807064	0.00828246	0.00955522	0.0242081	0.0285773	0.0213346	0.0086667	0.0198813	0.0152638	0.0116637	0.0213042	0.0219263	0.0150995	0.0237382	0.0249843	0.0169684	0.0156454	0.0111068	0.010987
0.0116539	0.00376435	0.0109399	0.00887756	0.00553902	0.00488316	0.0126811	0.0196024	0.00823951	0.00863006	0.0138176	0.00876004	0.00915705	0.00492644	0.0094307	0.0134839	0.00566795	0.0070011	0.00316583	0.00552934	0.00786178	0.0138151	0.0124226	0.00420832	0.00621892	0.00845675	0.0100135	0.0112689	0.00824573	0.0141284	0.0106598	0.0080604	0.0081296	0.0134409	0.0100896	0.0171358	0.0119435	0.0112731	0.0128257	0.00607212	0.0114553	0.0055462	0.00956725	0.00720384	0.00969793	0.0137102	0.0133677	0.0151757	0.0131546	0.0135519
0.014978	0.0145407	0.0142836	0.00853583	0.0116106	0.0137523	0.0063742	0.012489	0.00596678	0.0110907	0.00817452	0.0131739	0.00998273	0.0113567	0.005868	0.0101191	0.00924024	0.00917868	0.0101514	0.0102795	0.00938962	0.00792688	0.00657355	0.0120108	0.0113282	0.0112213	0.011505	0.00757936	0.00849239	0.0108883	0.0104567	0.00711033	0.00739717	0.0110904	0.0171669	0.00618254	0.00802594	0.00615401	0.00553006	0.00734042	0.0104984	0.0111565	0.0109671	0.00379884	0.0111758	0.0146978	0.00667221	0.00566068	0.00634666	0.014911
0.00547966	0.0106662	0.0114006	0.0122957	0.00742365	0.0136895	0.00686706	0.00877587	0.00787171	0.0115156	0.00821805	0.0122553	0.0150035	0.00918489	0.0133523	0.00845888	0.0137249	0.00608216	0.00978633	0.00946576	0.0147077	0.00614455	0.00514807	0.00299644	0.00757808	0.00886398	0.00702731	0.0105218	0.020379	0.0171319	0.00998263	0.00634516	0.0121861	0.0147222	0.0186313	0.0114906	0.0144227	0.00586136	0.00483566	0.00502414	0.00841657	0.00947979	0.00982163	0.0108582	0.0114085	0.00927515	0.00734141	0.0159109	0.0124131	0.0166824
0.0217744	0.0167366	0.0157801	0.00982349	0.013812	0.0112525	0.0116967	0.0124319	0.0148779	0.0147624	0.0118802	0.00797765	0.0106496	0.0114752	0.00843944	0.0135843	0.0131213	0.0124925	0.0114101	0.0101712	0.00998455	0.0108374	0.00876912	0.00968611	0.0122555	0.00996718	0.0114192	0.0153683	0.0163499	0.0130969	0.00942231	0.0122537	0.0122525	0.0139476	0.012401	0.0166502	0.0156614	0.0137868	0.0125662	0.0105971	0.0177924	0.0115457	0.00970339	0.0157526	0.015634	0.0141953	0.00985926	0.0126935	0.0128569	0.0101576
0.00949127	0.00645088	0.0108084	0.0111232	0.0105875	0.0071967	0.00864094	0.00939203	0.0183316	0.0144927	0.0122988	0.010024	0.0132849	0.00753549	0.00811895	0.00808219	0.00850085	0.0087956	0.00890751	0.018205	0.019111	0.0112929	0.0105775	0.00816535	0.0123227	0.0170356	0.0123577	0.0242424	0.0175808	0.0195759	0.0296826	0.0235471	0.0321973	0.0285836	0.0316316	0.0336386	0.0312781	0.0245073	0.0207606	0.0345821	0.0368717	0.0215355	0.0213433	0.0373003	0.0282925	0.0276788	0.0208113	0.0241831	0.0228238	0.0222379
0.00490125	0.00688759	0.0162237	0.0101035	0.00972653	0.00855675	0.0251216	0.0140444	0.0117328	0.011173	0.00694643	0.0133839	0.00676528	0.0075131	0.0106548	0.0133318	0.0171116	0.0167942	0.0129987	0.0146516	0.00604835	0.00713035	0.00857715	0.0124684	0.014891	0.0150361	0.0138444	0.0171716	0.012748	0.0144282	0.0123756	0.0140655	0.0160458	0.0200693	0.0179343	0.0250927	0.0212288	0.0188508	0.0217264	0.0224879	0.0264781	0.0189558	0.0295612	0.0219411	0.0202452	0.0139686	0.0201911	0.0108205	0.00575175	0.00624054
0.0254078	0.0221273	0.0191957	0.0181709	0.0269889	0.0325803	0.0243374	0.0136474	0.00825309	0.00986508	0.0112105	0.00901691	0.00991012	0.011182	0.0138482	0.0183447	0.0101264	0.0100308	0.0154676	0.0111012	0.0126394	0.00825252	0.0160802	0.0173916	0.013744	0.0129685	0.00992558	0.0157704	0.0121686	0.0148814	0.0136071	0.0133901	0.0128662	0.0118645	0.0127392	0.0125912	0.00750031	0.00840406	0.0113388	0.0127696	0.0122069	0.0167319	0.0125812	0.0104752	0.0150981	0.00964072	0.0136575	0.00776084	0.00913377	0.0100342
0.00385947	0.0094286	0.00957196	0.0114234	0.010715	0.0128162	0.025415	0.00972308	0.0156928	0.00346016	0.0103371	0.0140157	0.0101977	0.00753872	0.00905311	0.00966486	0.00226817	0.00672599	0.0112916	0.0117915	0.0108044	0.0139274	0.00404977	0.00981469	0.0060586	0.0138441	0.0176528	0.00886231	0.00909802	0.00999196	0.00713337	0.00753298	0.0107264	0.00815624	0.0107617	0.00897795	0.00823994	0.0117482	0.00849905	0.00643373	0.00644821	0.0159915	0.0149092	0.00767768	0.0116484	0.00756096	0.0146048	0.0131306	0.00823379	0.0083369
0.0364769	0.0565551	0.0357764	0.041907	0.0360817	0.0511295	0.0690976	0.0454717	0.0244672	0.0156804	0.0102708	0.0271855	0.0104056	0.0181662	0.0181952	0.0165812	0.00928895	0.0126588	0.0222127	0.020034	0.0175384	0.0109342	0.00874719	0.0106037	0.0047361	0.0101851	0.0163183	0.0239009	0.0137618	0.0107271	0.0125372	0.0290203	0.0162716	0.00874032	0.0108163	0.00443846	0.00788178	0.0115742	0.0202908	0.0181427	0.00770907	0.00660514	0.00513947	0.00803324	0.0104123	0.0146799	0.0165691	0.0056132	0.00614952	0.00629218
0.0105297	0.0138292	0.0126996	0.00905805	0.010155	0.0109464	0.0100649	0.00472358	0.00815087	0.0113523	0.0124349	0.00916723	0.00676397	0.00955099	0.006449	0.0134971	0.00542564	0.0111924	0.00658357	0.00730435	0.0125033	0.00891014	0.00876511	0.00793878	0.0116382	0.0140532	0.00432193	0.0046703	0.00715406	0.0124702	0.0134334	0.00972125	0.0142036	0.0148558	0.00794684	0.0206704	0.0259071	0.0060679	0.0145832	0.00981907	0.00736379	0.0107056	0.0117104	0.00749897	0.0128899	0.0109436	0.00700359	0.00400881	0.00576779	0.00923379
0.00830447	0.00935792	0.00971354	0.00922171	0.00565153	0.00758755	0.0110439	0.00805155	0.00778962	0.00611964	0.00867937	0.00822439	0.0129011	0.0101377	0.0109814	0.0130441	0.0138837	0.0126895	0.0081977	0.00984188	0.0086474	0.0129623	0.00763777	0.00926942	0.0194936	0.00736008	0.00819752	0.0114627	0.0131334	0.0121354	0.00591833	0.00881116	0.0144487	0.00726816	0.0130935	0.0113061	0.00678127	0.00560768	0.0116234	0.0103751	0.0129472	0.00697794	0.017251	0.0119901	0.0121425	0.00600874	0.0109512	0.00861395	0.00618107	0.00743351
0.0109361	0.0132635	0.00928975	0.00806972	0.0109747	0.0126756	0.00619706	0.00757018	0.00771288	0.00758845	0.0078778	0.0131993	0.00760235	0.00956105	0.0112692	0.00940921	0.00957216	0.00761042	0.0101761	0.0119449	0.00796054	0.0116186	0.0104639	0.00994184	0.0106134	0.0161304	0.0120153	0.0167494	0.0196617	0.0148236	0.0104284	0.0100474	0.0143147	0.0169539	0.0180112	0.0110464	0.0122932	0.0140149	0.0148382	0.0130505	0.00783394	0.00647125	0.00866148	0.00895104	0.0116733	0.00829939	0.00764057	0.0087903	0.0104517	0.00816917
0.0126446	0.00852247	0.0124336	0.00921758	0.0122905	0.0204009	0.0227821	0.0231144	0.0314332	0.0187385	0.0144097	0.0100015	0.00578051	0.0111791	0.0125112	0.0071794	0.0104988	0.0109699	0.00801	0.0136121	0.0165418	0.0166214	0.0132807	0.0173213	0.0165932	0.021073	0.0107007	0.0143992	0.00898125	0.0122254	0.0118629	0.0113406	0.00866468	0.0119295	0.00710962	0.00897763	0.0157062	0.0121039	0.00943501	0.0125754	0.008555	0.0130711	0.0129396	0.00865563	0.00837906	0.00999441	0.0135548	0.0142459	0.017993	0.0100019
0.0141326	0.0112723	0.00703908	0.00887138	0.0104172	0.00762498	0.0108674	0.0144483	0.0170238	0.0140005	0.00945461	0.00589665	0.00791035	0.00732302	0.00897245	0.00786382	0.00560999	0.00876586	0.0116496	0.00787018	0.0034843	0.00697913	0.00718959	0.0117779	0.0103217	0.0108477	0.0105835	0.00686991	0.00465495	0.0108384	0.0112162	0.0132264	0.00814252	0.00914313	0.0111359	0.0085936	0.0107337	0.00487578	0.00889973	0.00869626	0.0080287	0.0071142	0.00742041	0.00691015	0.00578653	0.00867024	0.0117851	0.00779316	0.00860379	0.00816789
0.00777436	0.00875606	0.00906296	0.00796255	0.0124364	0.0162916	0.00950419	0.0112927	0.00813608	0.0126212	0.0133101	0.0066438	0.00967629	0.0142314	0.00961243	0.0137723	0.0237532	0.0324572	0.0356635	0.0391537	0.0385843	0.03212	0.0212209	0.0218724	0.0220145	0.0131773	0.0118257	0.00879373	0.00328922	0.0120023	0.0111486	0.0117611	0.00739042	0.00780504	0.00907453	0.00673816	0.00638606	0.0107993	0.0142167	0.011552	0.00932822	0.00857252	0.00726153	0.0151777	0.00909341	0.0104524	0.0125413	0.0100709	0.0131073	0.0129719
0.00871496	0.0106818	0.0123496	0.0108767	0.00300538	0.0072926	0.0153302	0.0113796	0.00991436	0.0121653	0.0138732	0.00701615	0.00561632	0.00951495	0.0113904	0.015283	0.00688924	0.0137317	0.00900562	0.00702614	0.0183931	0.022942	0.00797899	0.0066523	0.0143097	0.0151514	0.00621557	0.00769329	0.00563794	0.0166486	0.0114561	0.00976447	0.00736967	0.0128414	0.00999143	0.011541	0.011633	0.00862123	0.010133	0.0105859	0.005857	0.00935674	0.00628767	0.00802673	0.00599697	0.0154924	0.00919528	0.00870048	0.0177261	0.00923424
0.0149789	0.0172853	0.0131224	0.0135195	0.0169642	0.0158882	0.00754277	0.0100817	0.0105342	0.00879408	0.00749349	0.0164443	0.0116513	0.00796438	0.0101365	0.0104283	0.00744939	0.00855299	0.00597094	0.00804091	0.00770958	0.0103419	0.0103966	0.00525824	0.00625737	0.00543318	0.00578774	0.0165236	0.016199	0.0100599	0.00924269	0.01272	0.00924476	0.00685495	0.0163079	0.0136799	0.0133239	0.0147656	0.00740757	0.00932503	0.00709554	0.0090313	0.0101452	0.00627298	0.0108469	0.0106988	0.00830209	0.0120836	0.00801387	0.0082182
0.0244192	0.0250947	0.016191	0.0221502	0.0198602	0.0261886	0.0178635	0.0125719	0.0190466	0.0141169	0.014709	0.0104507	0.0246879	0.015194	0.0113608	0.014967	0.0144392	0.0173058	0.01206	0.0133356	0.0111566	0.011042	0.00602187	0.00767204	0.0137654	0.0199534	0.0164474	0.0203833	0.0087843	0.007523	0.0110997	0.0180388	0.00616137	0.00625921	0.00883845	0.0101121	0.00513719	0.0101693	0.0107462	0.00956222	0.0138074	0.0135551	0.00984418	0.0126277	0.00838274	0.0057109	0.0157178	0.0174604	0.012286	0.0218982
0.0211844	0.0162145	0.0154698	0.0226788	0.0295039	0.0717376	0.115507	0.0930094	0.0692607	0.0471824	0.0319974	0.0197386	0.021293	0.0258029	0.0184194	0.0215352	0.0196933	0.0172363	0.00919043	0.0154496	0.0174588	0.0160903	0.0166994	0.0149437	0.0113347	0.00544936	0.0115567	0.00529901	0.00864873	0.0080657	0.0103894	0.00766907	0.00824514	0.00662237	0.0149149	0.00938086	0.00956921	0.00960607	0.00822376	0.017221	0.0172395	0.00967956	0.0102392	0.0185287	0.0212852	0.00859365	0.00858527	0.0104782	0.00906343	0.0108371
0.0077618	0.0116887	0.0164287	0.0156258	0.0240053	0.0486223	0.0658409	0.0540795	0.0404842	0.0270234	0.00829538	0.00714695	0.0120576	0.0145792	0.0177114	0.0160271	0.0195261	0.0162639	0.0106215	0.0146591	0.0188619	0.0172059	0.0157058	0.0149628	0.00596081	0.00740987	0.0151179	0.0157293	0.00797274	0.0081798	0.00736707	0.0127698	0.0123121	0.0122878	0.00976387	0.00935216	0.0144558	0.00966153	0.00566182	0.0120477	0.0115198	0.0109337	0.00808661	0.00619901	0.00864264	0.0071354	0.00758795	0.00994359	0.0125179	0.015864
0.00608338	0.0102245	0.00714975	0.00726363	0.00582626	0.00742681	0.00698484	0.0117422	0.017176	0.00940393	0.0140461	0.00808413	0.00939943	0.0140845	0.00934354	0.0101	0.00864144	0.00698133	0.00876346	0.00584726	0.0127575	0.0151968	0.00994757	0.00813217	0.00861909	0.00534725	0.00701038	0.00809069	0.0116335	0.00783418	0.00904348	0.0108708	0.0118128	0.0150485	0.00797115	0.00767339	0.00892906	0.0112902	0.00666718	0.0103033	0.00853876	0.0116653	0.00889743	0.00930484	0.00832464	0.0110754	0.0145201	0.0133104	0.0109843	0.00951599
0.0112919	0.0104801	0.0156037	0.0123726	0.0155107	0.0153351	0.0166215	0.0153351	0.0138736	0.0153839	0.0105017	0.0132906	0.0096249	0.0139576	0.0195175	0.0129907	0.00853183	0.0105424	0.0130608	0.01093	0.0141716	0.0129105	0.0139855	0.00915714	0.0150133	0.0185879	0.020415	0.0143757	0.0176544	0.0196441	0.0213797	0.0319794	0.0192991	0.0245431	0.0204796	0.0250461	0.0251896	0.0159725	0.0216951	0.0165843	0.0133813	0.0130073	0.0170145	0.0206745	0.0158649	0.012536	0.0129379	0.0182057	0.0172589	0.0238852
0.00886103	0.0140001	0.0179463	0.0101381	0.00763411	0.0140783	0.0154512	0.012153	0.015221	0.00880032	0.00888322	0.00918185	0.0108088	0.0148396	0.00892568	0.0101228	0.0106985	0.00981097	0.00896025	0.0084992	0.0116275	0.00917289	0.0115485	0.0109103	0.0151456	0.0168946	0.0148417	0.0175174	0.0242803	0.0245106	0.0268673	0.0202366	0.0256267	0.0262263	0.0275468	0.0268357	0.0230339	0.0177183	0.0137226	0.0197959	0.0206407	0.0125691	0.0198129	0.0228668	0.0173606	0.011225	0.00947278	0.0123299	0.0119603	0.0117976
0.00715423	0.0084274	0.0071962	0.0122893	0.00741129	0.00918531	0.00702139	0.0122693	0.0143082	0.00505222	0.008619	0.0116691	0.00825548	0.00872529	0.00854677	0.0105364	0.00920831	0.00652314	0.0088306	0.00779259	0.00816234	0.01532	0.00832983	0.00807488	0.00962415	0.0083945	0.00932781	0.0106367	0.0108687	0.00915743	0.0118127	0.00695998	0.00777748	0.0173858	0.00933175	0.0138213	0.0107306	0.012057	0.00897693	0.0124595	0.0151389	0.00886073	0.0135933	0.00765809	0.00840409	0.00815757	0.00798432	0.0136676	0.00747139	0.00596045
0.0177291	0.0107088	0.00997752	0.0074765	0.012546	0.00930482	0.0121748	0.010047	0.00899227	0.0101465	0.0100618	0.00959068	0.00866403	0.0140838	0.0108723	0.0108132	0.00685378	0.0147754	0.0154397	0.0126868	0.0164202	0.0119637	0.00806653	0.00831313	0.00863078	0.0083091	0.00959786	0.00428823	0.00502864	0.0089807	0.0131784	0.00887203	0.0117852	0.00994452	0.0139719	0.00961619	0.0105549	0.0156331	0.00921741	0.0118729	0.00968294	0.008757	0.00896409	0.00838723	0.00912416	0.0110552	0.00985089	0.012168	0.00672226	0.00580914
0.0132768	0.014356	0.00909975	0.00941552	0.00598132	0.00711813	0.0189426	0.0124309	0.00902141	0.00648411	0.00970115	0.011774	0.00998008	0.00966919	0.0126991	0.0120277	0.00980618	0.0133735	0.00879468	0.00991241	0.017801	0.0156701	0.0056269	0.00926185	0.0105688	0.0102971	0.00908433	0.00948472	0.0124229	0.0130381	0.0121503	0.0113104	0.00408904	0.010417	0.0143063	0.0104179	0.0133269	0.00939716	0.0101213	0.00712538	0.0187567	0.0243177	0.00722113	0.00751391	0.00993993	0.0163279	0.0156378	0.00955426	0.00934459	0.00923191
0.00624593	0.0153113	0.00803827	0.0116785	0.0120898	0.0104233	0.0096814	0.0109261	0.0106165	0.00896512	0.00606012	0.00782446	0.00930121	0.0158033	0.0123178	0.00930639	0.0113649	0.0087602	0.0108969	0.0101298	0.0102304	0.00333688	0.00612885	0.00501324	0.00668224	0.0103149	0.00908132	0.0137351	0.0192924	0.0128903	0.0166402	0.00799031	0.0176325	0.0158353	0.0170557	0.0153564	0.01449	0.00937272	0.0169033	0.0188372	0.0189082	0.0115151	0.00687646	0.00929886	0.00638397	0.0174187	0.00754392	0.0150628	0.007654	0.00938712
0.00945019	0.00842724	0.0123934	0.00765032	0.00857283	0.0158429	0.0123348	0.00980631	0.0115035	0.010201	0.0104384	0.0129186	0.0141232	0.015772	0.00845268	0.0107542	0.0126384	0.0116864	0.0109371	0.0149568	0.013435	0.00943314	0.00964056	0.00862423	0.00750013	0.0100732	0.012466	0.0130043	0.00842606	0.0111039	0.00710679	0.0122471	0.0118759	0.00945938	0.0105535	0.0131788	0.0108174	0.00706569	0.00996355	0.00833268	0.0134616	0.00893864	0.0126883	0.00790687	0.0112951	0.0124174	0.011537	0.0112781	0.0120044	0.00982298
0.00597065	0.00917688	0.00844553	0.0136713	0.00391416	0.00692534	0.00667983	0.0058176	0.00949146	0.00444348	0.00788988	0.00873208	0.011472	0.010403	0.00986468	0.00813801	0.010696	0.00809449	0.00797214	0.00526052	0.00931526	0.01261	0.00793966	0.0106535	0.0168077	0.0116604	0.0199071	0.0147825	0.014573	0.0163733	0.0192899	0.00874973	0.00926847	0.0199644	0.025593	0.0169511	0.0145538	0.00761188	0.0110614	0.00505842	0.016315	0.0143348	0.013309	0.00794727	0.00691992	0.00870504	0.0137641	0.0110979	0.00898018	0.0125437
0.0184809	0.016968	0.0259746	0.0254692	0.0104762	0.0292689	0.0260996	0.0217139	0.0275407	0.0245368	0.0275938	0.023456	0.0111017	0.00736952	0.00843962	0.0142522	0.00742707	0.00373434	0.0118753	0.013009	0.00526893	0.0102964	0.0181238	0.0172247	0.0062855	0.0105379	0.0041691	0.0146561	0.00921031	0.0067066	0.00252366	0.00740455	0.00307804	0.00570357	0.0121112	0.0204472	0.00844647	0.00898851	0.00769846	0.0061088	0.00945121	0.0045929	0.00627731	0.0110246	0.013999	0.00542743	0.0115171	0.00806235	0.00697496	0.0117527
0.0137341	0.0105145	0.0091255	0.0171645	0.0158735	0.00860285	0.0128216	0.0146029	0.0124841	0.0125197	0.0202388	0.012516	0.0123457	0.0134297	0.0150093	0.0160114	0.0125723	0.0114727	0.0101959	0.0126194	0.00950112	0.00799046	0.0118414	0.0129213	0.0115057	0.00864771	0.0122319	0.0107106	0.00913086	0.0134649	0.0142596	0.0135581	0.0139251	0.0245712	0.0169126	0.0186958	0.0152183	0.0189807	0.0155377	0.0140082	0.0116007	0.0250511	0.0174493	0.0162418	0.0170235	0.00908726	0.010057	0.0162555	0.015018	0.0111362
0.0127308	0.0064239	0.00370973	0.00837547	0.0063777	0.00646466	0.00717536	0.00347962	0.0061766	0.00817761	0.0135821	0.010826	0.0142882	0.0101981	0.00821973	0.0055744	0.008874	0.0102823	0.00628787	0.00575975	0.00677243	0.00940154	0.00676625	0.0142405	0.0115668	0.0152471	0.0216035	0.0199666	0.0149733	0.0165057	0.0170703	0.011675	0.00637549	0.0215377	0.0277184	0.0264141	0.0202266	0.0197947	0.0211693	0.0186668	0.0141364	0.0252866	0.0228221	0.00969611	0.0101787	0.0108887	0.0113621	0.0169299	0.012698	0.0165111
0.0171073	0.0127539	0.0107114	0.0150122	0.0146585	0.0093088	0.0161944	0.00753476	0.00716267	0.0191958	0.00713679	0.00972639	0.0153897	0.0106289	0.0107868	0.0138282	0.00631751	0.0137469	0.0130925	0.0165248	0.0152743	0.0185947	0.0142083	0.0108578	0.0147566	0.0350912	0.0292605	0.0429371	0.0382059	0.0240883	0.0435007	0.0494805	0.0394847	0.0317722	0.0315529	0.0415048	0.0325607	0.0193631	0.0136014	0.0235093	0.0270055	0.0289361	0.0248795	0.0141702	0.0163785	0.018332	0.0134757	0.01792	0.0228394	0.00968762
0.0150339	0.0110231	0.0101126	0.0160407	0.00956017	0.01028	0.00958173	0.0113418	0.0106848	0.0119319	0.0142363	0.0126621	0.00981738	0.0118137	0.0172376	0.00852617	0.0124591	0.00980063	0.0129304	0.0133132	0.0104684	0.00917949	0.0116921	0.0102587	0.00901954	0.0119413	0.0156392	0.0137056	0.0162586	0.014213	0.0140581	0.0147678	0.0148771	0.017341	0.0141737	0.0201029	0.0166443	0.0116112	0.0119472	0.0140847	0.0173175	0.0178685	0.0225796	0.0147174	0.0143452	0.0138433	0.0110146	0.00976234	0.0162574	0.0146142
0.00693832	0.00789585	0.00794473	0.00686261	0.00683679	0.0114407	0.00904761	0.0108994	0.0109956	0.0174753	0.0119106	0.00567307	0.00772542	0.0134232	0.0053276	0.00948642	0.0080722	0.00815795	0.00945869	0.0136849	0.00501246	0.0133797	0.0129589	0.00783665	0.00945285	0.00829708	0.0113179	0.00989073	0.0109009	0.00816335	0.00733236	0.00800923	0.0122438	0.00889247	0.00839008	0.0082093	0.0150937	0.00899523	0.0119297	0.0107149	0.0182579	0.0122877	0.0208815	0.00790027	0.00957458	0.00979648	0.00936843	0.0128355	0.0063877	0.0114871
0.0117113	0.0106339	0.011185	0.0128744	0.0124935	0.0124755	0.0113808	0.00792789	0.0157125	0.00523368	0.00840984	0.0109578	0.0133333	0.00485905	0.00762483	0.00881383	0.00950657	0.00674016	0.00919983	0.00839256	0.00795275	0.0113094	0.0147067	0.0078204	0.00902014	0.014697	0.00676962	0.00625822	0.00992091	0.0109482	0.00746967	0.0102373	0.0108855	0.00818524	0.0154193	0.0105106	0.0109547	0.00878402	0.0102326	0.0070028	0.00756552	0.00777057	0.00870543	0.0115189	0.0173406	0.00998293	0.0147331	0.0148177	0.0113266	0.0087149
0.0138304	0.0188204	0.0137186	0.00783936	0.00923161	0.00890773	0.00713116	0.0108148	0.0102718	0.00546853	0.00784473	0.00750409	0.00860356	0.0113936	0.0116975	0.0098474	0.00781165	0.00819512	0.00538776	0.00637977	0.00780101	0.013834	0.0176377	0.0111995	0.0088662	0.0116951	0.0169619	0.0173745	0.0157912	0.0207061	0.0204725	0.0217532	0.0367485	0.0394714	0.0356076	0.0263475	0.0201278	0.0256807	0.0253203	0.0167215	0.0184445	0.0216274	0.0252442	0.0188205	0.0118259	0.0163163	0.0140024	0.0107794	0.0114086	0.0142641
0.0146581	0.00624468	0.010631	0.00548547	0.0127334	0.0146327	0.00982175	0.00959385	0.00635054	0.00549291	0.00701777	0.00484496	0.00746737	0.00948501	0.00860944	0.0057322	0.00820277	0.00620676	0.00710061	0.00889416	0.0108449	0.00718847	0.0138014	0.0070269	0.008788	0.00559238	0.0094879	0.0195339	0.00983122	0.0145107	0.0220158	0.0189115	0.0167749	0.0248717	0.0153728	0.0141304	0.0106949	0.0154998	0.0182953	0.0219966	0.0183513	0.0147569	0.0168153	0.0136367	0.0101837	0.00700485	0.00975454	0.00862067	0.005294	0.00902826
0.0130188	0.0113501	0.0111254	0.0179647	0.0132292	0.022312	0.0136809	0.00823595	0.00687602	0.0135163	0.0102843	0.0100441	0.00506913	0.00457046	0.00553206	0.00753659	0.00757256	0.0117016	0.00692745	0.00640255	0.0115669	0.00542499	0.0182596	0.0125288	0.00615513	0.0121849	0.0109107	0.0179885	0.0112499	0.016439	0.0105155	0.0130165	0.0178459	0.0135629	0.0196085	0.014045	0.0224869	0.0271964	0.0134265	0.0141118	0.00986406	0.0231865	0.0254649	0.0086058	0.0130876	0.0134017	0.012343	0.0120792	0.0110926	0.0137208
0.0122015	0.0110187	0.012042	0.0173246	0.0116226	0.0123591	0.0151733	0.00974413	0.016728	0.0198836	0.0175888	0.0166285	0.0246648	0.0238127	0.024248	0.0170504	0.0128866	0.0242756	0.0210021	0.0124461	0.0171319	0.014432	0.0265738	0.016683	0.01249	0.0139156	0.0150173	0.0237866	0.0247764	0.0264813	0.0205025	0.02485	0.0232965	0.0187372	0.0371594	0.0306984	0.0290653	0.0342381	0.0360293	0.0318884	0.0350563	0.0322211	0.0288964	0.0334717	0.026642	0.022964	0.0188131	0.0142377	0.0134401	0.0170925
0.0133361	0.0130971	0.00823497	0.0146754	0.0122583	0.0115887	0.0116907	0.0180588	0.014387	0.00496606	0.00855542	0.0084975	0.014012	0.00837473	0.0134676	0.0198695	0.0159051	0.00967581	0.0120906	0.00603784	0.0145493	0.0103432	0.00833415	0.0162187	0.0114572	0.00845577	0.0143152	0.0129476	0.016798	0.0180892	0.0141892	0.0133353	0.0152445	0.0223027	0.0176484	0.011494	0.0115689	0.0133318	0.016302	0.0118449	0.0157804	0.013855	0.00768977	0.00922983	0.0126707	0.0120135	0.00840143	0.0100864	0.0138316	0.0106335
0.0088509	0.00835689	0.00703579	0.00962044	0.00560851	0.012082	0.00932712	0.00440792	0.00868956	0.00863755	0.011161	0.0118153	0.00923135	0.0123982	0.00680281	0.0136367	0.0092939	0.0115866	0.0106455	0.012148	0.0146313	0.0115318	0.00994184	0.00958619	0.00726533	0.00537931	0.00922896	0.0153296	0.0135387	0.0128793	0.0127137	0.0103383	0.020209	0.020974	0.0229466	0.018265	0.0166554	0.0142481	0.0142505	0.0159498	0.0125383	0.00701163	0.0105024	0.00955871	0.0140432	0.0194943	0.0175127	0.0100407	0.012947	0.0263448
0.0117763	0.0131515	0.0109639	0.0101552	0.0104265	0.0103532	0.0208342	0.00691203	0.0117715	0.00824344	0.00645383	0.00864961	0.00644448	0.00921882	0.00857675	0.0122045	0.00889651	0.00867379	0.00983201	0.0114433	0.0120157	0.0124225	0.00975084	0.00422554	0.00810264	0.00746604	0.00724286	0.00978543	0.00847608	0.00635387	0.0106336	0.0166415	0.00838571	0.0108404	0.00889982	0.0137516	0.0113618	0.00807521	0.0126802	0.0111755	0.010875	0.00817669	0.0092406	0.00781532	0.0104761	0.00954048	0.00706466	0.00899721	0.00709165	0.0122214
0.035543	0.0209716	0.0194034	0.020064	0.00921575	0.012618	0.010459	0.0188159	0.0126729	0.0128033	0.0140256	0.0091419	0.00706181	0.00924717	0.00906698	0.0113325	0.0100556	0.0104347	0.00644696	0.0147446	0.0154201	0.0102065	0.0159509	0.016323	0.012691	0.0187157	0.0196052	0.0206685	0.0250002	0.0271609	0.0163257	0.0252582	0.0207991	0.01823	0.0364539	0.0311511	0.0197756	0.0296016	0.0201523	0.0203075	0.0126415	0.0241158	0.0188792	0.0186105	0.0308613	0.0260571	0.0244646	0.017603	0.0143362	0.014268
0.0125287	0.0153068	0.0129013	0.0181469	0.0141959	0.00849643	0.0121562	0.014463	0.0111775	0.00544993	0.010998	0.0127234	0.0160365	0.0218011	0.0239002	0.0138778	0.0101066	0.0165352	0.00839844	0.00680525	0.00632389	0.0061396	0.00668147	0.00584919	0.00712117	0.0159541	0.00663218	0.0147847	0.0201102	0.0176699	0.0117894	0.01523	0.0127527	0.0139131	0.0145944	0.0141749	0.0166495	0.0200175	0.0107362	0.0144356	0.0162752	0.0184012	0.0219421	0.0221468	0.0131235	0.0126812	0.0192748	0.0125442	0.0119431	0.0122193
0.0173212	0.0199579	0.0228811	0.0269997	0.0219812	0.0167273	0.0194363	0.0273796	0.0194777	0.0205394	0.0150599	0.0133699	0.0262434	0.0221386	0.0197468	0.0223977	0.0235149	0.0187453	0.015172	0.0167649	0.0124078	0.0119636	0.0133046	0.0152555	0.0167693	0.0131204	0.012217	0.0123206	0.0132605	0.009116	0.0177892	0.017975	0.0238515	0.0238603	0.0235571	0.0249261	0.0211625	0.0246164	0.0277204	0.0371873	0.0318255	0.0265402	0.0175668	0.0282502	0.0278916	0.016302	0.0231259	0.0250746	0.0223652	0.0203706
0.013589	0.0095859	0.0128246	0.0213077	0.0173899	0.00763995	0.00754532	0.00768596	0.00818796	0.0108341	0.016417	0.00933208	0.00756386	0.0146492	0.0050332	0.0103505	0.0236587	0.0213266	0.0178213	0.011578	0.00654883	0.00574919	0.010358	0.0129593	0.00693533	0.00880628	0.00812598	0.00846823	0.0114666	0.0242849	0.024819	0.0190347	0.0112045	0.018171	0.0117193	0.0151027	0.0128984	0.0160816	0.0153668	0.00829313	0.0219171	0.00871913	0.0124103	0.00487169	0.00984453	0.0182527	0.0173186	0.00852345	0.00580724	0.00899735
0.00801119	0.0168575	0.0135421	0.0135421	0.0216274	0.00627747	0.0101325	0.0163239	0.0185153	0.0150366	0.0113861	0.0104124	0.00910675	0.0210449	0.0206391	0.019404	0.0177032	0.0229079	0.0242316	0.0175758	0.0113758	0.0166966	0.0146301	0.0184249	0.0199363	0.0113804	0.00766954	0.012782	0.0141814	0.0242901	0.0115132	0.022068	0.0194501	0.0150646	0.0127038	0.0167177	0.00554194	0.00925665	0.0116703	0.00682856	0.00792229	0.0076792	0.00995352	0.00578777	0.0145216	0.00662322	0.0068251	0.0128993	0.0109041	0.00709548
0.00579555	0.014491	0.0126226	0.00747143	0.0150681	0.0119302	0.0134188	0.010341	0.00913303	0.0106372	0.00938572	0.0164179	0.00920671	0.0126605	0.0102124	0.0100577	0.027815	0.0193891	0.0159845	0.0121757	0.0141167	0.00973183	0.0139059	0.0146168	0.0117717	0.0106914	0.0208465	0.0141159	0.00574046	0.00615564	0.0068785	0.0100505	0.00843868	0.0102411	0.00753779	0.0119276	0.0087161	0.0197551	0.0165072	0.0152938	0.0234686	0.0120217	0.0103944	0.0175144	0.0118201	0.015022	0.0228769	0.0161674	0.0222528	0.0198389
0.0225375	0.0307238	0.0401035	0.0472512	0.0665748	0.0567251	0.0444647	0.0347747	0.0174797	0.0122476	0.0150138	0.00926546	0.0096274	0.00833823	0.00890129	0.0104002	0.00672809	0.0108767	0.00685206	0.00953034	0.011674	0.011071	0.0112973	0.012768	0.00916871	0.0102681	0.00704929	0.0114299	0.0107427	0.00719865	0.00842735	0.0110675	0.0112323	0.011712	0.0099496	0.0136543	0.010347	0.0081033	0.00899598	0.01135	0.0116138	0.0116453	0.00790289	0.0138133	0.0178893	0.0201693	0.0154945	0.0141734	0.014881	0.0217775
0.027764	0.0154245	0.0119189	0.015573	0.0243147	0.0349457	0.0321726	0.0192838	0.0286976	0.0240654	0.0163007	0.00862399	0.0105104	0.0197492	0.0100422	0.00994905	0.00482253	0.0176995	0.0286944	0.0276112	0.014516	0.00777664	0.00557249	0.00572626	0.0100243	0.0157581	0.0112919	0.00981598	0.0161116	0.0100892	0.0128323	0.00707156	0.00752427	0.00630772	0.00529934	0.0140086	0.0202836	0.00727917	0.0100924	0.0116046	0.0103355	0.00406848	0.0106284	0.00725978	0.0102203	0.00718387	0.00711837	0.0060863	0.010455	0.0117859
0.00572875	0.0111992	0.00857499	0.0115368	0.00788636	0.00796245	0.0061761	0.00837243	0.009508	0.0137762	0.0133469	0.0084909	0.0119111	0.0118301	0.0188472	0.0161465	0.00703183	0.00407905	0.0102341	0.0177783	0.00692819	0.00729725	0.00535698	0.00898514	0.00619602	0.00700027	0.015939	0.0101647	0.00504635	0.00773358	0.00695164	0.00800166	0.00643092	0.00596145	0.00915798	0.00842945	0.00878783	0.010104	0.00958167	0.00969825	0.00855298	0.0165837	0.019091	0.010059	0.018061	0.0117237	0.0189293	0.0265537	0.0156204	0.0149126
0.0088495	0.00675416	0.0107508	0.0123869	0.012274	0.00558464	0.0100281	0.0160102	0.0105843	0.009319	0.00622989	0.0090187	0.0104664	0.00475899	0.00870798	0.00880964	0.00874735	0.0131632	0.0120479	0.0110948	0.0106192	0.0161539	0.0115063	0.010959	0.01123	0.0207007	0.0143353	0.00889608	0.0125366	0.010376	0.0058968	0.0156932	0.0112598	0.00953016	0.00468996	0.00802312	0.0140214	0.0113062	0.00563586	0.0136821	0.00990815	0.00743972	0.00893682	0.00889398	0.0110184	0.0101827	0.00930277	0.011482	0.0134777	0.00798521
0.00890825	0.0104123	0.0106412	0.0102417	0.0127215	0.00906666	0.0148401	0.0136361	0.00947793	0.0104711	0.00880449	0.00281061	0.00703511	0.0103042	0.0126585	0.00823493	0.00643627	0.00953887	0.0131402	0.00753543	0.00905768	0.00660001	0.00893908	0.0107176	0.00941175	0.0156997	0.0150169	0.0134268	0.00623214	0.00692437	0.00791698	0.00382679	0.00784113	0.0133202	0.00986213	0.00737642	0.00934971	0.0161497	0.0143663	0.00881167	0.01389	0.0109899	0.0158066	0.00982277	0.0121619	0.0133635	0.0166563	0.0109953	0.0076899	0.00823282
0.0176879	0.0155854	0.0143953	0.00793841	0.0110542	0.014987	0.019289	0.0227467	0.0114472	0.0120337	0.0191568	0.0219196	0.0135263	0.0155043	0.0253972	0.0116875	0.00741467	0.00843295	0.0127311	0.0141797	0.00441613	0.00613696	0.00826821	0.0162525	0.0148245	0.0143108	0.00828569	0.00872024	0.0121104	0.0121842	0.0244796	0.029501	0.0238769	0.0209689	0.0265735	0.0213227	0.00859114	0.00858494	0.0156916	0.0301028	0.0215322	0.0155153	0.017781	0.0159473	0.0168983	0.024471	0.0322446	0.0192353	0.00923172	0.0151424
0.00874713	0.00583064	0.0122742	0.0114037	0.00654476	0.00654013	0.00569239	0.00999373	0.0116623	0.0123536	0.00767463	0.0140521	0.0167413	0.0115854	0.0125957	0.0115748	0.00913889	0.0113222	0.00555665	0.014473	0.0137966	0.0136466	0.0134341	0.00991309	0.00705888	0.00696284	0.0051835	0.00950996	0.00543662	0.0107986	0.0122085	0.0094265	0.0110746	0.0167825	0.0152521	0.00936107	0.0183634	0.0126344	0.0110831	0.00972149	0.00597542	0.0109783	0.0137753	0.0126035	0.0157587	0.0125541	0.0134003	0.0117941	0.0194268	0.0227843
0.00919993	0.0156869	0.0106059	0.00976277	0.01239	0.0181323	0.0167063	0.0101117	0.0105476	0.00941911	0.0112422	0.0179049	0.0121338	0.0191121	0.0124144	0.00676774	0.00936979	0.0092088	0.00929111	0.00773936	0.00840715	0.00782066	0.0136662	0.00947855	0.0101131	0.00679731	0.00770483	0.0101134	0.0135128	0.00676387	0.0180478	0.0196054	0.0141316	0.0145894	0.0119866	0.0113523	0.0139675	0.0162352	0.0177772	0.023974	0.0095939	0.0167973	0.0158014	0.0178572	0.0190418	0.0326791	0.0262902	0.0219216	0.0233158	0.0258877
0.00990712	0.0101232	0.00842228	0.0047041	0.0102285	0.0197934	0.0103922	0.00636717	0.0111515	0.0100412	0.00950438	0.0120333	0.00673062	0.0089375	0.013239	0.0104967	0.00737221	0.00787913	0.00745028	0.00813302	0.00550168	0.0108416	0.00824105	0.00811177	0.00655712	0.00978231	0.013917	0.0140108	0.0143195	0.00694815	0.00925265	0.00859504	0.00598851	0.00960398	0.00925345	0.00640969	0.0118732	0.0166479	0.00663239	0.0090174	0.0072543	0.0111548	0.00841521	0.011462	0.00724954	0.00885346	0.00675696	0.0140741	0.0179619	0.0115884
0.0107914	0.00690207	0.0104392	0.0129545	0.00825093	0.0096069	0.0113849	0.0114362	0.01058	0.00939786	0.0121016	0.0123838	0.0103956	0.011709	0.0114985	0.00746097	0.00787732	0.0109007	0.0119494	0.015991	0.00693908	0.0102124	0.00896759	0.0109198	0.0175402	0.0233657	0.0187741	0.0168869	0.0249833	0.0128867	0.0255986	0.0216483	0.0208165	0.0239867	0.0283715	0.0277335	0.0241088	0.0166499	0.0177669	0.025311	0.0217212	0.0172466	0.0211587	0.0242195	0.0169489	0.0197714	0.0233179	0.0121442	0.0174071	0.0108144
0.0133961	0.00672468	0.00547391	0.00368843	0.00862908	0.0133525	0.00854449	0.0133229	0.016777	0.00953608	0.00679231	0.00697835	0.00672499	0.0126692	0.0112714	0.0102179	0.0144175	0.0244951	0.0160184	0.00647568	0.00873733	0.0212014	0.0229299	0.0324983	0.0229579	0.0186362	0.0110371	0.0178712	0.00969447	0.00992955	0.0103696	0.00786285	0.0155806	0.0177919	0.0176842	0.0156098	0.0260006	0.0121668	0.0125763	0.0136694	0.00724782	0.0128767	0.0142849	0.00994254	0.00729535	0.00875046	0.00957398	0.0195761	0.0162698	0.0113743
0.00692726	0.0141176	0.0181292	0.0184518	0.0198804	0.00827632	0.0127952	0.0105436	0.0115373	0.0121193	0.0119121	0.0094487	0.0141341	0.0139468	0.0108233	0.00708893	0.0113596	0.00630014	0.00470337	0.00949279	0.00727901	0.00840069	0.00910049	0.0110623	0.0124348	0.0206917	0.0283119	0.0294314	0.0344052	0.0214239	0.017286	0.0170471	0.00563955	0.00721237	0.00946508	0.0179455	0.0339902	0.0292744	0.0300695	0.0100985	0.0106959	0.0226394	0.0261787	0.0149668	0.0146758	0.00678366	0.0132597	0.0150337	0.0189787	0.0199492
0.00915246	0.00515228	0.00442919	0.00509406	0.00914397	0.0103303	0.00883536	0.00966849	0.00867664	0.00516797	0.011434	0.00962299	0.0035377	0.00650365	0.00861799	0.0132837	0.00889264	0.0177661	0.00935152	0.00865316	0.00861617	0.00482647	0.00977148	0.00666447	0.0115841	0.00548651	0.00965158	0.0165682	0.0124412	0.00836768	0.0127491	0.0215456	0.0149813	0.0117961	0.0106567	0.013462	0.0077671	0.00943141	0.00380744	0.0148586	0.0055352	0.00985662	0.0127926	0.00869685	0.0134629	0.0124391	0.00641243	0.00501917	0.00760189	0.0187256
0.00836342	0.0140171	0.00849936	0.0067628	0.00969009	0.00666883	0.00753405	0.00617789	0.00897223	0.00387119	0.00876558	0.0104469	0.0210893	0.00903508	0.011992	0.0110211	0.00771374	0.00604303	0.00613579	0.00729769	0.00917959	0.00744123	0.0120059	0.0137502	0.00822521	0.00951274	0.0164937	0.0134317	0.0168436	0.0100048	0.00444448	0.0144622	0.0227234	0.0145606	0.00992646	0.0140614	0.0097345	0.0104793	0.0197906	0.0205924	0.00963286	0.0136616	0.0236937	0.00284129	0.00545527	0.0122696	0.011829	0.0103361	0.0137674	0.00837655
0.00901255	0.00489876	0.00944539	0.0138552	0.0156556	0.014726	0.00992825	0.00957992	0.015986	0.0164864	0.0134707	0.013687	0.00760888	0.00618706	0.00816713	0.00534513	0.00981892	0.00894593	0.0100295	0.0117684	0.00711427	0.0137032	0.0124476	0.0102239	0.0139124	0.0157613	0.0204304	0.025989	0.0128469	0.0228203	0.0222007	0.0181505	0.016053	0.0194491	0.020941	0.019223	0.0240847	0.0169585	0.0166768	0.018763	0.0238512	0.0158341	0.0209093	0.0179189	0.0126699	0.00792561	0.0128319	0.0107026	0.0101373	0.0141945
0.00895028	0.0077807	0.0109243	0.012254	0.00764585	0.00604987	0.0048675	0.00788292	0.0106385	0.00949363	0.00887029	0.0129526	0.0102023	0.00924178	0.00543962	0.00672227	0.00741778	0.0119953	0.00874492	0.0101155	0.00620371	0.0152333	0.0186944	0.0180949	0.0194166	0.0151329	0.0159574	0.0192103	0.0165676	0.010753	0.0109019	0.012104	0.00745142	0.0152128	0.0294542	0.0236791	0.0232375	0.0192575	0.0158268	0.0189281	0.0147017	0.00821792	0.00693233	0.011943	0.015271	0.0102794	0.0136318	0.0109709	0.0136243	0.016035
0.00817676	0.00594473	0.0115535	0.0220391	0.0122405	0.00585042	0.0109595	0.0298398	0.0138317	0.00395607	0.00916335	0.0199234	0.0202517	0.0107536	0.00902476	0.00684602	0.00193704	0.00926511	0.00949418	0.00597735	0.0111486	0.00260535	0.00756576	0.00609807	0.0120674	0.0120241	0.00742634	0.00627758	0.00535222	0.0100698	0.0078538	0.00876358	0.0159388	0.00647352	0.00992744	0.00555868	0.00448196	0.00346831	0.00924533	0.00784958	0.00846747	0.0059218	0.0110909	0.00769327	0.0108737	0.012701	0.0192499	0.00697738	0.00684451	0.0247458
0.0171172	0.00661296	0.00640656	0.00877658	0.0100011	0.00575312	0.0072458	0.0141907	0.00849958	0.00757879	0.00811377	0.00509561	0.00823958	0.00830307	0.00534667	0.00708826	0.00671564	0.00519958	0.00538135	0.00830878	0.00680291	0.00638885	0.00589694	0.00655812	0.00671934	0.0117635	0.0137794	0.0130961	0.0130397	0.00863493	0.00835728	0.0107583	0.0144525	0.0119236	0.0114709	0.005721	0.0127142	0.0217262	0.0136479	0.00756491	0.00890192	0.00793075	0.00871396	0.0108438	0.0152319	0.0135507	0.016868	0.0152619	0.0127931	0.0200197
0.00846578	0.0108189	0.0101121	0.00897523	0.0089967	0.0124756	0.0191692	0.0137311	0.00715483	0.00688891	0.00797147	0.00757633	0.00640249	0.0116725	0.00840799	0.0118793	0.0145721	0.00758521	0.00604371	0.00766579	0.0106013	0.00969044	0.00956031	0.0184569	0.0133786	0.0114413	0.00738583	0.0117722	0.00595914	0.00485725	0.0143749	0.0041587	0.011732	0.0144389	0.00453389	0.00627382	0.0081521	0.0118181	0.00546733	0.00715386	0.00886441	0.00814956	0.0189789	0.0140706	0.018051	0.010909	0.00936926	0.00631504	0.0144095	0.00979401
0.0361277	0.0298125	0.014516	0.0124878	0.0143362	0.0233054	0.0215546	0.0234577	0.0344702	0.0270668	0.0155845	0.0350647	0.0411125	0.0197232	0.0225483	0.0144894	0.018521	0.0131857	0.0148724	0.0173871	0.0141622	0.015902	0.0219149	0.014918	0.019471	0.0186979	0.0177248	0.0150799	0.0198015	0.0127087	0.0131013	0.0126237	0.0180201	0.0150418	0.00985403	0.0167932	0.0203959	0.00630178	0.00842478	0.0108495	0.0239123	0.0169986	0.0158934	0.017214	0.0146802	0.0194251	0.0113153	0.0178776	0.0134314	0.00610698
0.0167568	0.0189677	0.0228683	0.0181767	0.00810956	0.0163838	0.011196	0.014226	0.0156245	0.0121603	0.00941797	0.0136606	0.015048	0.013336	0.0198906	0.0144429	0.00780791	0.0162218	0.012595	0.00869741	0.0108657	0.0102849	0.00990459	0.009335	0.0126756	0.0088403	0.0128021	0.0206387	0.0142352	0.0115672	0.00772992	0.00965172	0.00659247	0.008213	0.00687821	0.0100947	0.012509	0.0101531	0.012173	0.00833773	0.00644066	0.0050524	0.00770691	0.00695344	0.00570441	0.00722027	0.00865415	0.0119893	0.020064	0.0109747
0.0185177	0.0147198	0.013143	0.0150391	0.0103632	0.00822254	0.0111585	0.0101761	0.00772441	0.00598217	0.00981192	0.00649218	0.00894248	0.0114727	0.0144398	0.00688548	0.0076413	0.0107991	0.012342	0.0100569	0.00922288	0.00733402	0.00804914	0.0187293	0.0157954	0.0071763	0.00883572	0.00778472	0.00809435	0.00488313	0.0076582	0.00757127	0.00781151	0.00759168	0.00904161	0.00710735	0.00974956	0.00968421	0.0122721	0.0115053	0.00453748	0.0155603	0.0137196	0.0112209	0.014541	0.0113218	0.0110064	0.0129665	0.00682581	0.00597452
0.0129357	0.0201438	0.014485	0.0103708	0.00893953	0.0121529	0.0133338	0.0129726	0.0147161	0.0118998	0.0118479	0.00804988	0.0132937	0.0129682	0.0104245	0.00791173	0.0130982	0.00897978	0.0146251	0.0155029	0.0148537	0.0154016	0.0139129	0.0210186	0.0172167	0.0194612	0.0106368	0.0138787	0.0162643	0.0146511	0.0170192	0.015836	0.0126705	0.00903285	0.0117329	0.0189592	0.0217518	0.0128768	0.0201466	0.0171407	0.016339	0.0182096	0.0153403	0.0195498	0.0159691	0.0146132	0.0177363	0.0194164	0.0249427	0.0231452
0.00461279	0.00407551	0.0103916	0.00993352	0.00365521	0.00688113	0.0141281	0.0138013	0.0142076	0.0120905	0.0178698	0.0160091	0.0206529	0.0128419	0.0133698	0.00410787	0.0056008	0.0126623	0.0133755	0.00792411	0.00912553	0.00790043	0.00758873	0.00857511	0.00548253	0.00968589	0.0110444	0.0119889	0.01623	0.0112587	0.0108074	0.00425162	0.0109255	0.0129566	0.0159172	0.00621146	0.00665813	0.0291148	0.01781	0.00520202	0.00992546	0.00778664	0.00662698	0.0195197	0.0118278	0.0157315	0.0104766	0.00801002	0.0151189	0.0259596
0.00933055	0.014551	0.0202075	0.0219217	0.0113012	0.0222378	0.0159816	0.0209414	0.0179949	0.0118152	0.00555672	0.0248292	0.0200054	0.0208016	0.0389419	0.0322699	0.0172207	0.0215908	0.0113273	0.00691918	0.00968289	0.00853935	0.00941425	0.00888862	0.00341868	0.00699575	0.00616517	0.0118468	0.01665	0.00761835	0.0116792	0.0175019	0.00846093	0.0156725	0.0111832	0.0108442	0.0105823	0.0149547	0.00620249	0.0145448	0.0121995	0.0142	0.0118584	0.0131294	0.0203118	0.0158902	0.00800439	0.0107956	0.0215722	0.0187046
0.00472775	0.00995585	0.0103925	0.0114547	0.0173041	0.00964165	0.0166612	0.0116995	0.00749124	0.00543944	0.0112502	0.00808171	0.0100657	0.0125908	0.0110719	0.0092247	0.0143007	0.0101469	0.0147334	0.0100877	0.00993077	0.00818165	0.00635978	0.00763898	0.0093615	0.00790964	0.00889564	0.00466588	0.00829914	0.0163385	0.0124184	0.00601587	0.00661377	0.0107899	0.00725296	0.0112164	0.0092152	0.009301	0.00555968	0.00884052	0.0061841	0.00420643	0.0086217	0.00733784	0.0106001	0.0188991	0.0100601	0.00918024	0.0152514	0.0175211
0.00762047	0.00962928	0.0114649	0.0123617	0.0101911	0.0204346	0.0151272	0.0119393	0.0112615	0.00784919	0.0100925	0.015988	0.0119375	0.00550604	0.00903644	0.0116082	0.0117737	0.00985192	0.0233171	0.00930608	0.00701538	0.00575135	0.0111178	0.0093757	0.0160825	0.00818954	0.0132488	0.0114449	0.00854588	0.00599268	0.00983704	0.0112006	0.00856367	0.0085414	0.00772388	0.00700936	0.013535	0.00371011	0.00853493	0.0104145	0.0108135	0.00532136	0.0118298	0.00846893	0.013042	0.00845687	0.00827478	0.00832237	0.00769066	0.00507989
0.0163486	0.0169644	0.0136768	0.0146157	0.00704186	0.0102159	0.0107889	0.0182062	0.00930574	0.0045068	0.00854859	0.00942461	0.00765448	0.0073209	0.0097166	0.0162037	0.0114859	0.00438844	0.0103699	0.0138568	0.00921628	0.0161068	0.00944311	0.00893297	0.00930829	0.00898533	0.0121028	0.0133787	0.006032	0.0108429	0.0200968	0.0107943	0.0043187	0.0102666	0.00751935	0.0147343	0.0137698	0.00639512	0.0131487	0.012211	0.0165911	0.011192	0.0100991	0.019018	0.0134535	0.0106147	0.0119256	0.0187789	0.0141008	0.0167245
0.0110307	0.0110017	0.0121763	0.0169672	0.0191197	0.0120899	0.00839821	0.00817481	0.0181731	0.0121275	0.00907218	0.00822795	0.00606534	0.00899698	0.00975659	0.00643033	0.0149961	0.0114403	0.00942992	0.0120707	0.00691063	0.00818623	0.00614489	0.0109893	0.00857232	0.00712727	0.0114349	0.0122449	0.00995037	0.00848756	0.00738634	0.0116325	0.0134894	0.00900131	0.0100995	0.00858554	0.00790886	0.00831201	0.0103478	0.00800475	0.00906916	0.0106735	0.00804209	0.00850522	0.011046	0.00902911	0.00637304	0.00871546	0.00697702	0.00819687
0.0119528	0.00765583	0.00417409	0.00760713	0.0171387	0.0332826	0.0112072	0.0110542	0.00867898	0.00685482	0.00823717	0.00889387	0.00842286	0.00809491	0.0091934	0.0109612	0.00625247	0.00774767	0.00951628	0.0136373	0.0039383	0.00843891	0.0082103	0.010462	0.00559822	0.0105682	0.00990825	0.0183993	0.00647876	0.00454234	0.0155511	0.0129955	0.00577739	0.00538438	0.00407707	0.0109665	0.0084304	0.00373398	0.00816306	0.0131479	0.0174454	0.0167854	0.0100372	0.00713872	0.00714342	0.0124905	0.011424	0.0111423	0.0133888	0.0194496
0.0092778	0.00442464	0.00823006	0.00776229	0.0143347	0.00339829	0.014228	0.0167247	0.0175645	0.0117752	0.0065886	0.00938894	0.00971668	0.0124018	0.0103503	0.0162537	0.0170002	0.014011	0.00431441	0.00412982	0.0103243	0.0214172	0.0135025	0.00970591	0.0121895	0.00746884	0.00356351	0.00662691	0.0109805	0.00810322	0.0129177	0.00871604	0.0084306	0.0138189	0.0103772	0.00656836	0.0146831	0.0143569	0.0225443	0.00849539	0.00726961	0.00621721	0.0138183	0.0241778	0.00642736	0.0142718	0.0138763	0.0100674	0.0107221	0.0124051
0.0120097	0.00905389	0.0141389	0.0113153	0.00448716	0.013368	0.0122838	0.00739799	0.00825829	0.00411179	0.00553662	0.00745297	0.00523461	0.00335372	0.00788754	0.00876881	0.0132575	0.00882557	0.0252718	0.0140819	0.0122548	0.00914327	0.00462483	0.0074322	0.00578205	0.00571601	0.00804979	0.0121482	0.00941873	0.00727561	0.00573501	0.00232557	0.0145717	0.0123674	0.00426242	0.00431936	0.00938266	0.0139299	0.00616663	0.00389917	0.00903872	0.0129171	0.00483632	0.00305973	0.00779081	0.0167874	0.0247129	0.0118868	0.00781158	0.00692893
0.0285715	0.0290248	0.0301376	0.0266512	0.0235676	0.0278584	0.0260353	0.0154147	0.016041	0.0155459	0.0123751	0.0087575	0.00719852	0.0101745	0.0115912	0.0108422	0.00852947	0.0180344	0.0190308	0.0130071	0.00889165	0.00834865	0.00731606	0.00571186	0.00900573	0.00778181	0.0074435	0.00994832	0.00934659	0.0120499	0.0115183	0.00910461	0.00989073	0.00907803	0.00732368	0.0106334	0.0090939	0.00789054	0.0181289	0.0101246	0.012043	0.00849959	0.00938131	0.00940543	0.00924887	0.0045465	0.0114459	0.0157345	0.0105009	0.0097135
0.00858142	0.00696417	0.0125307	0.0107306	0.00740573	0.00523055	0.0075395	0.00530842	0.00738785	0.0131447	0.0142836	0.0164382	0.00915822	0.00905538	0.00948414	0.0143944	0.0182215	0.0171262	0.0148989	0.00405098	0.00750921	0.00995878	0.010564	0.0152124	0.00970427	0.00374356	0.00867675	0.0042829	0.00742508	0.00431925	0.010254	0.01226	0.00244845	0.00341073	0.00657644	0.0131884	0.00857694	0.00666962	0.00974931	0.00626722	0.0074503	0.0138737	0.00959616	0.0093227	0.0116712	0.0081491	0.0103523	0.0125012	0.00835756	0.00920049
0.00657702	0.00854123	0.00934518	0.00720744	0.00751734	0.0176532	0.00987211	0.0111456	0.00715571	0.00623631	0.0143967	0.0174393	0.0079568	0.0062001	0.00349388	0.00641116	0.00792455	0.00542562	0.00718	0.0129643	0.0112174	0.0119363	0.00664332	0.0111972	0.0109042	0.0092996	0.00551223	0.00982477	0.0114802	0.00922022	0.00996191	0.0168235	0.0185037	0.0112183	0.0112544	0.00599132	0.0113653	0.0118471	0.00677637	0.00979238	0.00941329	0.00475661	0.00915212	0.00537831	0.00625429	0.00792067	0.00637192	0.00222175	0.00796179	0.00345264
0.00667449	0.0110639	0.00750232	0.00705438	0.00780773	0.00896965	0.00456129	0.00778169	0.00797576	0.00618146	0.0060321	0.013074	0.00797559	0.00983242	0.00695968	0.0105435	0.0132105	0.0100127	0.0115436	0.00677958	0.0125854	0.0174113	0.00719881	0.00595138	0.00581051	0.00581213	0.0159216	0.0169838	0.0193739	0.0167412	0.00709733	0.0067971	0.00653046	0.00776768	0.0102421	0.0230863	0.0209869	0.0116132	0.00507837	0.00738904	0.00874255	0.00851668	0.0114066	0.0192127	0.0071191	0.0115711	0.00969619	0.0058948	0.0104233	0.0134266
0.0140055	0.0117979	0.0132283	0.0104577	0.0127195	0.00754999	0.00998024	0.0145235	0.0129838	0.00678415	0.00606361	0.00516401	0.00795822	0.0117442	0.0056094	0.00737611	0.00623941	0.00789604	0.00695464	0.00602555	0.00870578	0.00858621	0.0136144	0.0186712	0.0181544	0.00870234	0.00493268	0.00691724	0.0143401	0.0124307	0.00574681	0.0060853	0.00901863	0.0108801	0.0151266	0.00560213	0.01207	0.0144854	0.0122166	0.0160879	0.00689514	0.0106102	0.00631866	0.00893298	0.0116025	0.0175237	0.00988323	0.00807313	0.0183018	0.00635327
0.0155937	0.0135448	0.0103904	0.0132722	0.00770088	0.00935051	0.0141081	0.00948343	0.00743249	0.00871992	0.00921452	0.00821961	0.0105937	0.00826412	0.013163	0.0152396	0.0132323	0.0138527	0.00695893	0.017949	0.0172273	0.0118201	0.0110638	0.00685858	0.00735196	0.0127855	0.0117586	0.00977815	0.0109424	0.00984288	0.012961	0.0118729	0.0151216	0.0102693	0.00968265	0.0105358	0.0102337	0.0118917	0.0112241	0.0138533	0.00466341	0.00996739	0.0104297	0.00988374	0.01499	0.0103018	0.011783	0.00987485	0.011412	0.0115415
0.0121351	0.0132803	0.0123989	0.00916593	0.0146214	0.00907622	0.0139905	0.0129724	0.00699868	0.00947129	0.0110545	0.0143039	0.0134231	0.00878837	0.0147863	0.0152223	0.016459	0.0119941	0.0106566	0.0167737	0.0137819	0.00817224	0.0122645	0.0150575	0.00978873	0.0116433	0.0118561	0.0106175	0.014819	0.0109994	0.0108741	0.0149474	0.0107629	0.00552802	0.00835204	0.00644313	0.0126073	0.0181028	0.00879	0.0112433	0.0103905	0.00731506	0.0118817	0.00743453	0.0058502	0.015808	0.0164138	0.0103576	0.00620701	0.0123852
0.0188924	0.0136587	0.020918	0.0102548	0.00477737	0.00683506	0.00932452	0.00870859	0.00333669	0.00845682	0.0116074	0.0127846	0.0146972	0.010424	0.0117443	0.013001	0.0110384	0.00758875	0.00461778	0.00662848	0.00907268	0.0119587	0.0103092	0.00754376	0.0129275	0.00636019	0.0121958	0.0183827	0.00614616	0.00867557	0.0139228	0.0166873	0.00558358	0.0085864	0.00295949	0.00838527	0.00846746	0.00411213	0.00665482	0.011274	0.00645791	0.0049775	0.00908988	0.00883036	0.0119506	0.0125299	0.00993319	0.0179849	0.00658955	0.0169745
0.0113841	0.00914581	0.0146111	0.00997234	0.0114645	0.00672406	0.0123943	0.0161894	0.0142091	0.0147788	0.0181599	0.0211384	0.016161	0.00921907	0.0132595	0.00942735	0.00969732	0.010839	0.0149403	0.0153394	0.0103633	0.0094222	0.00693284	0.0068563	0.0112826	0.0116881	0.0121144	0.00923974	0.0159677	0.0146875	0.0134259	0.00832286	0.0139334	0.0115726	0.00803505	0.0111064	0.0115417	0.00885651	0.0136867	0.00839047	0.00741982	0.0118947	0.0117145	0.0134218	0.0075823	0.0120434	0.0127242	0.00943701	0.0189715	0.0107496
0.00970652	0.0185462	0.0157119	0.0208752	0.00928105	0.0106294	0.0134133	0.0194858	0.0115177	0.00684705	0.0150536	0.016497	0.0208712	0.0123477	0.0136085	0.00788409	0.00766342	0.00829098	0.0154707	0.00789844	0.0127806	0.0146756	0.0127178	0.0175211	0.00683912	0.00650385	0.00845212	0.00892509	0.00633906	0.00518692	0.012502	0.00878789	0.01117	0.0143511	0.0120875	0.00570068	0.013273	0.00842818	0.00638885	0.00813705	0.00905893	0.0106239	0.0127789	0.00996689	0.0106532	0.00921811	0.0086398	0.0119465	0.0107665	0.0113377
0.00822253	0.0121225	0.0104761	0.0119326	0.0116131	0.00868622	0.0067489	0.00935481	0.00915981	0.00766884	0.00643464	0.00762297	0.0109333	0.0109008	0.0107258	0.00631216	0.0105826	0.0112631	0.0126718	0.0104884	0.00991807	0.0101646	0.00628251	0.0062167	0.00711836	0.00973228	0.00897156	0.00996428	0.00875557	0.00766822	0.00786258	0.00991083	0.0121857	0.0141435	0.0113744	0.00923034	0.0104121	0.00871348	0.0118575	0.00787855	0.0104397	0.0116392	0.0104784	0.0120136	0.0112294	0.0108364	0.0112911	0.0104642	0.00809659	0.0140248
0.010018	0.0171451	0.0205907	0.0243174	0.0177264	0.0175862	0.0204734	0.0154393	0.0143926	0.0213429	0.0261873	0.0276907	0.0173177	0.00490417	0.0141586	0.0197827	0.00753307	0.0107294	0.0114989	0.0141354	0.0152547	0.0171542	0.0164622	0.00901161	0.0107338	0.00951819	0.00985545	0.0187396	0.00470062	0.00816976	0.0112255	0.0184647	0.0163727	0.0165375	0.0135345	0.0131274	0.011026	0.00732352	0.0222856	0.0160222	0.0222511	0.0214785	0.00854656	0.0055152	0.0106334	0.00867408	0.00940885	0.00939967	0.00821846	0.00881193
0.019738	0.0280571	0.0220165	0.0172685	0.0298309	0.031961	0.029652	0.017434	0.0394999	0.0188909	0.0225601	0.0139843	0.0068808	0.0203983	0.0139236	0.0119146	0.0177488	0.0182374	0.0158323	0.0135506	0.0188686	0.0160755	0.0132547	0.0216744	0.0235959	0.0156599	0.010786	0.0188217	0.00921763	0.00850306	0.00900829	0.0136429	0.014753	0.0066415	0.00652292	0.00659975	0.0197979	0.0142441	0.0147624	0.0111038	0.0143257	0.0306812	0.0130378	0.0108962	0.00453154	0.00970698	0.0223851	0.0174988	0.0371981	0.0216444
0.019195	0.0094459	0.00557331	0.0125322	0.0177087	0.00910698	0.0156223	0.0132422	0.0107398	0.0114541	0.00837342	0.00721246	0.00978417	0.0103938	0.0189545	0.0133257	0.00783145	0.00514382	0.0100819	0.00785869	0.00841323	0.00912645	0.00681538	0.0128909	0.0143476	0.00758444	0.0111573	0.0155029	0.015628	0.0112899	0.00752307	0.0112522	0.0133611	0.0149893	0.00914447	0.00931961	0.0110286	0.0103021	0.00874198	0.0106515	0.010399	0.0214177	0.0197941	0.0152339	0.014099	0.0175639	0.0167004	0.0130316	0.00938032	0.0110441
0.00662568	0.00887638	0.00976142	0.0159731	0.0227523	0.0194199	0.00881657	0.00904583	0.0121381	0.0137543	0.0112248	0.00812611	0.0133317	0.0122153	0.0240237	0.0252112	0.0138136	0.013246	0.0151932	0.00826688	0.0149632	0.0124679	0.0163897	0.0206607	0.0198242	0.0120312	0.013751	0.013383	0.0107957	0.0195111	0.0155895	0.0173868	0.0143858	0.0221701	0.023801	0.0064683	0.00623484	0.0100816	0.0132844	0.0178125	0.0117368	0.012452	0.0159998	0.0288358	0.0176153	0.0125627	0.00788611	0.00606451	0.0176809	0.0144029
0.0151075	0.00843144	0.0127574	0.0111097	0.00783656	0.00437698	0.00986732	0.00465987	0.0123647	0.0176198	0.0191905	0.0107571	0.0126627	0.0090251	0.00847518	0.0112136	0.00906008	0.0130909	0.00795793	0.00613195	0.00610288	0.00732693	0.00697975	0.00372547	0.00532078	0.0135918	0.0187764	0.0195414	0.0131395	0.0110197	0.0102657	0.0123402	0.00622559	0.0148682	0.0106702	0.00874434	0.0141945	0.0118065	0.00547504	0.0100153	0.0131365	0.0140557	0.00828267	0.012202	0.00621026	0.0122716	0.0138703	0.0071053	0.0143612	0.0179476
0.010928	0.0115888	0.0161399	0.0134478	0.0144584	0.0175516	0.0111527	0.00842473	0.00922591	0.00857114	0.0213862	0.00880661	0.0108537	0.0126979	0.0122181	0.011569	0.00630798	0.010233	0.00791463	0.00935944	0.0157221	0.00876602	0.00443372	0.00691623	0.00788395	0.0137931	0.0130835	0.0096279	0.0096722	0.00495362	0.00977444	0.0102205	0.00720819	0.012415	0.0126062	0.00973625	0.00737321	0.00814873	0.0122229	0.00430701	0.0084909	0.0104328	0.0132852	0.00735245	0.0115941	0.011114	0.0133775	0.00955945	0.00571333	0.0137437
0.00941827	0.0148793	0.0311061	0.0136851	0.0133472	0.0262027	0.0295771	0.0171336	0.0107209	0.00712542	0.0132129	0.00948076	0.0151458	0.00498181	0.00841467	0.00723195	0.014667	0.0144179	0.0134661	0.024463	0.0225171	0.00667494	0.00940919	0.00870342	0.0191703	0.00805692	0.0182905	0.0141149	0.010786	0.00486295	0.00649073	0.0077752	0.0124526	0.010292	0.0131554	0.00586047	0.00744758	0.00769198	0.0127951	0.0122993	0.0106007	0.00699856	0.0102809	0.00578526	0.0176192	0.00735338	0.0163343	0.00697996	0.0130885	0.0175902
0.0270717	0.0174777	0.0290984	0.0234167	0.0293926	0.0330525	0.0178514	0.00363677	0.00574328	0.0099869	0.0197079	0.0261479	0.0376331	0.009952	0.0144517	0.0172794	0.015129	0.00359509	0.0152292	0.0157167	0.0124931	0.0093971	0.00722267	0.0178402	0.0105232	0.00972725	0.00363034	0.00832628	0.0250464	0.0107612	0.0121779	0.0118006	0.0090198	0.0163513	0.0146846	0.0173625	0.0115704	0.0182778	0.0132284	0.0125171	0.0221929	0.0220749	0.00929252	0.0158417	0.0162506	0.00629994	0.0148306	0.0403954	0.0167551	0.0164389
0.0122503	0.0105029	0.0197819	0.0101633	0.0104373	0.0114928	0.0113386	0.0118714	0.00682074	0.0117423	0.013666	0.00880406	0.00961001	0.0101376	0.0158223	0.0221584	0.0123285	0.0109605	0.0102606	0.0128071	0.0108708	0.0173084	0.0117639	0.0140298	0.0172075	0.017565	0.0119916	0.00836869	0.014742	0.0134009	0.0154771	0.00667821	0.00639346	0.0114846	0.00767542	0.0104973	0.0106903	0.0100728	0.00680869	0.0108779	0.0084339	0.00952659	0.0105053	0.010727	0.0114427	0.0137347	0.0145501	0.0127617	0.0109083	0.00937745
0.0146907	0.0123859	0.0139476	0.00744941	0.00766815	0.0192622	0.00559239	0.00768116	0.00800771	0.00526973	0.00490236	0.00293652	0.00660272	0.00743267	0.0129775	0.0110677	0.0128082	0.0138301	0.00621718	0.0143455	0.00658956	0.00588805	0.0104232	0.00628241	0.00644733	0.0067938	0.00885147	0.0157413	0.0107501	0.0217785	0.0111248	0.00516559	0.0118348	0.00626404	0.00768067	0.00758821	0.010762	0.00931977	0.0144758	0.0100766	0.00745333	0.00205922	0.00950171	0.00946725	0.0144876	0.0066819	0.0159476	0.0141882	0.0220131	0.0073195
0.00600563	0.00587377	0.00627625	0.0115029	0.0160469	0.0194411	0.00941991	0.0120143	0.0083192	0.0103357	0.00864456	0.0120225	0.0150142	0.0128638	0.0090358	0.00721701	0.0101049	0.0117535	0.00950372	0.0109523	0.0164322	0.00463276	0.00485361	0.00501441	0.0112913	0.0141258	0.00765055	0.00887634	0.00550593	0.0131453	0.0103538	0.00956693	0.0145995	0.0150098	0.0167759	0.0151999	0.013079	0.0214024	0.0189838	0.00601445	0.011212	0.00451779	0.0066341	0.0054219	0.0208158	0.0105481	0.010591	0.0120123	0.00785377	0.0156369
0.0336563	0.0276378	0.0380514	0.008779	0.00844743	0.0138035	0.0159252	0.0235712	0.0279561	0.0355783	0.0341622	0.0318486	0.0293288	0.0294668	0.0306552	0.0263843	0.029235	0.0202797	0.0139149	0.00831116	0.0198682	0.0107007	0.0192925	0.0143298	0.0214871	0.0152326	0.0196419	0.0316598	0.013449	0.00835296	0.0110983	0.0170163	0.028403	0.0193282	0.0262429	0.00890936	0.0128165	0.0171867	0.0215423	0.021499	0.0335305	0.0177843	0.00844172	0.0198905	0.0222251	0.0252737	0.0411179	0.0383111	0.0286491	0.0222344
0.0098483	0.0150559	0.0162823	0.0188288	0.0134765	0.015646	0.0145249	0.0293753	0.0218487	0.00913571	0.0120013	0.0141283	0.0102286	0.0123521	0.0114056	0.00929614	0.0118021	0.00510497	0.0211534	0.0193106	0.0315917	0.0242701	0.0168725	0.00895073	0.00923274	0.011303	0.00968261	0.00473712	0.00358581	0.0123781	0.00668201	0.00329215	0.00513856	0.0142419	0.00441855	0.0100695	0.00899133	0.0135811	0.00988247	0.0123188	0.00906325	0.0211947	0.0288331	0.0113923	0.00933749	0.0129233	0.00458977	0.0105065	0.0258841	0.0182616
0.028266	0.0165271	0.00596634	0.0109051	0.0109848	0.0103952	0.00742392	0.0183464	0.0042432	0.00705251	0.0107746	0.0116646	0.00763411	0.00786774	0.00658855	0.0204849	0.0134192	0.010245	0.00424582	0.0156984	0.00837417	0.00652359	0.0102755	0.0056262	0.00503137	0.0220343	0.0106851	0.00917405	0.0109536	0.00976266	0.00902868	0.0109886	0.0128019	0.00973928	0.0191892	0.015564	0.0159176	0.0111627	0.00509398	0.00994183	0.0318853	0.0436806	0.0164015	0.0126751	0.0218973	0.0188395	0.0133556	0.0190436	0.0269585	0.00926209
0.0125173	0.0145893	0.00969793	0.00884835	0.00704629	0.0128257	0.0123824	0.015774	0.00824432	0.00640777	0.013378	0.014234	0.0125548	0.0112752	0.0111067	0.009914	0.011172	0.0126689	0.0101275	0.00898427	0.00960748	0.0105593	0.0107554	0.0146366	0.0137741	0.0126697	0.0133871	0.0105791	0.0177245	0.0105823	0.0167512	0.00977453	0.0140512	0.0126572	0.0105252	0.00760286	0.00825388	0.0151929	0.0165276	0.0168474	0.0100391	0.0138251	0.0143	0.0103065	0.00933079	0.0070538	0.0184737	0.0283062	0.0242385	0.0225349
0.0136898	0.0126538	0.00789195	0.00991402	0.00662578	0.0114358	0.0084213	0.00945195	0.0168956	0.0127511	0.00551493	0.0193079	0.018044	0.0138088	0.0153283	0.00671395	0.00587894	0.00685219	0.00881418	0.0147317	0.0121837	0.0186031	0.0175383	0.012047	0.00909159	0.00345212	0.00535227	0.0108318	0.0168723	0.0058888	0.00728366	0.00927281	0.0187617	0.00871876	0.0121652	0.0139396	0.0111937	0.0122877	0.00773528	0.00708164	0.0146614	0.0117593	0.00713133	0.00718296	0.00538161	0.0051504	0.00751573	0.0108323	0.014882	0.0106349
0.00295746	0.00919531	0.014282	0.0103328	0.00959411	0.00930401	0.0081035	0.0132836	0.00833606	0.00719622	0.0116401	0.0136137	0.00740336	0.00621367	0.00938684	0.0112159	0.00789325	0.00919092	0.00649705	0.00939007	0.0175122	0.0171938	0.0138234	0.00287855	0.00923437	0.0129516	0.013255	0.00680263	0.00799332	0.0122809	0.0121872	0.0078816	0.0044154	0.00732637	0.010416	0.00587982	0.0123415	0.0153179	0.0134175	0.021817	0.0265906	0.0123123	0.0123189	0.0123784	0.00811569	0.00619466	0.0153115	0.00847212	0.00647525	0.00651825
0.00701247	0.00928655	0.0217892	0.0290542	0.00560649	0.00487085	0.00805576	0.00901826	0.00878056	0.0081759	0.00725587	0.0047999	0.0215842	0.00848573	0.0147271	0.00787273	0.0132558	0.0122182	0.0089276	0.0177009	0.0122184	0.00608136	0.00862115	0.00509971	0.00560048	0.00497184	0.0089803	0.0105907	0.0079472	0.00746955	0.0203432	0.00855222	0.0115417	0.00326418	0.00866745	0.004342	0.00463479	0.00232119	0.00920585	0.00787879	0.00657657	0.0053448	0.0199673	0.00891515	0.00840411	0.00986028	0.0106688	0.0128581	0.00781521	0.00681114
0.0117338	0.0177657	0.01172	0.0165911	0.0161063	0.00601273	0.012032	0.0214384	0.014681	0.010141	0.0107217	0.0173733	0.0131377	0.007255	0.00595569	0.0132922	0.00943891	0.0143591	0.0119229	0.0168966	0.0158567	0.00783687	0.0038665	0.00802693	0.00756395	0.0128977	0.0137193	0.00832027	0.0117896	0.0114118	0.0135079	0.00846253	0.00695596	0.00697196	0.00724592	0.00836612	0.00637088	0.0110572	0.00575588	0.00969337	0.0168658	0.016034	0.0224531	0.021682	0.0123681	0.00663928	0.0173019	0.0141909	0.0115008	0.00787397
0.0125039	0.0213597	0.0210026	0.0100748	0.0123025	0.00333184	0.00568574	0.00911329	0.00596736	0.00844501	0.0065201	0.0169227	0.0108942	0.00734798	0.0109661	0.0124914	0.0102455	0.00553628	0.00448618	0.012673	0.00636826	0.0134149	0.00978233	0.0157832	0.0224039	0.020329	0.0178822	0.0114965	0.00861293	0.011822	0.0132976	0.00946131	0.0113555	0.0114523	0.0114976	0.00659215	0.00947591	0.0157197	0.0114191	0.00925954	0.00494129	0.0034152	0.0225967	0.0118867	0.0179949	0.00470091	0.00902029	0.0142763	0.0133171	0.0083107
0.0233294	0.0156357	0.0120796	0.0166035	0.0159776	0.011216	0.0178793	0.012791	0.0132138	0.0164639	0.0154967	0.0145439	0.0177973	0.0119074	0.0127198	0.0186495	0.012925	0.0146846	0.0107651	0.0135313	0.0110317	0.0106789	0.0115171	0.0105295	0.00676857	0.00998663	0.00857739	0.0112087	0.0104293	0.00970027	0.0107628	0.010844	0.0103324	0.00812381	0.0186743	0.0127322	0.0182977	0.0110064	0.00748098	0.0139758	0.0143556	0.0120971	0.0147914	0.0134085	0.00604504	0.00641559	0.0118939	0.0135507	0.0120693	0.00755063
0.041912	0.0244984	0.0154182	0.0168748	0.0293094	0.0334959	0.0186347	0.0166682	0.0449375	0.0291557	0.0235728	0.0212521	0.0283332	0.0297981	0.0298791	0.0106541	0.0100007	0.0201585	0.019315	0.0198579	0.00627634	0.0107849	0.00532397	0.0167616	0.0279024	0.0160105	0.0166573	0.0100976	0.0107893	0.022695	0.0141074	0.0134509	0.0164966	0.0170199	0.0160872	0.0230846	0.0236001	0.019183	0.0225484	0.0248764	0.0143094	0.0219269	0.0260002	0.0295163	0.0146128	0.0232295	0.0216019	0.0188888	0.0123756	0.0148323
0.00691497	0.00362481	0.00405262	0.0197894	0.00472204	0.00606844	0.0113114	0.0153452	0.00967959	0.0192654	0.0145304	0.0151106	0.0108796	0.010485	0.00420789	0.003498	0.0113732	0.0108301	0.0131173	0.00872533	0.0122431	0.00602283	0.0107606	0.00429759	0.00991888	0.0114193	0.00820566	0.0128188	0.0126449	0.013386	0.0167216	0.0121128	0.0163253	0.00651381	0.011773	0.00741421	0.0118698	0.011762	0.0102211	0.00908523	0.0102634	0.0105251	0.0208987	0.00877868	0.00890153	0.0116244	0.0115108	0.00679394	0.0101915	0.0084914
0.0104598	0.0101961	0.00932469	0.0132214	0.0093416	0.019213	0.0185919	0.00869776	0.0114072	0.0093429	0.00869601	0.012307	0.0193765	0.0066455	0.0132484	0.0084827	0.0150803	0.0182282	0.021404	0.0186037	0.00691122	0.0122747	0.0173989	0.0129891	0.00924827	0.00720422	0.0189027	0.0200221	0.0189929	0.0123603	0.0159569	0.0186476	0.0206235	0.0179102	0.0247533	0.0223274	0.0208282	0.0177913	0.0165421	0.0137321	0.0169286	0.0204599	0.0109263	0.0165632	0.0179036	0.0169022	0.0205012	0.0175163	0.0241059	0.0240006
0.00844758	0.0132036	0.00715351	0.0157501	0.0121239	0.00947477	0.0150353	0.0308474	0.00974298	0.0139256	0.00473824	0.00796664	0.0128271	0.00756702	0.00563685	0.00776592	0.00995156	0.0116155	0.0127546	0.0083632	0.0176794	0.0119501	0.0125934	0.00783581	0.0165542	0.00977524	0.0159659	0.0101881	0.0131433	0.0173513	0.0156847	0.0183023	0.0312303	0.0214776	0.00644485	0.0139249	0.0214003	0.0293031	0.0352905	0.0206775	0.0218658	0.0256833	0.0088639	0.00762134	0.0113692	0.0148653	0.0180437	0.0176424	0.0212289	0.0169842
0.0132993	0.0103792	0.0105352	0.033983	0.0236351	0.0124797	0.0108835	0.00783246	0.0133051	0.00547478	0.0081941	0.00933065	0.0111444	0.0188216	0.00620301	0.00463813	0.00632005	0.00755066	0.00865818	0.0089008	0.00964589	0.00699465	0.00859091	0.0103849	0.00969973	0.0172071	0.0101952	0.00895328	0.00367767	0.0209206	0.0102367	0.00459998	0.0113103	0.0104995	0.0110258	0.022054	0.0168526	0.0207853	0.018998	0.00662766	0.0134715	0.0116847	0.0161794	0.0191611	0.0180329	0.0221669	0.0313941	0.0291983	0.0234186	0.031045
0.0581647	0.0586621	0.0939374	0.0853808	0.0825805	0.083174	0.0676998	0.0823691	0.0716115	0.0851573	0.0962856	0.0791423	0.0789618	0.0767809	0.0773054	0.0739589	0.0813539	0.081611	0.0824807	0.0993645	0.0786541	0.073093	0.0617953	0.0619218	0.0415779	0.0499066	0.0581597	0.062597	0.0487931	0.0485647	0.0529548	0.0418376	0.0429686	0.0350588	0.0296349	0.030381	0.04462	0.0413662	0.0399666	0.0373514	0.0277362	0.0239493	0.0308332	0.0164679	0.0264802	0.0377633	0.0326328	0.0404694	0.0272983	0.0336855
0.0192039	0.0255345	0.0391674	0.0527767	0.0327348	0.0269318	0.0315945	0.0395715	0.035619	0.0423038	0.0371641	0.0248937	0.0441387	0.0420817	0.0373562	0.0296879	0.0324334	0.03195	0.0383504	0.0482965	0.0413089	0.0350949	0.0400752	0.043759	0.0362796	0.0422675	0.0327676	0.0554829	0.0279548	0.0263134	0.0271057	0.0186175	0.0294332	0.0420744	0.0264202	0.0380311	0.0276039	0.0298955	0.0325511	0.0294554	0.0280503	0.0189716	0.0198122	0.0200678	0.0134184	0.029773	0.0139971	0.0167227	0.0213471	0.0369924
0.018506	0.0118125	0.0145572	0.0143074	0.0102168	0.00487002	0.0113073	0.0135555	0.0163947	0.0213007	0.0122332	0.0112874	0.00914158	0.00741729	0.00870862	0.00648033	0.010201	0.0071376	0.00937493	0.00618421	0.0152778	0.0154027	0.00705427	0.0171174	0.00936076	0.0109426	0.00911413	0.0176619	0.0129471	0.00827992	0.0125198	0.00669951	0.00966041	0.00837647	0.00662065	0.0116319	0.0110751	0.0134291	0.0107265	0.00679331	0.0116637	0.0132539	0.012205	0.0180412	0.0169897	0.0193528	0.0095727	0.0155212	0.0191489	0.0115583
0.00623985	0.00839988	0.00917821	0.00440606	0.0126265	0.00611782	0.00568036	0.0165889	0.00862899	0.0110775	0.0145764	0.0139957	0.0132045	0.0165047	0.0102777	0.0121551	0.0171104	0.012688	0.00611268	0.00960452	0.00830054	0.0125039	0.0074946	0.0126759	0.0100639	0.0109351	0.00543137	0.00569241	0.00542154	0.0138665	0.0129339	0.0138276	0.0176541	0.0228201	0.00777608	0.0073769	0.020087	0.0114006	0.00730691	0.00714584	0.0151527	0.0160765	0.00871396	0.019723	0.0148722	0.00730738	0.013294	0.0100761	0.00737069	0.00623242
0.00596301	0.0122001	0.0101709	0.0120539	0.0121614	0.0117604	0.0109119	0.0119567	0.00891398	0.00484732	0.0146766	0.016314	0.0184761	0.00625605	0.0302839	0.0142216	0.0081673	0.0152299	0.0128138	0.00764051	0.0265309	0.0198926	0.0202719	0.0122035	0.0083111	0.00914179	0.0168468	0.0209185	0.0247824	0.0153512	0.0100898	0.0165653	0.00719722	0.00619512	0.0188537	0.0096407	0.00734344	0.0138977	0.00953305	0.0108757	0.00863937	0.0188179	0.00920527	0.0136069	0.0150622	0.00770925	0.0138295	0.0100546	0.0297988	0.0157368
0.0115292	0.0110546	0.00884636	0.0103844	0.0207644	0.0317963	0.0319325	0.0245877	0.021527	0.0289851	0.0195093	0.00899436	0.0071488	0.0189579	0.0202917	0.0294151	0.015404	0.0149022	0.0124506	0.0176343	0.00766345	0.0163946	0.0234688	0.0166779	0.015927	0.0137322	0.0197978	0.0269587	0.0112213	0.00285974	0.00930975	0.0153863	0.00123406	0.00440698	0.0144285	0.00420571	0.0118356	0.006467	0.0121572	0.0140448	0.0147307	0.00598268	0.0100936	0.0129015	0.00685278	0.00861473	0.017506	0.00674041	0.0136439	0.0130766
0.0101345	0.0119773	0.00820252	0.0177971	0.00723533	0.00321737	0.00795236	0.00822889	0.00343613	0.00621863	0.0114486	0.0095525	0.00958683	0.00834118	0.010433	0.0140629	0.009684	0.0119151	0.0133023	0.00993421	0.00706599	0.0124658	0.0120478	0.0143047	0.0173817	0.0283053	0.0132141	0.00938516	0.00856136	0.00547312	0.00432486	0.00621752	0.013433	0.0178315	0.0104798	0.00815799	0.00597327	0.0095859	0.00748723	0.00574948	0.00816542	0.0149039	0.00585505	0.00443589	0.0123382	0.00846736	0.00382773	0.00568853	0.00433605	0.00824659
0.00359426	0.0124995	0.0100679	0.00510827	0.00427348	0.00751045	0.0079366	0.0111271	0.00551714	0.0186014	0.0124467	0.0198252	0.0076491	0.0100855	0.00952	0.0111515	0.00692132	0.0211554	0.0120706	0.0102731	0.00676638	0.00688535	0.00563809	0.00321806	0.0167188	0.0210543	0.00846505	0.00907622	0.00435821	0.00632547	0.00794273	0.00818981	0.0161417	0.00609852	0.008127	0.0095087	0.0186443	0.00682071	0.00742495	0.0198224	0.0211545	0.00862292	0.00778634	0.0143427	0.014178	0.0146067	0.0198376	0.0106713	0.00859408	0.00730659
0.0196768	0.0157472	0.0103852	0.0112666	0.00931265	0.00386726	0.00631184	0.0108852	0.0136406	0.00888718	0.0111547	0.0138285	0.0162381	0.00925934	0.00870575	0.0196675	0.0191152	0.00652861	0.0150979	0.00534371	0.00965237	0.02139	0.00803861	0.0134012	0.0135749	0.00686795	0.00842417	0.0162722	0.0221684	0.00819406	0.0106294	0.00484591	0.00856188	0.00447003	0.00627376	0.00738734	0.0154357	0.0110479	0.00757859	0.00679636	0.0143558	0.0141165	0.00873908	0.0106347	0.0115083	0.0102455	0.00475907	0.00272641	0.0195412	0.0246581
0.0109134	0.0171356	0.0108199	0.00999914	0.00933872	0.018335	0.0194288	0.0161584	0.0108046	0.0123633	0.00731471	0.00957565	0.0113735	0.0151124	0.00884985	0.0122978	0.00805592	0.0152818	0.00876973	0.016684	0.0281925	0.0127328	0.00350158	0.0051911	0.00842873	0.00850682	0.0104182	0.0151138	0.0119445	0.0116383	0.00997214	0.00448855	0.0140304	0.0149257	0.0165227	0.0219085	0.0202463	0.0229818	0.0192709	0.00951644	0.00604902	0.00746013	0.0170777	0.0155483	0.0187801	0.0232365	0.0127755	0.016678	0.0169537	0.013252
SNr
0.0147663	0.00997127	0.00917597	0.0216273	0.0213649	0.0147648	0.00858887	0.00417003	0.00777501	0.0129474	0.0170914	0.00263525	0.00596167	0.0174774	0.0138088	0.020615	0.00841808	0.00775776	0.00741933	0.0123274	0.00807657	0.00416015	0.00505801	0.00896336	0.00929103	0.0100321	0.01181	0.0141739	0.014126	0.0195408	0.0108306	0.00510908	0.0144612	0.00978636	0.0232049	0.00971165	0.00726699	0.00754304	0.0120154	0.0135402	0.00701497	0.00566278	0.00982087	0.00782298	0.00669897	0.00710978	0.00701282	0.0115508	0.00801598	0.0116877
0.0077268	0.00694907	0.0125536	0.009634	0.00689914	0.0101613	0.00758047	0.00956964	0.00693967	0.0103914	0.00594116	0.00698186	0.00891555	0.0108775	0.00890832	0.00542365	0.00851023	0.0110608	0.00580949	0.0119423	0.0126417	0.00788413	0.00669181	0.0139662	0.0137235	0.0148474	0.0139606	0.0111497	0.0275875	0.0224429	0.0103467	0.020143	0.018963	0.0208298	0.0196521	0.0250042	0.0185136	0.0146429	0.0171114	0.0151015	0.025379	0.0138272	0.0120772	0.0306796	0.0185543	0.0146586	0.0194624	0.0112376	0.00899623	0.0133155
0.0108161	0.018745	0.0175159	0.0182558	0.0206274	0.019935	0.0264448	0.026641	0.019301	0.00946558	0.0035642	0.0177348	0.0244354	0.00902602	0.00803614	0.0118879	0.0140363	0.0107895	0.00991156	0.0213904	0.0107275	0.0125297	0.00789146	0.0117037	0.02072	0.00901373	0.00513813	0.00999207	0.0098629	0.0122582	0.00928944	0.0157504	0.0107225	0.0152088	0.00882637	0.0165516	0.0166983	0.00892872	0.00852082	0.0096635	0.0113493	0.0129102	0.0148946	0.0226319	0.0263053	0.0143025	0.0101642	0.0109493	0.00746329	0.0105764
0.0582881	0.0488592	0.0469817	0.0322058	0.03586	0.0264518	0.0244826	0.0266666	0.0173501	0.0108635	0.00497395	0.00545629	0.00704	0.00609765	0.00907484	0.00916715	0.0107081	0.00743078	0.00899989	0.0118659	0.0100942	0.0161118	0.0161723	0.0156705	0.0135495	0.012733	0.0125324	0.0191343	0.0167376	0.0159653	0.0224074	0.0227648	0.0156825	0.0110672	0.0117008	0.0180135	0.0231558	0.00992915	0.0114622	0.0204076	0.0279861	0.00609537	0.02166	0.00865939	0.00856318	0.00604219	0.00907636	0.00578307	0.0138804	0.013059
0.0181336	0.0150042	0.00715999	0.00778872	0.00564135	0.017464	0.0089715	0.00640999	0.00671009	0.00559081	0.0180928	0.0148424	0.00333193	0.00905361	0.0172506	0.00947503	0.00566558	0.0125618	0.0138935	0.0131549	0.00381796	0.00381864	0.0159751	0.0234014	0.0116362	0.011551	0.00717402	0.0130723	0.0213812	0.00798197	0.0121767	0.00745821	0.0152829	0.0129991	0.0173335	0.0120309	0.0224268	0.0143334	0.0188236	0.0144814	0.00491501	0.0196941	0.00902266	0.0160446	0.0117573	0.0105751	0.0183713	0.0168894	0.0154191	0.016427
0.0077056	0.0117159	0.011371	0.00517974	0.0039686	0.00657358	0.00726374	0.0170043	0.00980177	0.0126809	0.0195491	0.0160606	0.0093511	0.00621716	0.0126839	0.0130574	0.00986487	0.004411	0.0096129	0.00452462	0.0121577	0.00663542	0.0152808	0.00599629	0.00621645	0.00991669	0.0113498	0.00850055	0.00928519	0.00316718	0.0165685	0.0085001	0.00412811	0.0071213	0.0119886	0.0133976	0.00679101	0.00465491	0.010015	0.00277425	0.00798401	0.0111197	0.00741655	0.0136234	0.010437	0.0113867	0.00755959	0.00751164	0.00477256	0.0178529
0.0129641	0.00892676	0.0075006	0.00767989	0.00821858	0.00521834	0.0106508	0.0162912	0.0209513	0.0166857	0.0163453	0.0106227	0.0106379	0.00784202	0.0149179	0.0122806	0.0136366	0.0152507	0.0111342	0.00792545	0.00953927	0.0126583	0.0118895	0.00599896	0.0165867	0.0108889	0.0142532	0.0207179	0.0154781	0.0197431	0.0247071	0.0106797	0.0105154	0.0115688	0.0111545	0.0178726	0.0256409	0.0185899	0.0213568	0.0234686	0.0323647	0.0277872	0.0300639	0.0270399	0.0413108	0.0327282	0.0289021	0.0310779	0.0416586	0.0288025
0.0147261	0.016357	0.0123598	0.00857455	0.00757216	0.0133127	0.016898	0.0179345	0.00479533	0.0092024	0.00910446	0.0121588	0.00860339	0.0151813	0.0071486	0.00950993	0.00604356	0.00775588	0.00913823	0.0126503	0.0122016	0.0128316	0.0188528	0.00988151	0.0103245	0.01417	0.013107	0.0269253	0.0147411	0.0159864	0.00939555	0.0106133	0.0117126	0.00880956	0.00605051	0.00942539	0.00858882	0.00866863	0.00937289	0.00804909	0.0139452	0.0158023	0.0118234	0.0153473	0.0102158	0.0150225	0.00773345	0.010469	0.00656704	0.00648592
0.0115964	0.0057582	0.0176736	0.0159419	0.00927863	0.00834709	0.0159696	0.0153021	0.0104647	0.00671673	0.00232401	0.00526127	0.0145989	0.0130717	0.0116875	0.00850639	0.0140725	0.015811	0.00741243	0.0127919	0.0142808	0.0121837	0.013632	0.0142622	0.0185758	0.0131909	0.0127925	0.0136266	0.00838051	0.0079298	0.00793975	0.0144311	0.0148877	0.00677508	0.00751131	0.00471768	0.00765087	0.00493292	0.00610458	0.00903447	0.0130068	0.0112987	0.0129755	0.0221566	0.0131654	0.0174158	0.0116235	0.00412517	0.0100318	0.0100777
0.0102316	0.00682737	0.00350053	0.016522	0.0101547	0.00993047	0.00470316	0.0178261	0.00360976	0.0057981	0.00616493	0.0068566	0.00821118	0.00275585	0.013697	0.0107456	0.00875826	0.0216097	0.01375	0.0073025	0.0141725	0.0081872	0.00364024	0.0184603	0.00943313	0.0114671	0.00743435	0.00736739	0.0166676	0.011789	0.022013	0.010269	0.0145578	0.00769577	0.00633387	0.00616448	0.0087949	0.007682	0.0137514	0.00623709	0.0118945	0.00395696	0.00482011	0.0115407	0.0112332	0.0093562	0.00692908	0.00510564	0.00685391	0.00846506
0.00790458	0.0132798	0.0124081	0.0280776	0.028042	0.0232506	0.0113637	0.0153488	0.00927784	0.013264	0.0144766	0.00680971	0.00754527	0.00707777	0.00960414	0.0106555	0.00912435	0.018492	0.0148071	0.00741372	0.00977779	0.0145815	0.0116239	0.0133859	0.00478854	0.00801348	0.0066171	0.0143534	0.0145596	0.0219173	0.0162086	0.0218943	0.0229779	0.013071	0.0220658	0.00450819	0.00818064	0.00830218	0.010644	0.014745	0.0144287	0.0048564	0.00654332	0.00355347	0.0101624	0.0029815	0.0135042	0.0105059	0.0162237	0.0102369
0.008223	0.0173837	0.00828304	0.00463702	0.0119932	0.0207936	0.0136392	0.00964936	0.0274217	0.0267018	0.0134153	0.0161259	0.00903678	0.00896857	0.0153421	0.00814351	0.013677	0.0181553	0.011722	0.00855753	0.0139579	0.00652492	0.0107967	0.00984297	0.00889554	0.0133049	0.0132435	0.00805437	0.00724716	0.00903382	0.00835611	0.0123694	0.0130032	0.00948246	0.0041261	0.0078928	0.00544253	0.0117108	0.0130202	0.00869924	0.0152993	0.0112835	0.00604513	0.0105689	0.0237313	0.022867	0.0151681	0.0130394	0.0182788	0.0132228
0.0240015	0.00725893	0.00625755	0.0054251	0.0140952	0.00894322	0.00682969	0.00692169	0.00676052	0.00892843	0.00661048	0.0148131	0.016082	0.0257288	0.0104999	0.00884639	0.00864407	0.00531422	0.0046648	0.00448661	0.00924922	0.00778682	0.0144722	0.0106631	0.0039283	0.010217	0.0166714	0.00918736	0.00554379	0.0119104	0.017662	0.00848936	0.00886442	0.0130716	0.0101846	0.0228717	0.0129467	0.0112086	0.0125774	0.0102774	0.0121722	0.00663182	0.00916757	0.00851505	0.0135262	0.0124684	0.0143561	0.0138508	0.0176159	0.0114576
0.0163703	0.0193568	0.0182855	0.0175131	0.0140826	0.0145136	0.0138377	0.023604	0.0141167	0.0185791	0.0167549	0.016688	0.0185732	0.016479	0.0142457	0.0291357	0.0200639	0.0119495	0.0149637	0.0127481	0.0148669	0.0101385	0.0106144	0.0160346	0.01569	0.0146279	0.00613264	0.0174054	0.0105151	0.0100283	0.012278	0.00966026	0.00810783	0.00815108	0.00818354	0.0100952	0.00640977	0.00277863	0.0118343	0.018096	0.00926109	0.00536728	0.00138122	0.0167589	0.0115609	0.00974199	0.0100174	0.00807759	0.00935547	0.0148544
0.00724492	0.0109278	0.0143181	0.00797641	0.00850581	0.0092715	0.0152164	0.0117051	0.0162916	0.0180169	0.0130731	0.00505544	0.0165564	0.0113192	0.0078386	0.00991099	0.0183137	0.0253186	0.014046	0.0111389	0.00568816	0.0080237	0.00584918	0.010058	0.0110845	0.00951392	0.0065585	0.00617103	0.0165453	0.0144227	0.0109885	0.01394	0.00797011	0.0121546	0.00979425	0.0109417	0.00934232	0.00660917	0.00739862	0.00675979	0.0140681	0.0115483	0.0114008	0.00558646	0.00261205	0.00680979	0.0138419	0.0160408	0.00840844	0.00644343
0.00667948	0.0159725	0.0114883	0.0103626	0.00826544	0.011218	0.0101307	0.0163195	0.011904	0.0126564	0.00609275	0.0133572	0.00829804	0.0128816	0.0181812	0.0126716	0.0160988	0.0091602	0.00809011	0.0104884	0.00879683	0.00963235	0.00825606	0.0117101	0.00931762	0.00860188	0.0116647	0.013882	0.00875982	0.00713168	0.0150398	0.0149546	0.00774706	0.0123946	0.00799036	0.00997122	0.0136246	0.0150748	0.00810076	0.0105029	0.00753408	0.0182948	0.0139566	0.0129128	0.0118286	0.0157277	0.0138207	0.016453	0.0102192	0.0148278
0.00519597	0.0129079	0.0214572	0.00904933	0.0118813	0.0106027	0.0173492	0.017015	0.00754742	0.0111385	0.0108956	0.0135674	0.0105436	0.014259	0.0173786	0.0130262	0.0105914	0.0177654	0.015505	0.0102578	0.0095461	0.00784575	0.0111619	0.0203927	0.0146699	0.00668988	0.0130858	0.0106148	0.0112479	0.0109233	0.0122755	0.012968	0.0105621	0.007263	0.00642225	0.0124702	0.0109185	0.00206153	0.00787157	0.00770895	0.00792414	0.0142497	0.0140598	0.0151356	0.00953515	0.0141563	0.0151298	0.0126794	0.0117613	0.0189875
0.00704844	0.0225952	0.0242409	0.0256281	0.0322553	0.0262863	0.0385344	0.042654	0.0355761	0.0284209	0.020069	0.0355016	0.0360831	0.0343642	0.0444278	0.036605	0.0345038	0.0375621	0.021131	0.0209317	0.0210396	0.00787278	0.0215027	0.0292973	0.0394507	0.0146493	0.0143244	0.021327	0.0159081	0.0149774	0.0107011	0.0244789	0.0253892	0.0150044	0.0149378	0.0151193	0.0191414	0.0118975	0.0125123	0.014779	0.0154315	0.0102608	0.0143453	0.0258061	0.0230339	0.0161885	0.01444	0.015666	0.0245132	0.0223978
0.0167648	0.0176499	0.038914	0.0200105	0.0425763	0.0667412	0.0593575	0.0553459	0.0459	0.0347386	0.0376187	0.0390661	0.062183	0.0498544	0.0306052	0.0205808	0.029527	0.0223896	0.0291302	0.0354235	0.0230057	0.0266368	0.0178377	0.0185585	0.0102868	0.0153427	0.031516	0.0154608	0.0177584	0.0215817	0.016355	0.0209904	0.02136	0.020404	0.0210986	0.0275322	0.0357046	0.0174618	0.0120679	0.0264289	0.026543	0.0217161	0.0227864	0.0250325	0.0272331	0.035609	0.034181	0.031376	0.0325547	0.0194434
0.0228435	0.0115212	0.0160167	0.00873198	0.0204222	0.0217704	0.0236063	0.012274	0.0222619	0.0143546	0.0162416	0.0225748	0.0152737	0.0187217	0.00395439	0.00862003	0.0160356	0.0228106	0.0159287	0.00867779	0.0121404	0.00695629	0.0102226	0.00995995	0.00288525	0.0076123	0.00418713	0.00611089	0.006738	0.00948177	0.00705981	0.0105078	0.00698993	0.0215987	0.0194407	0.00897588	0.0179093	0.0115526	0.00749695	0.00795775	0.00954969	0.0212113	0.00497158	0.00435818	0.00598635	0.00527032	0.0136944	0.00655239	0.0143614	0.0101611
0.0420255	0.035977	0.0295174	0.043013	0.0443301	0.0593289	0.0828295	0.0708257	0.0700881	0.0920027	0.074309	0.060598	0.0854983	0.0681996	0.0452605	0.0370983	0.0447752	0.0481004	0.0453628	0.0525615	0.0570494	0.039748	0.0214996	0.019417	0.0127264	0.0125624	0.0168346	0.0233052	0.0159766	0.0208992	0.0195711	0.0147195	0.0158505	0.0131364	0.0167141	0.00922248	0.00865272	0.027866	0.0245932	0.0155364	0.0119852	0.0142759	0.0244301	0.028306	0.0327283	0.0135751	0.0124303	0.0246889	0.0205348	0.0203122
0.0342134	0.0364559	0.0398271	0.0296112	0.0230863	0.0201978	0.0323005	0.0200428	0.0158373	0.00886635	0.00530758	0.0172713	0.0103424	0.00539567	0.0212477	0.0149168	0.00888522	0.0116152	0.0103004	0.0172557	0.00743618	0.0135835	0.0162988	0.00664926	0.0161888	0.014164	0.0128518	0.0133997	0.017307	0.014689	0.00915514	0.00818119	0.0229997	0.0185379	0.00767664	0.0159272	0.0104559	0.0114087	0.00756856	0.00363802	0.0115592	0.00439299	0.0103357	0.0116563	0.0122189	0.0101967	0.0213839	0.00632326	0.00756408	0.00885667
0.0154655	0.0256139	0.00917591	0.0225227	0.0181166	0.0111841	0.0116948	0.00763417	0.0155893	0.00795695	0.00792778	0.00836665	0.0180853	0.0116195	0.00505024	0.0199976	0.0156166	0.00493826	0.0104938	0.0101272	0.00810447	0.014779	0.0143748	0.0150883	0.00688463	0.00874224	0.00350451	0.00747122	0.00829412	0.0082743	0.0078911	0.0137017	0.0121605	0.00762537	0.00457404	0.00333807	0.0112042	0.00922849	0.00356965	0.00989695	0.00654529	0.0109252	0.0128612	0.0106873	0.00726546	0.00711214	0.0108522	0.0129641	0.00357435	0.0114773
0.0734213	0.0712884	0.0612276	0.0513684	0.0442769	0.0393804	0.0237776	0.033256	0.0329221	0.0284745	0.0317515	0.0518133	0.0370489	0.0392952	0.0436635	0.050449	0.0331301	0.0299223	0.0230755	0.0134166	0.0193413	0.0281012	0.0234995	0.0221786	0.00782094	0.00519559	0.014787	0.0172489	0.0081386	0.0134105	0.0213296	0.0121466	0.00905169	0.0141309	0.00934879	0.0146367	0.00821657	0.00768159	0.0196186	0.0145147	0.00892519	0.0197741	0.0173439	0.0237848	0.00975838	0.0160963	0.0271007	0.0135504	0.00964726	0.0183804
0.0196417	0.0203949	0.0364469	0.0285684	0.0353791	0.0549435	0.0448959	0.0325935	0.0368037	0.0401837	0.0301793	0.0329472	0.0236881	0.00537713	0.0170783	0.0220499	0.0197115	0.00927816	0.00943725	0.0127923	0.00791092	0.00576005	0.00581804	0.0108062	0.00531713	0.00804151	0.0136468	0.00523917	0.00488788	0.00947802	0.010513	0.00946516	0.0231203	0.00791416	0.0132952	0.0106143	0.00949589	0.00793412	0.0122503	0.00772293	0.0106479	0.0104772	0.0120597	0.012961	0.0138837	0.0158884	0.0097549	0.0120137	0.00474144	0.00413751
0.0135508	0.0145129	0.0103362	0.0118047	0.0147046	0.0179775	0.0125784	0.00681797	0.0149562	0.0123979	0.00891185	0.0110925	0.0122466	0.0200052	0.0149714	0.0151334	0.0128859	0.0135633	0.0122015	0.011095	0.0117158	0.0148607	0.0119263	0.0212994	0.0145826	0.0179692	0.0151711	0.0102513	0.0089469	0.015096	0.0135	0.0100874	0.0102263	0.0103211	0.0105837	0.0066184	0.0081999	0.0045141	0.00769254	0.0111746	0.0165213	0.0116497	0.0181421	0.0120883	0.0103621	0.0109753	0.0157932	0.0134322	0.0100153	0.0162196
0.0139363	0.00562913	0.00764438	0.0125421	0.0105603	0.0091416	0.0150423	0.0117055	0.00687998	0.00933929	0.00285105	0.00520307	0.0105141	0.0117551	0.0159373	0.0138153	0.0100418	0.00901458	0.00415197	0.00482217	0.00886188	0.0128483	0.0216365	0.0142886	0.0102207	0.015295	0.0121392	0.0120383	0.0116623	0.00872456	0.0219015	0.0151167	0.00865138	0.0101863	0.015991	0.0110505	0.012529	0.0141292	0.0124827	0.00749621	0.0167998	0.016266	0.00897614	0.00941511	0.00948193	0.0080476	0.0135376	0.0108577	0.0131976	0.0126906
0.0214349	0.0243304	0.0233532	0.0292152	0.0417788	0.055165	0.0698603	0.0683768	0.0564217	0.0327781	0.0285146	0.0239938	0.0298353	0.0295479	0.0265077	0.0238895	0.0251823	0.0219126	0.0276171	0.0310068	0.0214897	0.0166435	0.0260675	0.0291937	0.02161	0.00548847	0.0121236	0.0159541	0.0161724	0.0112239	0.00693893	0.0134894	0.0115704	0.0135663	0.0167338	0.00536982	0.0117111	0.00893278	0.0148103	0.00785952	0.00874423	0.005824	0.00572201	0.0147439	0.00881348	0.0108578	0.00599399	0.00946453	0.0219652	0.0108669
0.0868802	0.0804846	0.0523909	0.0444271	0.0560344	0.0585032	0.0534026	0.0768129	0.0428687	0.0197536	0.0313758	0.0113401	0.0155732	0.0101466	0.0099662	0.0140666	0.00320918	0.0112844	0.0203937	0.0103999	0.0111891	0.0166611	0.0186726	0.0352996	0.0312918	0.0241151	0.0285457	0.0192827	0.0209158	0.0235896	0.0178266	0.0190038	0.0295024	0.0377693	0.0172097	0.0255244	0.0219575	0.024867	0.0334634	0.0165727	0.00853055	0.0112207	0.0162716	0.00880938	0.0131033	0.00574892	0.00723347	0.00804829	0.00270721	0.00865833
0.0071434	0.00925557	0.00464537	0.00575983	0.0107403	0.00497683	0.0141328	0.0205942	0.00709116	0.0135368	0.0079406	0.019449	0.0177869	0.0105148	0.0132883	0.00747478	0.0118402	0.00984643	0.0106828	0.00854132	0.00880321	0.00737914	0.0102836	0.0108599	0.0175238	0.0236188	0.0176054	0.0200164	0.0299887	0.0193041	0.016093	0.00971457	0.00658844	0.00587661	0.00424823	0.00972375	0.0185101	0.0175971	0.00833185	0.0109045	0.00877175	0.00311676	0.0107279	0.00460509	0.0126334	0.0129521	0.00850998	0.00752109	0.0068207	0.0178471
0.0133414	0.0101148	0.00764862	0.00370712	0.0109202	0.00488345	0.00574379	0.00473293	0.0121564	0.00493547	0.0112757	0.00773531	0.0116655	0.0120113	0.0138447	0.013317	0.00856892	0.0119643	0.017053	0.00531268	0.0103827	0.0160556	0.0129081	0.00630025	0.0102226	0.00549127	0.010746	0.0116611	0.00510872	0.00747086	0.00868997	0.0123445	0.00544282	0.0108426	0.0174427	0.00944921	0.00809191	0.0017196	0.00891586	0.00582154	0.0122068	0.0107042	0.00899942	0.0054962	0.0024	0.00999409	0.0096441	0.00661148	0.0119652	0.00424987
0.00981775	0.00981413	0.0115105	0.00957785	0.00933638	0.014292	0.00326048	0.00776788	0.00627493	0.01004	0.0208222	0.0149545	0.0141946	0.00604486	0.0046197	0.00978752	0.00618276	0.0111413	0.017679	0.0210246	0.0109592	0.00571122	0.00987467	0.011152	0.0152988	0.0119722	0.0108793	0.010188	0.00721241	0.00971834	0.0192953	0.00946219	0.00476753	0.0130547	0.00685728	0.00693271	0.00589419	0.00610881	0.0109525	0.00546241	0.00492437	0.00829715	0.0113286	0.0103127	0.00718424	0.00863361	0.0113116	0.0107699	0.00891051	0.0188089
0.0568433	0.0464218	0.0700605	0.0918743	0.0930162	0.0896904	0.0921082	0.0961759	0.076438	0.0609374	0.0771118	0.0909884	0.102388	0.0939552	0.0766891	0.0665234	0.0754291	0.0473152	0.0548591	0.055958	0.0405734	0.0241575	0.0179605	0.0159865	0.0158033	0.0154498	0.0193945	0.026838	0.0146584	0.0182787	0.011899	0.0170648	0.0118993	0.00572221	0.0103162	0.0114344	0.0103651	0.00656854	0.0132541	0.015186	0.00840406	0.0097925	0.0096261	0.0152591	0.0121239	0.0109318	0.00755861	0.0160096	0.0121245	0.0119001
0.0385136	0.0385039	0.0548175	0.061758	0.0409471	0.024212	0.044855	0.050358	0.0402113	0.0397259	0.0496397	0.0550391	0.042833	0.0500242	0.0412042	0.042453	0.0276057	0.0319618	0.0179603	0.0136344	0.0083224	0.00701128	0.0190447	0.0309433	0.0231854	0.0120518	0.0199403	0.0140385	0.0250352	0.0206264	0.0120923	0.00992125	0.0132996	0.0106936	0.012098	0.0119378	0.018362	0.0178154	0.0130109	0.0155638	0.0132622	0.0121166	0.00914133	0.0122843	0.00982203	0.0105123	0.0132457	0.0228467	0.0137677	0.015868
0.00929202	0.0160696	0.00609313	0.00726461	0.0157343	0.0148809	0.0144358	0.00656543	0.00842777	0.00639989	0.00889714	0.00864555	0.00676946	0.00522381	0.00959791	0.0102693	0.0102163	0.00942975	0.00913454	0.0128175	0.0130455	0.0119194	0.0103243	0.00989674	0.0152057	0.0103359	0.0234099	0.0150008	0.0139286	0.0122758	0.016696	0.021328	0.0158912	0.0102996	0.00850108	0.00441922	0.0159706	0.012606	0.0126024	0.00495284	0.0105507	0.0122688	0.0244367	0.0185334	0.00970464	0.00913272	0.0125591	0.0190071	0.018383	0.00604927
0.0166532	0.0105609	0.0134834	0.01687	0.019614	0.0113361	0.0119835	0.0131266	0.0241306	0.0288945	0.0244436	0.0281085	0.0221989	0.0278057	0.0238628	0.0276824	0.0162266	0.0159446	0.0158936	0.0233891	0.0190457	0.0199577	0.0192321	0.0215503	0.0183056	0.0169694	0.0195813	0.0217779	0.0361242	0.0317045	0.0263299	0.0197489	0.0267003	0.0240755	0.0294687	0.0243049	0.025995	0.0177651	0.0165719	0.0196521	0.0186672	0.0190997	0.0227628	0.0289255	0.031066	0.0250269	0.0218855	0.0235651	0.0281809	0.0306771
0.0198522	0.0202046	0.0184597	0.0145462	0.0182656	0.020388	0.0135902	0.0119246	0.0100313	0.0116182	0.011109	0.0118708	0.0135096	0.014813	0.015405	0.0170398	0.012327	0.012904	0.0110177	0.00962802	0.0107076	0.0164485	0.00598408	0.0166388	0.0133252	0.00933337	0.0128791	0.0200261	0.0105065	0.0167129	0.0115699	0.0110235	0.0122905	0.0151804	0.0165226	0.00996868	0.00625712	0.00503237	0.00817142	0.00577301	0.0126847	0.0121872	0.0112758	0.0151578	0.0128475	0.0133151	0.0101327	0.0149689	0.0149872	0.0106505
0.0401618	0.039134	0.0414814	0.030875	0.0337448	0.0318301	0.0130719	0.021953	0.0248584	0.033867	0.0312451	0.0261667	0.0325956	0.0418055	0.025254	0.019818	0.0166298	0.0111878	0.017475	0.0134493	0.0184221	0.016077	0.00653346	0.0229915	0.0221527	0.0153002	0.0157244	0.0252564	0.0127074	0.0066924	0.00834034	0.013515	0.00782006	0.0122775	0.0111536	0.0108575	0.00796666	0.0164538	0.011106	0.00670303	0.00871607	0.00818224	0.0071543	0.008838	0.0214683	0.013657	0.0168793	0.0105033	0.00511609	0.0205644
0.00808475	0.0110763	0.00726707	0.0086466	0.0112211	0.0118037	0.0109652	0.0109226	0.00818801	0.0088452	0.0081769	0.0123507	0.0112857	0.0117431	0.0104306	0.00371569	0.00471766	0.0116889	0.0132025	0.0126961	0.0070837	0.0114256	0.00820966	0.00530828	0.0114476	0.015641	0.0151509	0.0187804	0.0160929	0.0085716	0.0185842	0.0212458	0.0144563	0.0124327	0.0137449	0.015274	0.0145716	0.0130835	0.0168995	0.0143243	0.00754662	0.013042	0.0112339	0.0107644	0.013385	0.0113935	0.0121863	0.0130362	0.0125918	0.0138212
0.0113984	0.0130229	0.0134471	0.0131032	0.0132556	0.0202812	0.0174291	0.0238631	0.0297993	0.0180801	0.014978	0.0131657	0.010474	0.0140547	0.0187399	0.010311	0.0164179	0.0119048	0.00995203	0.0142881	0.0137081	0.0185782	0.0161887	0.0137157	0.0124834	0.0112229	0.0141833	0.0117542	0.00706774	0.0110215	0.0133936	0.0143256	0.0130164	0.00814759	0.015511	0.0102428	0.0091596	0.00687811	0.00899795	0.0102437	0.0107167	0.0144717	0.00827367	0.0106733	0.0124374	0.0100596	0.0171393	0.0108589	0.00896511	0.0124891
0.0949431	0.0805502	0.0700966	0.0621042	0.0516857	0.0526448	0.0730929	0.0805434	0.0670536	0.0714385	0.0735646	0.0576168	0.0673181	0.04673	0.0532209	0.0578958	0.0355518	0.0324495	0.0359121	0.0361317	0.0329233	0.0323057	0.0294676	0.0284776	0.0217878	0.0232177	0.0217677	0.0143313	0.0146434	0.0137963	0.0188518	0.0122048	0.0101103	0.0189903	0.0181475	0.0147847	0.0158202	0.0116274	0.0121978	0.0128603	0.0184	0.0299639	0.0184742	0.0185478	0.010311	0.0148576	0.0299151	0.0215865	0.0169023	0.0176329
0.0651739	0.0544767	0.0388031	0.0260739	0.0330691	0.0464892	0.0452781	0.0261844	0.0305882	0.0310152	0.0298508	0.0213818	0.0330135	0.0322415	0.0203974	0.015557	0.0159628	0.0103049	0.00723674	0.00752324	0.0236827	0.023158	0.00663639	0.00863655	0.00733944	0.0168211	0.00755611	0.011178	0.0144308	0.0165018	0.00572701	0.0113489	0.0132065	0.00898616	0.0100287	0.00782691	0.00971131	0.0128877	0.00764808	0.00892721	0.00954259	0.0154152	0.0176557	0.0115278	0.0252951	0.0182588	0.00921436	0.0199446	0.0287167	0.0182218
0.0522475	0.0360962	0.0599723	0.0539471	0.0620569	0.0974181	0.078858	0.0492049	0.0247587	0.0294019	0.0143487	0.00943487	0.0114287	0.00774461	0.0130055	0.016675	0.0145199	0.0217297	0.0318801	0.0264988	0.0148898	0.0138945	0.0237964	0.0214441	0.0151397	0.0109532	0.0206413	0.0247576	0.0226212	0.0147822	0.0113911	0.0122734	0.0134675	0.00755853	0.0109126	0.0176575	0.021738	0.0241139	0.0192667	0.018765	0.0215922	0.0250678	0.0150433	0.0118982	0.0117043	0.0105607	0.00912906	0.0101075	0.0105279	0.006771
0.0100741	0.0131934	0.0113973	0.0102395	0.00478346	0.00668895	0.00889148	0.00597379	0.0129459	0.0121058	0.0114365	0.00874432	0.0129339	0.00875405	0.009686	0.0111077	0.00919904	0.0113797	0.0108442	0.0124606	0.00734926	0.0117927	0.00664688	0.00788823	0.00740863	0.0069428	0.00739546	0.00929025	0.0139449	0.0153205	0.00670504	0.0133942	0.0134777	0.0169701	0.00801003	0.0062961	0.0117439	0.0083508	0.00873129	0.00686316	0.0111909	0.0106541	0.00920031	0.0089368	0.00853758	0.00974358	0.00966998	0.0150322	0.00991742	0.00973727
0.02771	0.024648	0.0378492	0.0351245	0.0490023	0.0328278	0.0269256	0.0373094	0.0152634	0.0127169	0.0159506	0.0157658	0.023461	0.0195824	0.024549	0.0244188	0.0217829	0.017772	0.032283	0.0419688	0.0290632	0.0101692	0.0172031	0.0181584	0.0203545	0.0250949	0.0164619	0.0184168	0.0130148	0.0187208	0.025586	0.015282	0.0178745	0.0137814	0.0133626	0.00654271	0.0180578	0.0215599	0.00476236	0.00827465	0.00622703	0.0109077	0.00682316	0.0130968	0.0105472	0.00857919	0.0166128	0.00821168	0.00471263	0.0166451
0.0167829	0.0187181	0.00362498	0.00976499	0.0150461	0.0116962	0.0062436	0.00621619	0.0103888	0.0119527	0.0148971	0.0109708	0.0067028	0.0103529	0.0124609	0.0152461	0.0172052	0.0122207	0.0110442	0.0123127	0.00774242	0.0148755	0.0116194	0.0103302	0.00951975	0.0104084	0.0124129	0.00890408	0.0116927	0.00596032	0.0176395	0.0133822	0.00389854	0.0105382	0.00932741	0.0122523	0.0138886	0.0105952	0.014238	0.0106217	0.00597821	0.00958203	0.0133965	0.00393232	0.0115134	0.0148462	0.0230237	0.0153455	0.0179652	0.019239
0.0144942	0.0105063	0.0151867	0.00557756	0.0152235	0.0108787	0.0138475	0.00451392	0.0140719	0.0168283	0.0111068	0.00913444	0.00952544	0.00499041	0.00693571	0.0160764	0.0111299	0.0101331	0.00934024	0.0064135	0.00744954	0.00973641	0.0130611	0.0127137	0.0310749	0.037398	0.0319576	0.0449995	0.0345849	0.0303578	0.0267363	0.0247551	0.0341406	0.0213818	0.023077	0.0352593	0.0382992	0.0287504	0.0234929	0.0229116	0.0204873	0.0161186	0.0209703	0.0159936	0.0177216	0.0126873	0.0144893	0.0132277	0.0221524	0.0204208
0.0107897	0.00981725	0.0140852	0.0146146	0.0232059	0.0386326	0.0265359	0.0304624	0.033509	0.0314958	0.047798	0.0274868	0.0345138	0.0382618	0.0370754	0.0370936	0.0433424	0.0281549	0.0374172	0.0280225	0.0331653	0.0211951	0.0196682	0.0255797	0.013715	0.0104381	0.0109801	0.00709726	0.0139497	0.0123779	0.00988026	0.00785651	0.0130226	0.011493	0.0140507	0.0168146	0.0118471	0.0128423	0.00626484	0.0115895	0.0101068	0.0111318	0.0131658	0.0080018	0.0155652	0.00893119	0.0135284	0.00871044	0.00748318	0.00640486
0.0118433	0.0160814	0.00981226	0.0171929	0.0159496	0.0101093	0.00510049	0.0105558	0.00909491	0.00806468	0.00970539	0.00837914	0.0148084	0.00898125	0.0144951	0.0176025	0.0113535	0.010337	0.00493708	0.00478061	0.00589251	0.0123497	0.012779	0.00699733	0.00845732	0.0121993	0.00940633	0.0158715	0.0116605	0.0114182	0.0159686	0.0186428	0.0162329	0.0197081	0.0106891	0.00940157	0.00980768	0.0104932	0.0131383	0.0095676	0.0261247	0.0204871	0.013218	0.0194721	0.0184716	0.00992104	0.0166413	0.0201225	0.0107663	0.0109891
0.0137903	0.00938524	0.0159449	0.0188368	0.00836286	0.0168539	0.0197724	0.0209344	0.022096	0.0167197	0.0193367	0.0215616	0.0187021	0.0209609	0.0163992	0.0174201	0.0236804	0.0131754	0.00957121	0.00242645	0.017124	0.0157775	0.0136964	0.0108324	0.0108884	0.00757734	0.0108701	0.0111825	0.00622927	0.0110447	0.014283	0.0153948	0.00260526	0.00569682	0.00745674	0.0209501	0.0077416	0.0110146	0.00752198	0.00734088	0.0154378	0.0158409	0.00645098	0.00380853	0.00562001	0.00561025	0.00731767	0.00570905	0.0126399	0.018
0.00801888	0.00839979	0.0158054	0.0139965	0.0109053	0.00262684	0.0143728	0.00796951	0.00966635	0.00529939	0.00537106	0.0102955	0.0116401	0.00463872	0.0118496	0.00507663	0.0108775	0.0117549	0.00816021	0.0109653	0.0136532	0.00957406	0.0112997	0.0104414	0.022267	0.0276951	0.0397968	0.0446853	0.0284949	0.028856	0.0230639	0.0246989	0.0112148	0.0213198	0.0310675	0.0176984	0.0159093	0.0197243	0.0186423	0.0167802	0.0135551	0.017671	0.00992545	0.0173984	0.0168352	0.0145832	0.0116263	0.00928402	0.00917743	0.0098093
0.0140854	0.0211638	0.0229964	0.0199423	0.0255071	0.0119445	0.0102785	0.0168344	0.0105641	0.0104427	0.00933001	0.00962713	0.00820376	0.00765566	0.0151851	0.0131314	0.0177035	0.0110662	0.00872619	0.00992445	0.00519009	0.0152546	0.0105918	0.0119177	0.0105545	0.00432107	0.0082918	0.0106687	0.0104629	0.0151555	0.0115787	0.00572398	0.0139971	0.0114696	0.0115562	0.0102609	0.0109308	0.0132001	0.0126413	0.00949118	0.0124117	0.010901	0.00777464	0.0116937	0.00627719	0.0125369	0.00782232	0.0118669	0.0107449	0.0171306
0.00826658	0.00693242	0.00516198	0.0188454	0.0248865	0.0145374	0.0117799	0.0122219	0.0114264	0.013115	0.0110864	0.0101189	0.00813753	0.0121856	0.00984918	0.00750434	0.00912395	0.00904943	0.0156033	0.0184591	0.00690841	0.0127519	0.00469161	0.00696035	0.0130322	0.00791932	0.0151737	0.0113588	0.00800088	0.02569	0.0169993	0.0069617	0.015693	0.0158847	0.00465552	0.00899005	0.00786881	0.00402789	0.0161971	0.00592074	0.0103972	0.0115059	0.0209837	0.0176254	0.0123051	0.00760184	0.00374186	0.00840576	0.0124239	0.00183149
0.0109423	0.0204645	0.00607063	0.0141919	0.0155522	0.0067149	0.0120451	0.00546692	0.013077	0.0108511	0.00682553	0.0114541	0.0127663	0.0103986	0.0127084	0.00827651	0.00772848	0.0108244	0.0138523	0.00728891	0.00720973	0.00836917	0.00417769	0.0168039	0.0155291	0.0104292	0.0069726	0.0116483	0.00675644	0.0079397	0.00544477	0.00898043	0.00783022	0.00986749	0.0189354	0.0111999	0.00470014	0.00725867	0.00860526	0.00352243	0.00868406	0.00653482	0.00710039	0.0145376	0.0152313	0.0194419	0.00944328	0.0131509	0.00590232	0.00833587
0.00760775	0.0117431	0.0115527	0.0120058	0.0109461	0.012485	0.0127717	0.0112826	0.0115513	0.0103658	0.0153863	0.0132241	0.017495	0.00747715	0.0202338	0.0200467	0.0072337	0.00747217	0.00815194	0.0115891	0.0112074	0.0183826	0.0104641	0.00704063	0.0101828	0.0145009	0.0127618	0.0104863	0.00693016	0.00710013	0.0159755	0.0100053	0.00765698	0.00949279	0.012102	0.0110545	0.012387	0.0197312	0.0149017	0.0191529	0.00693558	0.0196707	0.0168513	0.0208532	0.0174902	0.0185263	0.0172763	0.0127857	0.0154698	0.0206124
0.0153494	0.0112645	0.00372079	0.00614926	0.00628407	0.00621316	0.00379769	0.0103587	0.0169774	0.0154457	0.022252	0.0102685	0.0106633	0.00840578	0.00664481	0.0176436	0.0123644	0.00957667	0.0131201	0.012622	0.0109718	0.0216425	0.0142762	0.0260589	0.0225937	0.0264783	0.0240784	0.0165116	0.0169003	0.0297751	0.0296633	0.016987	0.0209437	0.0136102	0.0102448	0.00941911	0.0104415	0.0145048	0.0104449	0.0109466	0.0167034	0.014054	0.0144384	0.0161961	0.0171946	0.0242163	0.0169056	0.028826	0.0370055	0.0223189
0.0119714	0.0102512	0.0134687	0.0061462	0.0133114	0.0124355	0.028376	0.0110943	0.0240353	0.0237027	0.0188143	0.0206029	0.0105871	0.0109669	0.0177631	0.0079481	0.0110795	0.0067917	0.0126871	0.0113386	0.0154672	0.0125044	0.0180305	0.0117042	0.0137037	0.015335	0.0167863	0.0151945	0.00626054	0.0117737	0.00866334	0.0191662	0.0127605	0.0104893	0.0171053	0.0245713	0.0215168	0.0129372	0.0149735	0.0225017	0.0163184	0.0111288	0.0224366	0.0209817	0.0228263	0.0289324	0.0324272	0.0251411	0.0215368	0.0141256
0.0123033	0.017065	0.0161928	0.00874942	0.01016	0.00647254	0.00976496	0.0115744	0.00974956	0.0100139	0.00646633	0.00854058	0.0103148	0.0114088	0.0116442	0.0110889	0.0131497	0.0140214	0.0130195	0.0152615	0.0116385	0.0135979	0.0190626	0.0117221	0.0128638	0.0079712	0.0130169	0.0140757	0.0225298	0.0179222	0.018884	0.0188347	0.0249837	0.0226149	0.0106807	0.0141095	0.0223477	0.0099174	0.00998008	0.015112	0.0185138	0.0155737	0.0128359	0.0219094	0.0130679	0.0111284	0.0272542	0.0184606	0.012007	0.00804131
0.0193894	0.0160741	0.0118481	0.0100957	0.0292784	0.0276805	0.0131791	0.024122	0.0116053	0.00954113	0.00874736	0.0105956	0.0103769	0.0109806	0.0115212	0.0125712	0.00568203	0.0102887	0.00867457	0.0105411	0.0142441	0.0146928	0.0241354	0.0135182	0.0164943	0.0214041	0.0182761	0.0147036	0.0195776	0.0116331	0.0140472	0.0104249	0.017527	0.0240195	0.0202427	0.0138342	0.0125963	0.0200941	0.0267668	0.0223017	0.014387	0.008629	0.00949714	0.0153508	0.0158669	0.0108602	0.0123562	0.00925435	0.00989127	0.00950852
0.0116407	0.0121373	0.00573697	0.0204245	0.0128642	0.0169709	0.00711781	0.00421923	0.0115463	0.00389231	0.0066148	0.0107019	0.00644565	0.0059676	0.00890799	0.012066	0.0140131	0.00763003	0.0110502	0.010998	0.00800129	0.00534454	0.00555061	0.0111423	0.00704644	0.00770718	0.0056605	0.00974901	0.00867854	0.00834688	0.00577709	0.00905757	0.00350151	0.0126166	0.0138643	0.0132372	0.00937636	0.00603314	0.0053505	0.00911093	0.00633485	0.0146014	0.0115694	0.00377572	0.00727942	0.0129063	0.00755597	0.00628659	0.0107409	0.00526967
0.0106989	0.00987599	0.00787241	0.00949558	0.00710717	0.00904753	0.00752744	0.0102811	0.011879	0.00649306	0.00843396	0.0100086	0.00830759	0.0143554	0.0183475	0.0137708	0.0112441	0.013146	0.0111949	0.00544657	0.00814869	0.00911972	0.00681515	0.0143381	0.0118974	0.0107023	0.012867	0.0143118	0.0153787	0.011938	0.0130878	0.0132466	0.00943641	0.00884149	0.0101121	0.0117446	0.0111776	0.00938812	0.0100029	0.00723584	0.00721846	0.00812931	0.00995031	0.011627	0.00900558	0.00871356	0.0151704	0.0136908	0.0127105	0.0185645
0.0069484	0.0200588	0.0267002	0.00958859	0.0195606	0.0253791	0.0177348	0.0160984	0.0213932	0.0224918	0.0141492	0.0101249	0.00802498	0.00813869	0.00674027	0.0122109	0.0110134	0.00770356	0.00641551	0.0104368	0.00746358	0.0150017	0.00566321	0.00948846	0.0110559	0.00495462	0.0117074	0.00821565	0.00981889	0.00685583	0.0139713	0.0101359	0.0110283	0.00898635	0.0122204	0.00949913	0.00911907	0.0103434	0.0129524	0.0211696	0.0109672	0.0128406	0.0166349	0.00853442	0.00925317	0.00866272	0.00737556	0.00909978	0.0100602	0.0122288
0.00933817	0.0145353	0.022101	0.00997103	0.0157426	0.00867349	0.00547853	0.00652747	0.0103815	0.0115622	0.0155973	0.00837294	0.00783075	0.00917745	0.013286	0.0120848	0.00675	0.00987523	0.0180833	0.00430023	0.0103718	0.00876018	0.0100765	0.0154411	0.00837818	0.00926364	0.00806911	0.00831276	0.0111793	0.0147768	0.0147203	0.0110949	0.00922068	0.00730697	0.00696242	0.00611428	0.00740981	0.00564317	0.00598371	0.00772488	0.0101703	0.00671991	0.00606145	0.00252011	0.0115642	0.00745681	0.010403	0.00618065	0.00550641	0.00916141
0.00912105	0.0108409	0.00701764	0.00910793	0.0136801	0.0118967	0.0126872	0.00955975	0.00691064	0.00542357	0.0101241	0.00747927	0.00632651	0.00810479	0.00669696	0.0138795	0.0134012	0.0163627	0.0100351	0.0109493	0.00930382	0.00875619	0.00681829	0.0122103	0.0172001	0.0117423	0.015945	0.00803327	0.0108262	0.0146708	0.00987234	0.00907241	0.0122798	0.00985551	0.00819027	0.0175385	0.0159549	0.0168872	0.0111786	0.0083935	0.00974147	0.00993743	0.00623376	0.00703367	0.0107891	0.00598483	0.00661097	0.00738738	0.0104579	0.00863827
0.0118139	0.0115068	0.00819318	0.00897452	0.00774092	0.00437064	0.00853915	0.00941121	0.00862345	0.0129326	0.0107881	0.00830188	0.013641	0.0107703	0.0144287	0.0103613	0.00679292	0.00652868	0.00854239	0.00794815	0.0115747	0.0137552	0.0084746	0.0158031	0.017174	0.00997406	0.0115107	0.0141552	0.00848305	0.0111323	0.00770317	0.00870406	0.00322907	0.013311	0.00550847	0.0108919	0.0064133	0.0122906	0.0124419	0.0116918	0.0117326	0.00577381	0.00724699	0.00916947	0.0113195	0.0102108	0.00594444	0.00991995	0.00963051	0.0103371
0.007953	0.0105229	0.00851623	0.00905088	0.00949172	0.00578343	0.00934163	0.0113972	0.0243461	0.0205374	0.00522429	0.00723095	0.0114056	0.00981984	0.00350181	0.00647236	0.00699904	0.00554986	0.0059709	0.0120032	0.0144632	0.00624548	0.0073755	0.0100914	0.00687987	0.0154443	0.00820765	0.0112286	0.011438	0.00831474	0.00672473	0.00644472	0.0108275	0.00590581	0.00654065	0.0111255	0.00757552	0.0094871	0.00453587	0.00612677	0.00924455	0.010923	0.00886071	0.0127563	0.0136917	0.0110506	0.0109331	0.00493609	0.00418828	0.00576055
0.0225121	0.0253677	0.0162476	0.0216806	0.0196012	0.017779	0.0132953	0.0260813	0.0132274	0.0102881	0.0113437	0.0202953	0.0178006	0.0117258	0.0239059	0.0229352	0.0149553	0.0132845	0.0172713	0.00790968	0.00767191	0.0142475	0.0101359	0.00760403	0.00914357	0.0168244	0.0166123	0.0106856	0.00890437	0.0113937	0.0137928	0.00794565	0.0169521	0.0120734	0.0114362	0.00531944	0.0107878	0.00458601	0.00962389	0.00325267	0.00779448	0.00702795	0.00880207	0.00912047	0.0126575	0.0151018	0.0134973	0.0112502	0.0057075	0.00634366
0.0133505	0.0081801	0.0200826	0.00706755	0.0142966	0.0145153	0.0261238	0.00974122	0.0137542	0.0192087	0.0110075	0.0160993	0.0136589	0.00807373	0.00719275	0.00834075	0.00571333	0.0170826	0.00892976	0.00718483	0.00994313	0.00880458	0.0141665	0.0107077	0.00965272	0.00383647	0.00549075	0.0117531	0.0102985	0.014284	0.0131236	0.00761985	0.0179167	0.0185787	0.00967553	0.013223	0.0118158	0.0119428	0.010331	0.00372118	0.00629716	0.00844501	0.00643661	0.0150505	0.0106217	0.00617913	0.0110763	0.0044121	0.00676144	0.00978946
0.0126052	0.0102949	0.0220693	0.00920266	0.0126372	0.0130597	0.0177867	0.0169348	0.0133642	0.0235721	0.0292866	0.0137833	0.013023	0.0139314	0.0136545	0.013386	0.0160777	0.0117399	0.00946555	0.0104548	0.0123576	0.0176013	0.0132719	0.0121221	0.0168595	0.0272198	0.0107323	0.0170787	0.016478	0.0233729	0.0217682	0.0120901	0.0105513	0.0107347	0.00973211	0.0141718	0.0156151	0.0154867	0.0135282	0.0111026	0.0143598	0.0135724	0.0139894	0.00885737	0.00551302	0.00784855	0.0108524	0.00717408	0.00784606	0.0140758
0.0166967	0.0127278	0.0210831	0.0264705	0.0102681	0.0166245	0.00997381	0.0131505	0.00952809	0.0060617	0.013175	0.0112131	0.0116973	0.0169914	0.00539951	0.0128399	0.0147148	0.0120755	0.0175404	0.0154081	0.0185887	0.0129271	0.0155926	0.0161975	0.0305324	0.0133118	0.0166716	0.0125562	0.00750744	0.0110064	0.00521673	0.00944017	0.0124069	0.00549379	0.00788718	0.00906491	0.00986495	0.013846	0.00576878	0.00908478	0.00848692	0.0102754	0.0109863	0.0118265	0.013926	0.00746118	0.00560472	0.0147202	0.00560603	0.00823628
0.0121958	0.0169548	0.018324	0.00584723	0.010778	0.0110416	0.010845	0.0147223	0.0093903	0.00269884	0.00506937	0.0143406	0.0109833	0.0104752	0.00829559	0.0075191	0.0156601	0.00651049	0.0111447	0.00876384	0.00989265	0.0142258	0.0185198	0.0105204	0.0109538	0.00752306	0.0103755	0.0134865	0.0168044	0.00638043	0.0101172	0.00926193	0.0105072	0.0114176	0.00531114	0.0108425	0.0121065	0.00835442	0.00970249	0.0150673	0.00937299	0.00856879	0.0171436	0.00696975	0.00897264	0.00654694	0.0073389	0.00952675	0.00898194	0.0116532
0.0153815	0.0148461	0.0118791	0.00868671	0.00954146	0.0129823	0.0102942	0.0106128	0.00702059	0.0113037	0.00867668	0.0141584	0.0171328	0.021537	0.0243114	0.0186209	0.00971416	0.0165948	0.0205397	0.0110306	0.0146435	0.0187636	0.0144084	0.0180338	0.0110899	0.017925	0.0126521	0.0124951	0.0108888	0.00975014	0.00579916	0.0107349	0.0059674	0.0148043	0.00722598	0.0070171	0.00844926	0.0140837	0.0194439	0.0190244	0.0117147	0.00502319	0.0162176	0.0090377	0.0116049	0.0180304	0.0157949	0.00743269	0.0122238	0.0108706
0.0215324	0.016035	0.0123371	0.0067588	0.00984852	0.00731578	0.0116516	0.0101217	0.00601752	0.00597587	0.0145707	0.0123642	0.00983583	0.0079141	0.00833195	0.00364235	0.0132653	0.00886441	0.00919886	0.0110956	0.0175752	0.0181772	0.00702494	0.00344404	0.00577948	0.0152661	0.0185112	0.00997394	0.00721013	0.0148152	0.010818	0.0105539	0.00728827	0.00725102	0.0204184	0.0102236	0.0120077	0.0116079	0.0124863	0.0183743	0.0115102	0.0116488	0.0125356	0.0123376	0.00657485	0.00833192	0.0138274	0.0128071	0.0166613	0.0146184
0.0330573	0.0322837	0.0405914	0.0335676	0.0296456	0.0274903	0.018042	0.0150333	0.028342	0.0148645	0.0136263	0.0165281	0.00678806	0.0133555	0.00619657	0.0151243	0.00788164	0.00771309	0.0187611	0.00411795	0.00592696	0.00752528	0.0101732	0.0128016	0.00943808	0.01039	0.0141754	0.0103955	0.00902077	0.0261231	0.0143328	0.0230874	0.0157836	0.0117832	0.00813785	0.0124807	0.0167616	0.0205507	0.0219714	0.0224894	0.0138259	0.0110165	0.0153624	0.0215078	0.00597944	0.00539048	0.0109815	0.0183571	0.012958	0.0256968
0.0403407	0.0322583	0.0271437	0.0344665	0.00973793	0.00857816	0.00609138	0.019828	0.0152698	0.00710011	0.020866	0.0089325	0.0112089	0.00609004	0.00913921	0.0209926	0.0215497	0.0205197	0.0151279	0.015455	0.0207448	0.0175125	0.015695	0.00953414	0.00972382	0.0090702	0.0128239	0.0162684	0.017158	0.0110001	0.01949	0.0117622	0.0120629	0.0140152	0.022756	0.0309918	0.0217449	0.0130884	0.019194	0.0343432	0.0253679	0.0225038	0.0206951	0.0102379	0.0220755	0.0197576	0.0146788	0.0084029	0.0217482	0.030198
0.0149985	0.0103564	0.00446405	0.0073648	0.00696366	0.00964176	0.010325	0.0120901	0.0120244	0.0157923	0.0152438	0.00911503	0.0157966	0.00836031	0.00572725	0.010483	0.0174926	0.0151849	0.0122659	0.0113794	0.0128388	0.0131511	0.0124323	0.0101017	0.0120376	0.0151482	0.0138024	0.00949043	0.00779546	0.00770566	0.014369	0.0121886	0.0106242	0.0151626	0.0168687	0.00740319	0.010654	0.010504	0.0175446	0.00567674	0.0143096	0.0337206	0.0222277	0.00380112	0.00651703	0.00673375	0.00591563	0.00839321	0.00869891	0.0112006
0.034461	0.0341037	0.0255257	0.0195495	0.0190718	0.0291792	0.020552	0.0222345	0.0190561	0.0144917	0.010579	0.0132452	0.0126927	0.00916815	0.0204929	0.0168211	0.013939	0.0103335	0.0131068	0.0169244	0.00878808	0.0132198	0.0235824	0.00574714	0.00514679	0.01075	0.0158504	0.00679542	0.00818257	0.0103266	0.0132698	0.00606238	0.00838597	0.00732981	0.00999707	0.00692548	0.0114721	0.00637886	0.00915668	0.0108796	0.00716049	0.0108036	0.016653	0.00849655	0.00703447	0.006207	0.010127	0.00905963	0.00683968	0.00742617
0.0079016	0.00961737	0.0134862	0.0103282	0.00698451	0.00773269	0.009503	0.0125089	0.0081793	0.00736232	0.00663958	0.00923681	0.0102588	0.0092502	0.0150112	0.00903468	0.0155902	0.0194107	0.014281	0.00719418	0.0160053	0.018563	0.0098833	0.0187215	0.00761928	0.0073422	0.00740713	0.00756936	0.00644473	0.00872939	0.0175812	0.00542647	0.0113086	0.0180378	0.0172022	0.0138559	0.0103907	0.0121741	0.00648721	0.0149115	0.00767804	0.00553586	0.00597736	0.00755172	0.00646657	0.0109826	0.0147822	0.0163251	0.0184673	0.00914398
0.0148021	0.0109255	0.0215384	0.0187612	0.00837309	0.0120615	0.016219	0.0130973	0.0105275	0.0166986	0.0093819	0.0091594	0.0100425	0.0113703	0.0103791	0.0137068	0.0104254	0.0118996	0.0125913	0.011115	0.015294	0.00600887	0.00734434	0.0122033	0.00775562	0.0143921	0.0142934	0.00871692	0.00843803	0.0152709	0.0117341	0.0133759	0.00802046	0.0107883	0.00909841	0.00661465	0.0120287	0.0164081	0.013359	0.00679854	0.00839648	0.0100066	0.00936645	0.0102246	0.0106203	0.00862383	0.0127104	0.00965847	0.0139944	0.0122357
0.0262431	0.0135002	0.0120372	0.0152802	0.00884671	0.0131992	0.0212944	0.0226179	0.0140985	0.00454535	0.0101458	0.00794491	0.0115308	0.0142687	0.0113067	0.0138653	0.00860857	0.00784667	0.00903496	0.00492889	0.00964385	0.00576608	0.00785854	0.00983514	0.00976954	0.0072036	0.00889378	0.00758847	0.00422354	0.00976003	0.0188014	0.00837188	0.00697707	0.0075395	0.00634591	0.00417069	0.00768645	0.00318204	0.00612001	0.00990894	0.00783672	0.00755118	0.0164708	0.0128973	0.00835863	0.00394338	0.00825082	0.00824029	0.00523823	0.00399961
0.00581575	0.00848367	0.0179492	0.012594	0.00866928	0.00850446	0.00574983	0.0131943	0.0123404	0.0122643	0.0107588	0.00365372	0.0115054	0.0170971	0.0124509	0.0137904	0.0184821	0.0193741	0.0138021	0.0271854	0.0224915	0.0210457	0.021851	0.0199171	0.0182552	0.0168657	0.0149628	0.004783	0.00900863	0.00679617	0.00629486	0.00596371	0.00377474	0.0163632	0.00783703	0.00796719	0.0037248	0.0106371	0.00969623	0.0109899	0.0184123	0.0138512	0.00352264	0.00642235	0.00574633	0.0158237	0.0213006	0.00846929	0.0104741	0.00610046
0.0167401	0.0262502	0.0260969	0.0166105	0.0120485	0.00724515	0.012064	0.009249	0.0152035	0.0136443	0.0206275	0.0242162	0.0159652	0.0172817	0.0124633	0.0128388	0.0190327	0.0224002	0.0155379	0.0187179	0.0216509	0.0167372	0.0103267	0.0113042	0.00944135	0.0126835	0.0121038	0.00706008	0.00761799	0.0110585	0.012857	0.0145311	0.0077761	0.00573266	0.0113858	0.00926677	0.00843101	0.0113175	0.00706272	0.0118205	0.0116485	0.00608887	0.00607801	0.00835444	0.0121715	0.0102366	0.00964763	0.0118787	0.0125856	0.0134123
0.0085223	0.0161847	0.00976085	0.0121197	0.00298675	0.0106917	0.0105961	0.0109878	0.00773193	0.00550857	0.00918398	0.0168021	0.0113079	0.00439377	0.00938737	0.0121419	0.00539743	0.00671025	0.00987061	0.00704536	0.00705946	0.00559695	0.00401863	0.00593936	0.0112155	0.0172347	0.00887314	0.00488515	0.0113549	0.00649109	0.010059	0.0101608	0.00672313	0.0167568	0.00888418	0.0177047	0.00530275	0.00857557	0.0153163	0.00957983	0.00694855	0.00179554	0.0105697	0.00745414	0.00689223	0.00400031	0.0153643	0.0173723	0.0123356	0.00471935
0.0113626	0.00464075	0.00861304	0.0144838	0.0169844	0.00713857	0.0143394	0.0200902	0.0075796	0.0108145	0.0144973	0.013284	0.00650427	0.00653717	0.00932359	0.00904959	0.00811372	0.0117237	0.00559639	0.00422917	0.00559249	0.0110048	0.0143157	0.0151716	0.015196	0.00823488	0.0101475	0.0157252	0.0146276	0.0102772	0.0125148	0.00322075	0.00953201	0.0103476	0.0102603	0.011777	0.00626815	0.00550713	0.0109601	0.0124995	0.00915671	0.0131437	0.00848999	0.0262363	0.0126216	0.0037036	0.00398843	0.00773851	0.00802905	0.00662676
0.0184024	0.00515742	0.00856639	0.00749796	0.0110508	0.0187539	0.0257757	0.029929	0.011893	0.00905915	0.011048	0.00555637	0.00548732	0.00550504	0.013703	0.00809614	0.00684863	0.00877114	0.00994503	0.0112288	0.0115818	0.0114127	0.00637265	0.0116228	0.0055211	0.00835474	0.00962935	0.00694339	0.00525591	0.00779929	0.00351689	0.0125253	0.00842382	0.00610973	0.00940713	0.0114009	0.0097533	0.00422437	0.0109638	0.00618637	0.00459292	0.00679179	0.00941576	0.00867536	0.00740025	0.00834493	0.0161976	0.0112628	0.0124569	0.0098367
0.0224149	0.0322278	0.0361438	0.0307564	0.0290495	0.0306907	0.0267748	0.0250249	0.0283812	0.0245919	0.0131126	0.0141169	0.0177021	0.0121825	0.0173712	0.0198065	0.015858	0.00922954	0.0143747	0.00874705	0.00767094	0.0141459	0.0171148	0.010671	0.00710618	0.011082	0.0157547	0.00997159	0.0161318	0.014515	0.0147517	0.0124578	0.0111705	0.0116862	0.0180449	0.0107496	0.0076128	0.0137282	0.00913669	0.0175325	0.0116363	0.0137085	0.0122237	0.0170288	0.0207194	0.0140965	0.0149102	0.0176956	0.0115026	0.00764
0.0978879	0.0906969	0.0804609	0.0774481	0.0694528	0.0700605	0.0549053	0.0413225	0.0424975	0.0473711	0.0431529	0.0266813	0.0191595	0.0290794	0.0285207	0.0359126	0.0429115	0.0277055	0.0177734	0.0177352	0.0260931	0.0114715	0.012558	0.0101117	0.0225521	0.0231856	0.0122837	0.0146264	0.0213107	0.00906614	0.00929984	0.0187782	0.0127223	0.00724459	0.00495141	0.0101333	0.0096704	0.0176664	0.0182135	0.00810895	0.0101891	0.0102443	0.012753	0.0134978	0.00994707	0.0115274	0.0128605	0.00801652	0.00894655	0.0111647
0.0400945	0.0465362	0.0350793	0.0464744	0.061806	0.0645886	0.0635824	0.0632258	0.030705	0.0382587	0.0294836	0.0327368	0.0296017	0.0272523	0.0136775	0.0124267	0.0090837	0.00945554	0.00539179	0.0183053	0.0136197	0.0109248	0.0142956	0.00904255	0.00656803	0.00579575	0.00683002	0.00925563	0.00885543	0.00882064	0.0144169	0.00729032	0.00869087	0.0150417	0.0147192	0.0151582	0.0143393	0.0185346	0.0135779	0.0229509	0.0100325	0.00705731	0.00559181	0.00551666	0.0115634	0.00949957	0.0119868	0.00754237	0.0149489	0.00720459
0.01253	0.00949809	0.0125796	0.00721466	0.0168446	0.0172492	0.0152843	0.00899421	0.00437056	0.0109187	0.00901342	0.0140588	0.0106461	0.0146052	0.0142265	0.00409778	0.0114713	0.012055	0.00816858	0.00527643	0.0126029	0.00391303	0.00637608	0.0062003	0.0185361	0.00958101	0.00789805	0.0114872	0.0111994	0.00334211	0.0111603	0.00863906	0.0274712	0.0176078	0.00769084	0.0069372	0.00336919	0.00859453	0.00520881	0.00369605	0.0110239	0.0147638	0.0114228	0.00700079	0.00785121	0.00566409	0.00586943	0.0179994	0.0167608	0.0163399
0.0355549	0.0674882	0.0631927	0.0621294	0.100019	0.0626528	0.0411013	0.0258324	0.0425517	0.0338458	0.0516295	0.0388741	0.0392827	0.016057	0.0148575	0.030291	0.00967027	0.019067	0.0292049	0.0121066	0.0126792	0.00802282	0.00867685	0.0148135	0.030241	0.0265193	0.0230829	0.00975465	0.0123446	0.00937355	0.0142858	0.0111556	0.0147072	0.015096	0.0203909	0.0183721	0.0171121	0.00413694	0.00926288	0.00188775	0.00209459	0.00799413	0.0199565	0.021004	0.0099854	0.011912	0.00576737	0.0154074	0.00988039	0.00965406
0.0404118	0.0590937	0.0629305	0.0715692	0.0670076	0.0532714	0.0272225	0.0232567	0.0228854	0.0198089	0.0125788	0.00881587	0.0125427	0.0123305	0.0143254	0.0181396	0.018902	0.0199034	0.0229936	0.0357713	0.0366903	0.0300547	0.0418202	0.023084	0.0219643	0.0203855	0.0199451	0.0208006	0.0147926	0.013827	0.0150384	0.0247501	0.013347	0.0112749	0.0127206	0.014001	0.0091987	0.0141342	0.0176641	0.0198469	0.0195534	0.0142671	0.0143109	0.00964876	0.00922461	0.0177858	0.0318148	0.019456	0.0199284	0.0205109
0.0612097	0.07924	0.0918395	0.0994017	0.0919372	0.0774628	0.0527774	0.0549184	0.0484895	0.0304102	0.0256723	0.0311716	0.0184248	0.0198645	0.0213765	0.0137357	0.015533	0.0192648	0.015086	0.0219416	0.0139513	0.0169768	0.0177385	0.0246977	0.0130221	0.0102214	0.0095827	0.0147807	0.0171095	0.0178433	0.0124275	0.00780446	0.0124097	0.0128705	0.0148526	0.00895052	0.00988361	0.0187584	0.0163368	0.0107657	0.0101275	0.0158035	0.00882497	0.016244	0.0101775	0.0136765	0.0107764	0.0107389	0.0143424	0.00798523
0.00511903	0.0120696	0.00806801	0.0107246	0.00739951	0.0112649	0.0094609	0.0173537	0.00680251	0.0102938	0.0139499	0.0186037	0.00862001	0.00837672	0.00234778	0.0098565	0.0156254	0.00319405	0.00572584	0.0060751	0.0112378	0.016375	0.0160223	0.0192824	0.00530405	0.0106547	0.0125436	0.01004	0.0116361	0.0066445	0.0065867	0.0190431	0.013135	0.00831334	0.0110263	0.0094915	0.00453412	0.00402535	0.00897222	0.0116372	0.0140945	0.0084392	0.0156708	0.0130088	0.00576113	0.0144285	0.010248	0.0108352	0.00584478	0.00781468
0.00939875	0.00925907	0.0235361	0.0212706	0.0128113	0.0136028	0.0109369	0.0105126	0.0147238	0.0272588	0.0192163	0.00553659	0.00791778	0.0157848	0.0212079	0.0260266	0.0203614	0.015312	0.0298169	0.0285623	0.0242006	0.0119205	0.0205154	0.0276693	0.0204354	0.0281552	0.0350888	0.0265725	0.0175538	0.0203476	0.0185771	0.0238343	0.0231531	0.0355463	0.020384	0.0180247	0.0198139	0.0280063	0.0115011	0.00642504	0.0184318	0.0173611	0.0131006	0.0076437	0.00279659	0.00880279	0.0182959	0.0130459	0.0154928	0.0122479
0.0136456	0.0134365	0.0147573	0.00900136	0.00745921	0.0124212	0.0199563	0.00787018	0.010524	0.0126822	0.0174048	0.0239371	0.0201464	0.011301	0.0103881	0.0106643	0.0184044	0.0148336	0.0141065	0.0127567	0.01299	0.0109646	0.014898	0.00767032	0.00834031	0.00473714	0.00733493	0.00816951	0.0102606	0.00600838	0.00980412	0.0154611	0.0070671	0.0179819	0.0087935	0.00811362	0.00597611	0.00749175	0.00922477	0.0209553	0.0170942	0.00866124	0.00964185	0.0063972	0.00664322	0.00514694	0.00549577	0.00582604	0.0184742	0.0112298
0.0190755	0.0410026	0.0136679	0.00601671	0.0278099	0.0315872	0.0321201	0.0221207	0.0186106	0.0222639	0.0115205	0.0134194	0.0258768	0.0328846	0.0443164	0.0361035	0.0284844	0.025659	0.0268256	0.0383946	0.0206707	0.0154697	0.00482904	0.00354161	0.00396687	0.0141583	0.00847895	0.0154569	0.0176677	0.00753985	0.00913067	0.00842665	0.00815518	0.0127977	0.0116856	0.00967513	0.0201817	0.00926069	0.00903748	0.00682158	0.00288772	0.0073632	0.0057283	0.0117451	0.00559423	0.00412084	0.0147328	0.00901101	0.0152816	0.00310933
0.0212251	0.0357123	0.0236646	0.0140276	0.0275717	0.0233	0.0577473	0.0467681	0.0406025	0.0384372	0.0407175	0.0319584	0.0267343	0.0366207	0.0389123	0.0358306	0.0276974	0.0192493	0.0247808	0.0209552	0.0174184	0.00894277	0.0160448	0.0112554	0.0147419	0.0195631	0.0148132	0.0115768	0.0119789	0.0101364	0.00935114	0.00825172	0.010816	0.0141115	0.0130485	0.00450907	0.00645279	0.0033252	0.00754166	0.0106501	0.00730976	0.00964826	0.0100462	0.010398	0.0050769	0.00850572	0.0123237	0.0112538	0.0119207	0.0110041
0.0145584	0.00518511	0.00957496	0.02592	0.013427	0.0104025	0.00677857	0.0101135	0.0108883	0.00864545	0.00760173	0.0125991	0.00431203	0.00776798	0.0136561	0.00906722	0.00975878	0.0101542	0.0131564	0.0114335	0.00945768	0.00651568	0.00391019	0.00621372	0.00799532	0.00836803	0.00728566	0.00762963	0.0125379	0.0146626	0.00348747	0.00405733	0.00766832	0.00908898	0.00483292	0.0155821	0.0108941	0.00589416	0.00713743	0.0115148	0.00968612	0.00887286	0.00558857	0.00532307	0.00847263	0.00869591	0.0108525	0.00947378	0.00663063	0.006931
0.0115825	0.0138429	0.0133246	0.0151922	0.00765036	0.00923892	0.00991058	0.00970337	0.0126586	0.0137579	0.00892786	0.0129331	0.0163454	0.0111178	0.0135038	0.0109816	0.0121816	0.00999695	0.0133929	0.00616014	0.00439542	0.00435948	0.00808782	0.00276189	0.00684948	0.00520258	0.00770717	0.0104437	0.0150613	0.00635531	0.00538468	0.00571556	0.00280409	0.00968175	0.00755633	0.0114681	0.0163034	0.010883	0.0095653	0.014098	0.0129656	0.0150388	0.00655852	0.00716873	0.00508427	0.00901772	0.0122305	0.00841941	0.0179014	0.0148526
0.0132376	0.0116448	0.0109586	0.00326732	0.0180984	0.0179688	0.0127591	0.020231	0.0168798	0.0194406	0.00889954	0.014935	0.00790888	0.00801361	0.00795945	0.00697914	0.00594123	0.0073518	0.00820795	0.0100984	0.00916381	0.0168118	0.00853621	0.0144738	0.0213824	0.00714478	0.0111477	0.00918708	0.00527692	0.00528676	0.0141336	0.0121312	0.00994482	0.0097404	0.0142224	0.0107412	0.00953089	0.0111636	0.00958306	0.00633779	0.0138611	0.0127436	0.00486203	0.0127475	0.00619963	0.0130364	0.013047	0.00891495	0.00860162	0.00929792
0.030984	0.00559425	0.00375963	0.0127767	0.0156132	0.0177769	0.0343497	0.0262291	0.0122361	0.0252147	0.0343274	0.0313569	0.0230304	0.026683	0.0317208	0.0277425	0.0195979	0.0302678	0.0280438	0.0307162	0.0312473	0.0241203	0.0194788	0.0245427	0.0371143	0.0288155	0.024222	0.024214	0.0275308	0.0283632	0.024056	0.0234701	0.0444681	0.0236229	0.0245176	0.0207563	0.0227395	0.0204256	0.0193236	0.0275195	0.0150247	0.019236	0.0209965	0.00928164	0.00550616	0.0164294	0.00762321	0.0190536	0.0329128	0.0364471
0.125551	0.0195965	0.00470887	0.00779027	0.00508729	0.00761995	0.006997	0.0195872	0.0406124	0.028076	0.0185239	0.00895153	0.0125357	0.0118296	0.0124378	0.0155525	0.0127139	0.0143483	0.0137444	0.0147931	0.0100129	0.0104222	0.0230559	0.0142705	0.0154718	0.00712479	0.0160476	0.0175563	0.0145532	0.00999692	0.015289	0.00759066	0.00715759	0.0111556	0.007825	0.00922007	0.00656321	0.00548991	0.00622949	0.013344	0.0169017	0.00925463	0.0117174	0.0101352	0.00987478	0.0163375	0.0127579	0.0281047	0.0124471	0.0143145
0.0282661	0.0126876	0.0116087	0.0112303	0.0157675	0.00961843	0.0138571	0.0133814	0.0100695	0.00875882	0.0219348	0.0166168	0.0119444	0.0105436	0.00942002	0.0111315	0.0108579	0.00932702	0.019265	0.0118025	0.00894563	0.00841415	0.0177585	0.0141171	0.0167302	0.0114437	0.00737458	0.00520138	0.0108853	0.0137875	0.00890005	0.00894781	0.0128725	0.0098968	0.00762976	0.0120973	0.0194146	0.0127843	0.0109096	0.00876483	0.0134496	0.0133554	0.0139061	0.0163933	0.00486769	0.00803233	0.00791191	0.0155416	0.0136636	0.0112139
0.0156633	0.012623	0.00686856	0.00682158	0.0169655	0.0167952	0.0137434	0.0388173	0.0190181	0.0206123	0.0168693	0.0141603	0.0206319	0.0266882	0.0236173	0.018441	0.013111	0.032098	0.024884	0.01143	0.00989524	0.00823468	0.012695	0.00964471	0.0140598	0.0260623	0.0173846	0.0148271	0.0165124	0.0166134	0.00892759	0.0117746	0.0163169	0.0109002	0.0213462	0.0165964	0.00584135	0.01713	0.0121159	0.00327766	0.0115733	0.015818	0.00394066	0.00247514	0.00535207	0.0101662	0.00874039	0.00696636	0.00834605	0.0103224
0.0179195	0.0140499	0.0102948	0.0136823	0.0056728	0.00941117	0.0213052	0.0130935	0.0108392	0.00936322	0.0104651	0.0158041	0.0108377	0.00763837	0.0117698	0.0131368	0.011343	0.0159227	0.0205667	0.0184174	0.0206282	0.0251707	0.017362	0.00999468	0.00729625	0.0156744	0.01615	0.0233973	0.0226206	0.0156085	0.0191904	0.0151236	0.0182628	0.0156892	0.00955383	0.0103232	0.00816954	0.0144717	0.0227689	0.0127736	0.00520884	0.00919558	0.0100454	0.0178725	0.0105352	0.0059172	0.0136294	0.0101789	0.0118985	0.0281871
0.00887151	0.0112156	0.0043221	0.0044723	0.0153957	0.012761	0.00628038	0.00633206	0.00921801	0.00760978	0.00902275	0.00581104	0.0101346	0.00578247	0.00770239	0.00700977	0.00940892	0.00987456	0.0130695	0.0116145	0.00872376	0.0117234	0.00862791	0.0119544	0.014038	0.00661298	0.00865596	0.0100105	0.0103528	0.0159821	0.00996406	0.00752234	0.00682659	0.00836206	0.00869765	0.00617104	0.0127784	0.00737383	0.00572946	0.00750089	0.00459822	0.0118987	0.0150051	0.0165075	0.0061678	0.00732983	0.00902849	0.00721664	0.0131896	0.0100192
0.0090726	0.00560027	0.0103968	0.00803376	0.0051417	0.00900018	0.00767603	0.00677802	0.00826594	0.0151626	0.00352166	0.00405649	0.00939727	0.0111637	0.00721434	0.00414393	0.0100289	0.0114333	0.00717007	0.00521326	0.0119584	0.00715306	0.00765165	0.0175804	0.010659	0.00561736	0.0172863	0.0182217	0.00822398	0.0168789	0.00945665	0.00842453	0.00662906	0.00681356	0.0141318	0.0166097	0.0129079	0.0190524	0.00922602	0.00952595	0.00539236	0.00872733	0.0074342	0.00778685	0.00813977	0.0118954	0.0081767	0.00822753	0.00798273	0.00630804
0.0168206	0.0133257	0.00910456	0.00911444	0.0158605	0.0141773	0.0165921	0.012627	0.00818153	0.0105956	0.0134267	0.0118345	0.00810841	0.0135656	0.00871545	0.00732143	0.00943629	0.00807119	0.007255	0.00897858	0.00744129	0.0143111	0.00952481	0.00552317	0.0158488	0.00786785	0.00659232	0.00726829	0.00855833	0.00187071	0.00460197	0.00920203	0.0137791	0.0144345	0.00653748	0.0116184	0.0146698	0.0115989	0.0174141	0.0145837	0.0131832	0.00819813	0.0102184	0.0116603	0.0112945	0.0183133	0.0135467	0.00840612	0.0120803	0.0108958
0.00881836	0.00343105	0.00848829	0.00994829	0.0115617	0.00273717	0.00595771	0.00587518	0.00431544	0.00853287	0.00909826	0.0119852	0.0102786	0.0134896	0.0140255	0.01419	0.00839675	0.0123785	0.0114091	0.00362265	0.0153976	0.0159486	0.00235025	0.00956139	0.012854	0.0189047	0.018491	0.00659613	0.00894943	0.0223354	0.0107248	0.0091858	0.00856413	0.0151051	0.00894756	0.00974969	0.00625923	0.00488493	0.0121406	0.0139031	0.00483168	0.0228123	0.020524	0.00818006	0.00720799	0.0104371	0.00911863	0.0069138	0.010968	0.0143205
0.00525872	0.00400802	0.0134205	0.0115361	0.0117496	0.0109806	0.00640726	0.0169677	0.00882321	0.0195254	0.00876276	0.0176557	0.00957759	0.00845334	0.00989154	0.00571804	0.0079995	0.00679264	0.00486184	0.00798022	0.00290381	0.0153515	0.0102075	0.00660185	0.0232838	0.0128449	0.0107333	0.00710481	0.00695139	0.010131	0.00580304	0.0095397	0.00343944	0.00727776	0.0103277	0.0110996	0.00844484	0.00849985	0.00815715	0.0101625	0.00718446	0.00879206	0.0136941	0.010526	0.00621738	0.0114305	0.0138074	0.0209917	0.00173121	0.00855017
For each neuronal assembly, a line corresponds to a single spike-field coherence estimate calculated in the frequency range of 3 to 75Hz.
The spectral resolution is 1/3 Hz
[truncated: 385 more columns]
